# Supplementary material for: Overexpression of p54nrb/NONO induces differential EPHA6 splicing and contributes to castration-resistant prostate cancer growth
Source: Oncotarget. 2018 Jan 8;9(12):10510–24. doi: 10.18632/oncotarget.24063 (PMC5828187; doi:10.18632/oncotarget.24063)
Supplement: Supplementary file 2 [file oncotarget-09-10510-s002.xlsx]

## Sheet: Supplementary Table S7
Supplementary Table 1: Upregulated probe sets in LNCaP-SF and siControl
					Average difference
#	Probe_ID	Gene Symbol	Refseq	ClusterID	LNCaP	LNCaP-SF	siControl	siAR-1	siAR-2	SF/LNCaP	siCont/LNCaP
1	204933_s_at	TNFRSF11B	NM_002546	Hs.81791	0.4	168.3	139.1	164.7	141.4	420.8	347.8
2	209598_at	PNMA2	AB020690	Hs.446679	1.5	330.9	225.4	258.2	219.2	220.6	150.3
3	223120_at	FUCA2	BC003060	Hs.17680	1.1	150.5	175	174.5	173.5	136.8	159.1
4	212724_at	ARHE	BG054844	Hs.6838	21.3	1837.4	3048.5	1229.6	1302.7	86.3	143.1
5	223557_s_at	TMEFF2	AB017269	Hs.22791	31	2383	864.3	395.9	434.6	76.9	27.9
6	206071_s_at	EPHA3	NM_005233	Hs.123642	4.1	245.4	236.1	348.5	281.6	59.9	57.6
7	205290_s_at	BMP2	NM_001200	Hs.73853	4.1	211.2	190.3	582.7	370.3	51.5	46.4
8	205289_at	BMP2	AA583044	Hs.73853	6	271.6	157.7	317.7	306.9	45.3	26.3
9	205882_x_at	ADD3	AI818488	Hs.324470	18.3	515.4	981.6	1181.8	1306.9	28.2	53.6
10	229649_at	NRXN3	AI129949	Hs.247837	15.7	423	172.8	90.8	110.2	26.9	11
11	203817_at	GUCY1B3	W93728	Hs.77890	8.3	218.1	249.8	144.4	164	26.3	30.1
12	201034_at	ADD3	BE545756	Hs.324470	49.1	1279.8	2173.1	2449	2403.9	26.1	44.3
13	203641_s_at	COBLL1	BF002844	Hs.443943	19.8	457.5	196.2	308.7	278.3	23.1	9.9
14	201753_s_at	ADD3	NM_019903	Hs.324470	29.6	636.1	1051.4	1309.7	1265.2	21.5	35.5
15	227711_at	GTSF1	BG150433	Hs.121296	25	525.5	881.7	912.6	749.2	21	35.3
16	206070_s_at	EPHA3	AF213459	Hs.123642	62	1194.8	781.1	1008.6	847.8	19.3	12.6
17	228731_at	GUCY1A2	AW236803	Hs.24321	36.7	666.3	161.2	112.6	150.1	18.2	4.4
18	201752_s_at	ADD3	AI763123	Hs.324470	33.6	573.8	944.3	1326	1312.8	17.1	28.1
19	203642_s_at	COBLL1	NM_014900	Hs.443943	150.5	2177	1047.5	1572.2	1659.4	14.5	7
20	206542_s_at	SMARCA2	AV725365	Hs.396404	22.2	294	196.6	165.7	264.4	13.2	8.9
21	206544_x_at	SMARCA2	NM_003070	Hs.396404	13.1	161	148.8	189.6	157.9	12.3	11.4
22	1561396_at	EPHA6	AK092565	Hs.292059	13.6	131.9	104.2	72.9	78	9.7	7.7
23	220133_at	APIN	NM_017855	Hs.143811	15.8	149.9	166.5	181.5	246.8	9.5	10.5
24	210095_s_at	IGFBP3	M31159	Hs.450230	96.9	905	2086.9	9302.8	7758.8	9.3	21.5
25	242301_at	CBLN2	R60224	Hs.131596	566	4865.1	2206.2	4007.3	3707.5	8.6	3.9
26	203914_x_at	HPGD	NM_000860	Hs.481219	16.9	140.7	157.5	72.8	96.2	8.3	9.3
27	203913_s_at	HPGD	AL574184	Hs.481219	15.1	124.8	140.2	43.5	86.3	8.3	9.3
28	205364_at	ACOX2	NM_003500	Hs.444959	32	262.6	268	253.3	231.6	8.2	8.4
29	214254_at	MAGEA4	AW438674	Hs.37107	106.8	841.1	1507.5	1610.6	1591.5	7.9	14.1
30	201312_s_at	SH3BGRL	NM_003022	Hs.14368	193.1	1411.2	1042.4	928.2	930.9	7.3	5.4
31	200872_at	S100A10	NM_002966	Hs.143873	58.2	421.8	333.9	339.1	369.5	7.2	5.7
32	204749_at	NAP1L3	NM_004538	Hs.21365	33.3	237.7	133.7	131	162.5	7.1	4
33	241703_at	RPIB9	AI928037	Hs.411488	16.3	115.2	126.6	111.7	139.6	7.1	7.8
34	221805_at	NEFL	AL537457	Hs.107600	24.1	169.3	100.5	111.3	107.5	7	4.2
35	223220_s_at	PARP9	AF307338	Hs.131315	41.4	290.8	231.7	167.6	156.8	7	5.6
36	225415_at	BBAP	AA577672	Hs.334875	70.5	491.1	310.8	293.2	264.9	7	4.4
37	215393_s_at	COBLL1	AK002054	Hs.443943	20.4	138.1	125	234.9	289.8	6.8	6.1
38	234173_s_at	NXF2	AL157436	Hs.306209	28.9	194.1	108.4	154.4	111.9	6.7	3.8
39	218718_at	PDGFC	NM_016205	Hs.43080	19.4	122.5	176.3	221.6	215.2	6.3	9.1
40	212143_s_at	IGFBP3	BF340228	Hs.450230	43.1	272.1	499.9	2753.5	2363.4	6.3	11.6
41	244370_at	KIAA2022	AI743137	Hs.124128	42.6	266.6	243.4	208	248.6	6.3	5.7
42	212307_s_at	OGT	BF001665	Hs.405410	178.9	1101.8	639.7	804.5	737.5	6.2	3.6
43	217707_x_at	SMARCA2	AI535683	Hs.396404	27.2	161.6	153.1	170.6	145.6	5.9	5.6
44	207563_s_at	OGT	U77413	Hs.405410	108	637.4	411.1	499.3	461.1	5.9	3.8
45	201311_s_at	SH3BGRL	AL515318	Hs.14368	111.3	635.2	666	681.9	683	5.7	6
46	240259_at	FLRT2	AI188161	---	21.1	112.7	112.8	55.4	68.7	5.3	5.3
47	242292_at	MGC34827	H12084	Hs.111240	36.6	195.4	112.8	81.6	118.8	5.3	3.1
48	207564_x_at	OGT	NM_003605	Hs.405410	152.4	801	418.2	577.9	482.1	5.3	2.7
49	218796_at	FERMT1	NM_017671	Hs.180479	20.9	109.3	120.1	118.1	99.5	5.2	5.7
50	227059_at	GPC6	AI651255	Hs.508411	85.8	436.8	288.7	180.2	234	5.1	3.4
51	239252_at	COX7B	AA911561	---	79.8	390	211.5	242.8	332.4	4.9	2.7
52	203180_at	ALDH1A3	NM_000693	Hs.75746	46.3	222.7	354.6	161.6	157.3	4.8	7.7
53	244353_s_at	SLC2A12	AI675682	---	107.9	517.7	482	346.9	288.8	4.8	4.5
54	226726_at	OACT2	W63676	Hs.90797	194.3	928.1	1463.3	753.8	653.5	4.8	7.5
55	233233_at	RASSF3	BE540060	---	82.7	389.7	365.7	137.9	272.7	4.7	4.4
56	204359_at	FLRT2	NM_013231	Hs.48998	25.4	118.9	121.4	196.1	164.5	4.7	4.8
57	210735_s_at	CA12	BC000278	Hs.279916	25.4	118.5	197.2	175	161.2	4.7	7.8
58	232195_at	GPR158	R41459	Hs.21896	28.6	132.4	108.6	56.4	55.9	4.6	3.8
59	217763_s_at	RAB31	NM_006868	Hs.223025	33.1	152.8	371.4	273.5	268.1	4.6	11.2
60	212203_x_at	IFITM3	BF338947	Hs.374650	208.7	954.5	1103	1464	1059.5	4.6	5.3
61	206140_at	LHX2	NM_004789	Hs.460159	39.7	181.3	233.9	258.8	263.4	4.6	5.9
62	205883_at	ZBTB16	NM_006006	Hs.292207	46.5	211.1	202.4	87	79.6	4.5	4.4
63	203758_at	CTSO	AV729484	Hs.75262	40.4	183	172.2	136.8	123	4.5	4.3
64	204072_s_at	FRY	NM_023037	Hs.390874	108.5	487.1	258.4	185.8	201	4.5	2.4
65	203038_at	PTPRK	NM_002844	Hs.354262	42.7	185.5	175.2	217.5	186.8	4.3	4.1
66	212298_at	NRP1	BE620457	Hs.173548	130.2	565.5	273	337.3	421	4.3	2.1
Supplementary Table 1: Upregulated probe sets in LNCaP-SF and siControl (continued)
					Average difference
#	Probe_ID	Gene Symbol	Refseq	ClusterID	LNCaP	LNCaP-SF	siControl	siAR-1	siAR-2	SF/LNCaP	siCont/LNCaP
67	209631_s_at	GPR37	U87460	Hs.406094	31.7	137.5	133.7	47.1	96.9	4.3	4.2
68	223435_s_at	PCDHA1 /// PCDHA6 /// PCDHA9 /// PCDHA12 /// PCDHA8 /// PCDHA7 /// PCDHA13 /// PCDHA10 /// PCDHA4 /// PCDHAC2 /// PCDHA11 /// PCDHA3 /// PCDHA2 /// PCDHA5 /// PCDHAC1	AI268404	Hs.247734	45.8	196.1	116.1	128.1	128.9	4.3	2.5
69	226913_s_at	SOX8	BF527050	Hs.243678	49.6	207.5	225.5	319.8	264.3	4.2	4.5
70	233030_at	ADPN	AK025665	Hs.377087	25.9	108.1	137.8	126.8	90.4	4.2	5.3
71	219368_at	NAP1L2	NM_021963	Hs.66180	332	1382.8	1118.6	1010	1239.9	4.2	3.4
72	202506_at	SSFA2	NM_006751	Hs.438599	336.9	1399.3	898.3	1345.8	962.9	4.2	2.7
73	227719_at	SMAD9	AA934610	---	86.9	360	265	263.9	262.9	4.1	3
74	206204_at	GRB14	NM_004490	Hs.411881	91.8	378.1	285.1	389.3	436.1	4.1	3.1
75	201925_s_at	DAF	NM_000574	Hs.408864	29.4	120.9	160.2	91.7	78	4.1	5.4
76	201185_at	PRSS11	NM_002775	Hs.75111	71.9	294.1	215.1	297.9	222.9	4.1	3
77	239579_at	ABHD7	AI807532	Hs.201555	83	338.1	306.8	204.9	251.5	4.1	3.7
78	233899_x_at	ZBTB10	AK024296	Hs.436991	151	611.8	597.1	336.8	360.3	4.1	4
79	228854_at	ZBTB16	AI492388	---	76.6	309.1	348.3	130.7	139.5	4	4.5
80	205226_at	PDGFRL	NM_006207	Hs.458573	28.9	115.7	127.4	99.8	93.1	4	4.4
81	231192_at	EDG7	AW274018	Hs.99083	358.9	1433.2	1027.7	741.2	933.6	4	2.9
82	226192_at	AR	T68445	---	1622.9	6447.3	4096.2	1536.1	1692.7	4	2.5
83	219312_s_at	ZBTB10	NM_023929	Hs.436991	193	765	699.4	264.9	281.3	4	3.6
84	207392_x_at	UGT2B15	NM_001076	Hs.150207	245.5	970.8	1620.8	1477.4	1376.4	4	6.6
85	203963_at	CA12	NM_001218	Hs.279916	148	580.9	911.7	937.6	806	3.9	6.2
86	201242_s_at	ATP1B1	BC000006	Hs.274479	1819.8	7140.8	7204.6	7226.8	8292.7	3.9	4
87	205198_s_at	ATP7A	NM_000052	Hs.606	52.7	204.6	129.6	93.1	94.5	3.9	2.5
88	204688_at	SGCE	NM_003919	Hs.409798	41.1	156.9	173.6	176	141.6	3.8	4.2
89	224560_at	TIMP2	BF107565	Hs.6441	43.5	165.5	210.5	322.7	171.4	3.8	4.8
90	201540_at	FHL1	NM_001449	Hs.421383	37	138.5	251.6	345.3	251.6	3.7	6.8
91	201063_at	RCN1	NM_002901	Hs.167791	440.1	1637.6	1591.8	1415	1432.7	3.7	3.6
92	221553_at	MAGT1	AL136636	Hs.323562	307.4	1133.2	784.4	715.1	827	3.7	2.6
93	228716_at	THRB	BG494007	Hs.203213	258.4	950.9	651.2	917.3	644	3.7	2.5
94	228345_at	CHIC1	AI745136	---	73.2	262.9	161.7	178.7	193.5	3.6	2.2
95	221667_s_at	HSPB8	AF133207	Hs.111676	51.1	183.4	233.6	210.8	202.9	3.6	4.6
96	207307_at	HTR2C	NM_000868	Hs.98610	42.6	152.1	100	103.5	111.6	3.6	2.3
97	212448_at	NEDD4L	AB007899	Hs.371368	89.5	317.7	192.3	210.3	177.1	3.5	2.1
98	1555801_s_at	ZNF533	BC038422	Hs.470791	167.6	592.6	408	313.7	347.3	3.5	2.4
99	1555950_a_at	DAF	CA448665	Hs.408864	31	109.4	208.8	138.7	139.8	3.5	6.7
100	200600_at	MSN	NM_002444	Hs.170328	177.1	624.2	500.8	480.5	503.5	3.5	2.8
101	212364_at	MYO1B	BF432550	Hs.121576	53.2	187.5	124.5	102.8	100.2	3.5	2.3
102	201243_s_at	ATP1B1	NM_001677	Hs.274479	2253.4	7940.3	6113	6946.5	6503.1	3.5	2.7
103	221618_s_at	TAF9L	AF220509	Hs.534514	62.8	220.9	142.1	179.1	141.4	3.5	2.3
104	221606_s_at	NSBP1	BC005342	Hs.282204	347.1	1211	801.3	651.7	672.7	3.5	2.3
105	202017_at	EPHX1	NM_000120	Hs.89649	67.3	232.4	214.6	264.5	293.5	3.5	3.2
106	228562_at	ZBTB10	N29918	---	140.8	485.9	564.8	182.4	227.8	3.5	4
107	205401_at	AGPS	NM_003659	Hs.407933	41.4	142.5	114.5	123.1	103.9	3.4	2.8
108	1559881_s_at	ZNF12	BM463827	Hs.102397	38.1	128	113.2	95.2	92.9	3.4	3
109	213289_at	APOOL	BE221922	---	182.1	606	548.5	592.1	542.3	3.3	3
110	1556047_s_at	MAGEE1	AI298393	Hs.8453	127.4	420.6	325.4	365.5	375.4	3.3	2.6
111	1555800_at	ZNF533	BC038422	Hs.470791	125	411.1	436.1	386.6	378.9	3.3	3.5
112	231579_s_at	TIMP2	BE968786	Hs.6441	84.3	276.5	348.2	546.5	311.7	3.3	4.1
113	204794_at	DUSP2	NM_004418	Hs.1183	65.6	213.9	188.5	338.3	296.7	3.3	2.9
114	225416_at	RNF12	N58188	Hs.163432	365.3	1183.3	828	850.7	784.5	3.2	2.3
115	223169_s_at	RHOU	AB051826	Hs.20252	70.8	228.9	202.5	103.3	106.5	3.2	2.9
116	204791_at	NR2C1	NM_003297	Hs.108301	53.4	171.6	151.5	125.3	149.1	3.2	2.8
117	209620_s_at	ABCB7	AB005289	Hs.370480	359.3	1154.5	1068.4	1099.8	1095	3.2	3
118	223168_at	RHOU	AL096776	Hs.20252	620.1	1974.6	1895	1157	1124	3.2	3.1
119	232165_at	EPPK1	AL137725	Hs.200412	52.1	164.6	180.6	183.7	132.4	3.2	3.5
120	219924_s_at	ZNF258	NM_007167	Hs.524353	44.2	139.4	299.8	295.5	270.6	3.2	6.8
121	203765_at	GCA	NM_012198	Hs.377894	38.4	121	122.6	123.7	126.6	3.2	3.2
122	229242_at	TNFSF15	BF439063	---	47.3	147.1	197.4	194.7	180.6	3.1	4.2
123	207245_at	UGT2B17	NM_001077	Hs.183596	50.7	156.9	279.3	68.2	57.5	3.1	5.5
124	229744_at	SSFA2	AL556611	Hs.438599	96.1	296.4	320.6	344.8	347.3	3.1	3.3
125	221530_s_at	BHLHB3	BE857425	Hs.437282	40.9	124.7	112.9	116.3	120.2	3	2.8
126	211682_x_at	UGT2B28	AF177272	Hs.137585	59.6	181.4	566.9	386.4	401.9	3	9.5
127	221959_at	MGC39325	BE672313	Hs.34054	72.2	219.2	145.1	137.2	151.4	3	2
128	218330_s_at	NAV2	NM_018162	Hs.407934	50.3	152.7	102.1	97.7	99.3	3	2
129	1568933_at	LYPD8	CA424969	---	60.3	183	120.9	122.6	151.1	3	2
130	202672_s_at	ATF3	NM_001674	Hs.460	218.5	662.4	712	390.1	364	3	3.3
131	229982_at	FLJ21924	AW195525	Hs.143509	40.2	121.2	131	123.3	107	3	3.3
132	235050_at	SLC2A12	AI742872	Hs.26691	57.9	174.4	212.7	77.4	95.5	3	3.7
Supplementary Table 1: Upregulated probe sets in LNCaP-SF and siControl (continued)
					Average difference
#	Probe_ID	Gene Symbol	Refseq	ClusterID	LNCaP	LNCaP-SF	siControl	siAR-1	siAR-2	SF/LNCaP	siCont/LNCaP
133	212019_at	DKFZP564M182	AK025446	Hs.528354	41.8	125.5	144.5	159	145.6	3	3.5
134	224899_s_at	MAGT1	BG292405	Hs.323562	1132.6	3395.5	3079.5	3262.2	2832.9	3	2.7
135	223235_s_at	SMOC2	AB014737	Hs.22209	84	251.4	196.7	212.9	204.3	3	2.3
136	203435_s_at	MME	NM_007287	Hs.259047	418.8	1247.8	932.9	1852	1418.6	3	2.2
137	229614_at	HPF7	AI277652	Hs.278891	46.1	136.1	138.2	140.5	125.9	3	3
138	204099_at	SMARCD3	NM_003078	Hs.444445	108.3	318.8	295.9	403.2	360.2	2.9	2.7
139	221558_s_at	LEF1	AF288571	Hs.44865	110.9	325.6	229.1	428.8	376.7	2.9	2.1
140	227909_at	MGC39606	AI742434	Hs.374414	67.5	197.5	228.3	222.9	185.6	2.9	3.4
141	228503_at	RPS6KA6	AW025023	Hs.234478	87.3	254.4	228.6	218.2	216.3	2.9	2.6
142	217762_s_at	RAB31	BE789881	Hs.223025	56.8	163.7	428.1	294.6	277	2.9	7.5
143	202053_s_at	ALDH3A2	L47162	Hs.440662	664.8	1913.5	1852.1	1733.2	1541.7	2.9	2.8
144	216565_x_at	IFITM4P	AL121994	---	39.7	113.2	172.5	215.1	134.3	2.9	4.3
145	215867_x_at	CA12	AL050025	Hs.279916	265	744.1	1126.1	1102.3	951.4	2.8	4.2
146	229638_at	IRX3	AI681917	Hs.3321	416.3	1154.1	945.8	510.3	897.1	2.8	2.3
147	219410_at	TMEM45A	NM_018004	Hs.126598	173.6	480.3	698.7	606.9	661	2.8	4
148	204780_s_at	TNFRSF6	AA164751	Hs.82359	44.3	122.4	158.4	109.1	99.5	2.8	3.6
149	200771_at	LAMC1	NM_002293	Hs.432855	390.3	1076.4	1261.5	941.4	869.3	2.8	3.2
150	226038_at	RNF191	BF680438	Hs.180178	191.1	524.8	618.7	432	423.3	2.7	3.2
151	205197_s_at	ATP7A	BE567813	Hs.606	56.2	154	116.4	116.9	125.6	2.7	2.1
152	212841_s_at	PPFIBP2	AI692180	Hs.130222	81.7	223.5	195.7	118.2	170.3	2.7	2.4
153	225710_at	GNB4	H99792	Hs.173030	53.3	144.7	321.2	332.4	257.5	2.7	6
154	207275_s_at	ACSL1	NM_001995	Hs.406678	737.3	1966.5	1583.7	1323.2	1413.2	2.7	2.1
155	219388_at	TFCP2L3	NM_024915	Hs.389571	371.8	986.6	884.5	773.4	914.2	2.7	2.4
156	205483_s_at	G1P2	NM_005101	Hs.458485	243.4	645.5	819.3	862.8	778.2	2.7	3.4
157	203434_s_at	MME	AI433463	Hs.259047	1244.5	3298.2	3476.5	4704	4417.8	2.7	2.8
158	228919_at	---	AA601031	---	108.8	286.1	1396.5	581.4	823.5	2.6	12.8
159	216687_x_at	UGT2B17 /// UGT2B15	U06641	Hs.183596	43.6	114.4	145.5	186	144.5	2.6	3.3
160	214164_x_at	CA12	BF752277	Hs.279916	287.5	750.8	1113.6	1054.3	927.1	2.6	3.9
161	234980_at	FLJ31842	AI004375	Hs.84522	59.1	153.1	165.1	246.4	211.1	2.6	2.8
162	227256_at	USP31	BG289456	Hs.16953	137.8	356.6	302.9	249.8	245.7	2.6	2.2
163	223908_at	HDAC8	AF212246	Hs.112272	53.8	138.9	152.2	164.5	168.8	2.6	2.8
164	212274_at	LPIN1	AV705559	Hs.81412	660	1697.8	1489.1	1230.3	1251.3	2.6	2.3
165	201426_s_at	VIM	AI922599	Hs.435800	39.9	102.3	192.7	285.5	231.1	2.6	4.8
166	209357_at	CITED2	AF109161	Hs.82071	265.6	677.1	663.9	534.9	820.6	2.5	2.5
167	204508_s_at	CA12	BC001012	Hs.279916	103.8	264.5	376.5	334.6	315.4	2.5	3.6
168	235456_at	HIST1H2BD	AI810266	Hs.130853	82.2	207.6	178.9	222.1	198.1	2.5	2.2
169	222433_at	ENAH	AK025108	Hs.446693	602.4	1517	1275.6	1356.8	1307.1	2.5	2.1
170	232130_at	AK023112	AI674915	Hs.191574	105.8	265.9	308.7	322.3	333.1	2.5	2.9
171	219694_at	FAM105A	NM_019018	Hs.528644	45.5	113.8	155.8	66.5	94.7	2.5	3.4
172	205603_s_at	DIAPH2	NM_007309	Hs.226483	98.8	247.1	213.6	190.3	207.7	2.5	2.2
173	201627_s_at	INSIG1	NM_005542	Hs.416385	1077.1	2684.7	3034.1	1398	1596.4	2.5	2.8
174	205450_at	PHKA1	NM_002637	Hs.2393	144.2	357.9	336.4	297.5	301.6	2.5	2.3
175	213698_at	ZNF258	AI805560	Hs.524353	84.1	207.2	345.6	325.5	310.7	2.5	4.1
176	224410_s_at	LMBR1	AF348513	Hs.534558	54.1	133.2	160	179.8	147.1	2.5	3
177	200831_s_at	SCD	AA678241	Hs.119597	485.4	1192.2	972.3	586.4	652.4	2.5	2
178	228790_at	MGC39325	AW264082	Hs.34054	46.8	114.7	112.3	90.4	98.9	2.5	2.4
179	227856_at	FLJ39370	AI110850	Hs.23439	192.4	471	461.2	408.8	397.7	2.4	2.4
180	227786_at	THRAP6	AI026938	Hs.336898	46.2	111.8	147.7	88.9	99.8	2.4	3.2
181	232164_s_at	EPPK1	AL137725	Hs.200412	61.3	148	139.8	118.8	127.7	2.4	2.3
182	208398_s_at	TBPL1	NM_004865	Hs.13993	648.6	1562.4	1483	1267.6	1118	2.4	2.3
183	202718_at	IGFBP2	NM_000597	Hs.433326	303.9	731.3	1624.4	1299.4	1371.7	2.4	5.3
184	219476_at	SARG	NM_024115	Hs.32417	495.1	1189.7	1280.9	660.4	725.5	2.4	2.6
185	212325_at	KIAA1102	AK027231	Hs.156761	570.9	1368.3	1713.9	1404	1458.6	2.4	3
186	217764_s_at	RAB31	AF183421	Hs.223025	102.7	245.2	476.8	268.7	304.3	2.4	4.6
187	212340_at	MGC21416	BE673723	Hs.82719	153.7	366.6	584.7	542.2	522.8	2.4	3.8
188	209015_s_at	DNAJB6	BC002446	Hs.181195	104.1	247.7	231.3	210	252	2.4	2.2
189	201313_at	ENO2	NM_001975	Hs.146580	80.2	188.9	234.3	168.4	182.6	2.4	2.9
190	212510_at	GPD1L	AA135522	Hs.82432	294.2	689.6	722.6	814.4	734.1	2.3	2.5
191	225974_at	TMEM64	BF732480	Hs.129276	273.8	640.5	689	467.1	442.1	2.3	2.5
192	209681_at	SLC19A2	AF153330	Hs.30246	218.8	510.3	525.6	491.1	431.7	2.3	2.4
193	204137_at	TM7SF1	NM_003272	Hs.15791	152	354.4	409.8	602.6	549.2	2.3	2.7
194	213423_x_at	TUSC3	AI884858	Hs.426324	306.7	711.7	942	953.9	1067	2.3	3.1
195	226711_at	HTLF	BF590117	Hs.103126	207.5	480.2	435.4	353.6	354.1	2.3	2.1
196	209228_x_at	TUSC3	U42349	Hs.426324	297.1	686.7	892.7	1067.6	878.7	2.3	3
197	229019_at	ZNF533	AI694320	Hs.470791	480.6	1107.3	1093.9	871.5	802	2.3	2.3
198	230435_at	FLJ30851	BF108666	Hs.368780	71.3	163.3	164.8	257	171.2	2.3	2.3
Supplementary Table 1: Upregulated probe sets in LNCaP-SF and siControl (continued)
					Average difference
#	Probe_ID	Gene Symbol	Refseq	ClusterID	LNCaP	LNCaP-SF	siControl	siAR-1	siAR-2	SF/LNCaP	siCont/LNCaP
199	227762_at	---	AW244016	---	59	134.7	235.6	105.6	82.5	2.3	4
200	205548_s_at	BTG3	NM_006806	Hs.77311	177.2	404.3	819.6	632	597.3	2.3	4.6
201	212341_at	MGC21416	AA195936	Hs.82719	845.4	1926	2455.3	2101.7	2267.9	2.3	2.9
202	205833_s_at	PART1	AI770098	Hs.412792	48.7	110.8	128.6	79.9	101.2	2.3	2.6
203	215735_s_at	TSC2	AC005600	Hs.90303	256.5	583.4	723.1	850.8	563.9	2.3	2.8
204	209091_s_at	SH3GLB1	AF263293	Hs.136309	199	452.4	507.1	543.5	476.7	2.3	2.5
205	228124_at	ABHD12	AW303865	Hs.441550	145.7	330.7	329	312	352.6	2.3	2.3
206	209368_at	EPHX2	AF233336	Hs.212088	46.8	105.6	126.4	181	172.7	2.3	2.7
207	228266_s_at	HDGFRP3	BE703418	Hs.127842	76.8	172.1	159.1	186.5	200.4	2.2	2.1
208	219757_s_at	TMEM260	NM_017799	Hs.509426	58.3	128.9	117.4	125	108.7	2.2	2
209	226186_at	TMOD2	AW207699	Hs.48965	48.7	107.5	101.4	97.9	106.8	2.2	2.1
210	213428_s_at	COL6A1	AA292373	Hs.415997	235.6	518.6	532	686.9	648.4	2.2	2.3
211	206936_x_at	NDUFC2	NM_022335	---	97.7	214.7	255.3	333.8	252.4	2.2	2.6
212	203509_at	SORL1	NM_003105	Hs.438159	101.1	222.1	204	232.1	256.2	2.2	2
213	227240_at	NGEF	AV703769	Hs.237517	76	166.1	189.3	185.7	158	2.2	2.5
214	218019_s_at	PDXK	NM_021941	Hs.458335	167.9	362.7	373.1	412.4	411.3	2.2	2.2
215	235206_at	SCAND1	AA845353	---	98.2	212	271	250.6	229	2.2	2.8
216	218180_s_at	EPS8L2	NM_022772	Hs.55016	61.6	132.4	259.7	264.7	252.4	2.1	4.2
217	228956_at	UGT8	N22272	Hs.274293	78.7	168.3	277.4	153.7	186.3	2.1	3.5
218	227522_at	LOC134147	AA209487	Hs.192586	926.5	1979	2000	2632.1	2024.5	2.1	2.2
219	222269_at	APOOL	W87634	Hs.534658	117.2	249.9	347.1	269.4	284	2.1	3
220	208767_s_at	LAPTM4B	AW149681	Hs.296398	188.8	397.9	427.7	488.9	452.7	2.1	2.3
221	213288_at	OACT2	AI761250	Hs.90797	84.9	178.9	367	193.7	182.4	2.1	4.3
222	238686_at	FBXO3	AA130258	Hs.406787	65.9	138.3	142.7	123.4	146.2	2.1	2.2
223	222906_at	FLVCR	AK001419	Hs.497698	271.9	568.1	810.9	560.2	586.4	2.1	3
224	202464_s_at	PFKFB3	NM_004566	Hs.195471	72.4	151.2	378.7	204	264.1	2.1	5.2
225	235727_at	BTBD5	AI219490	Hs.99398	55.8	116.3	197.8	236.1	201.1	2.1	3.5
226	222505_at	LMBR1	BF510801	Hs.534558	64.1	131.8	138.3	132.8	109.2	2.1	2.2
227	212327_at	KIAA1102	AK026815	Hs.156761	791.9	1628.2	1699.8	1462.6	1436.8	2.1	2.1
228	202105_at	IGBP1	NM_001551	Hs.3631	354	726.7	989.5	1358.4	1225.5	2.1	2.8
229	210372_s_at	TPD52L1	AF208012	Hs.16611	357.6	733.6	731.3	856.3	818.6	2.1	2
230	220974_x_at	SFX3	NM_030971	Hs.283844	60.9	123.7	222.8	174.7	183.6	2	3.7
231	208721_s_at	ANAPC5	BF967271	Hs.7101	89.6	181.8	194	173.6	171.5	2	2.2
232	225055_at	SH3GLP3	AV735241	Hs.443457	81.1	163.9	179.7	271.1	167.9	2	2.2
233	214033_at	ABCC6	AI084637	---	98.5	198.9	232.9	334	391.7	2	2.4
234	224893_at	ATL3	AA775408	Hs.356719	492.7	994.2	1061.4	1161	1190.9	2	2.2
235	223037_at	PDZK11	AF151061	Hs.11042	911.7	1833.6	2099.4	2264.9	1744.7	2	2.3
236	242195_x_at	NUMBL	BE350811	---	222.3	446.3	469.7	427.1	436.5	2	2.1
