# Supplementary material for: Overexpression of p54nrb/NONO induces differential EPHA6 splicing and contributes to castration-resistant prostate cancer growth
Source: Oncotarget. 2018 Jan 8;9(12):10510–24. doi: 10.18632/oncotarget.24063 (PMC5828187; doi:10.18632/oncotarget.24063)
Supplement: Supplementary file 3 [file oncotarget-09-10510-s003.xlsx]

## Sheet: Supplementary Table S8
Supplementary Table 2: Downregulated probe sets in LNCaP-SF and siControl
					Average difference
#	Probe_ID	Gene Symbol	Refseq	ClusterID	LNCaP	LNCaP-SF	siControl	siAR-1	siAR-2	SF/LNCaP	siCont/LNCaP
1	204965_at	GC	NM_000583	Hs.418497	228.1	0.9	0.5	0.3	3.7	0.00394564	0.00219202
2	205476_at	CCL20	NM_004591	Hs.75498	208.6	4.3	34.4	20.6	27.4	0.0206136	0.164909
3	214774_x_at	TNRC9	AK027006	Hs.110826	1273.5	31.9	35.8	19	17	0.0250491	0.0281115
4	215108_x_at	TNRC9	U80736	Hs.110826	829.7	23.4	14.8	19.7	30	0.028203	0.0178378
5	216623_x_at	TNRC9	AK025084	Hs.110826	1225.9	44.3	31.6	29.6	28.9	0.0361367	0.025777
6	223962_at	NYD-SP14	AF345910	Hs.378893	298.4	12.8	23.8	15.8	27.1	0.0428954	0.0797587
7	210664_s_at	TFPI	AF021834	Hs.102301	362.1	15.7	14.2	8.2	14.8	0.0433582	0.0392157
8	228155_at	FAM213A	BF512388	Hs.495628	355.5	17.6	36.6	20	39.1	0.0495077	0.102954
9	211298_s_at	ALB	AF116645	Hs.418167	301.5	16.9	20.1	32.6	32	0.0560531	0.0666667
10	205311_at	DDC	NM_000790	Hs.408106	4244.3	284.5	320.9	1374.4	1020.6	0.0670311	0.0756073
11	210665_at	TFPI	AF021834	Hs.102301	163.9	11	9.3	5.2	8.6	0.0671141	0.0567419
12	229014_at	NR2F1-AS1	AW206234	Hs.446400	122.2	9.1	28.2	21.2	11.1	0.0744681	0.230769
13	204237_at	GULP1	NM_016315	Hs.107056	992.9	76.8	26.8	38.8	32.4	0.0773492	0.0269916
14	232360_at	EHF	AA565141	Hs.200228	176.7	14.4	27.6	12.7	21.4	0.0814941	0.156197
15	213932_x_at	HLA-A	AI923492	Hs.181244	242.9	21.2	42.4	42	30.6	0.0872787	0.174557
16	215313_x_at	HLA-A	AA573862	Hs.181244	272.6	24.6	81.4	51.6	51	0.0902421	0.298606
17	204235_s_at	GULP1	AF200715	Hs.107056	629.8	59.6	26.3	29.7	24.5	0.0946332	0.0417593
18	201416_at	SOX4	BG528420	Hs.357901	2024.2	195.4	486.7	518.9	504.6	0.096532	0.240441
19	232361_s_at	EHF	AA565141	Hs.200228	234.5	24.9	66	34.1	39.1	0.106183	0.28145
20	213258_at	TFPI	BF511231	Hs.102301	298.2	33.2	10.3	10	8.5	0.111335	0.0345406
21	208650_s_at	CD24	BG327863	Hs.375108	1001.6	118.5	467.8	177	326.9	0.118311	0.467053
22	213668_s_at	SOX4	AI989477	Hs.357901	422.5	51	44.6	53	50.2	0.12071	0.105562
23	230788_at	GCNT2	BF059748	Hs.484615	130	15.8	30.6	41.9	43.8	0.121538	0.235385
24	204351_at	S100P	NM_005980	Hs.2962	213	26.1	29.4	41.1	33.8	0.122535	0.138028
25	209505_at	NR2F1	AI951185	Hs.361748	230	28.3	5.7	18	7.4	0.123043	0.0247826
26	201418_s_at	SOX4	NM_003107	Hs.357901	358.5	47.3	72.2	86.5	75.9	0.131939	0.201395
27	236398_s_at	---	AA815354	Hs.169898	180	24.7	32.8	34	41.8	0.137222	0.182222
28	214308_s_at	HGD	AI478172	Hs.116992	149	21.1	31.4	36.4	32.9	0.141611	0.210738
29	203373_at	SOCS2	NM_003877	Hs.405946	196.9	29.1	34.5	41	37	0.147791	0.175216
30	208651_x_at	CD24	M58664	Hs.375108	581	86.7	133.2	86.6	142	0.149225	0.22926
31	266_s_at	CD24	L33930	Hs.375108	1120.7	170.4	307.8	201.7	363.9	0.152048	0.27465
32	229021_at	MCTP2	AK026984	Hs.33368	179.3	27.8	18	14.5	29.4	0.155047	0.10039
33	209771_x_at	CD24	AA761181	Hs.375108	3655.3	568.2	1526.6	1132.2	1465.3	0.155446	0.41764
34	216379_x_at	CD24	AK000168	Hs.375108	3535.3	558.9	1478.9	1182.3	1556.6	0.158091	0.418324
35	223810_at	KLHL1	AF252283	Hs.106808	597.1	96.2	43.5	44.8	60.8	0.161112	0.0728521
36	227794_at	MGC15937	BF432254	Hs.38085	280.2	46.4	88.5	125	162.5	0.165596	0.315846
37	1554703_at	ARHGEF10	BC040474	Hs.490857	156.9	26.2	38.6	30.6	35.3	0.166985	0.246017
38	210999_s_at	GRB10	U66065	Hs.130119	1319.3	224.5	238.5	327.2	294.8	0.170166	0.180778
39	215599_at	SMA4	X83300	Hs.166361	339.7	58.5	32.5	50.8	44.1	0.172211	0.0956727
40	203215_s_at	MYO6	AA877789	Hs.118483	2511.1	435.9	277.6	265.2	314.8	0.173589	0.110549
41	210480_s_at	MYO6	U90236	Hs.118483	677.8	118.5	61.8	76.2	53.3	0.17483	0.0911773
42	213348_at	CDKN1C	N33167	Hs.106070	385.9	70.2	105	122.7	107.1	0.181912	0.272091
43	215248_at	GRB10	AU145003	Hs.130119	233.4	43.2	11.2	10.3	27.9	0.18509	0.0479863
44	209410_s_at	GRB10	AF000017	Hs.130119	560.7	106.1	66	150.3	149.1	0.189228	0.11771
45	205110_s_at	FGF13	NM_004114	Hs.6540	104	20.4	14.6	9.9	4.6	0.196154	0.140385
46	224435_at	FAM213A	BC005871	Hs.495628	102.8	20.9	18.5	15.1	24.3	0.203307	0.179961
47	213325_at	PVRL3	AA129716	Hs.436602	384.2	78.5	59.4	44.3	57	0.204321	0.154607
48	222486_s_at	ADAMTS1	AF060152	Hs.8230	172.1	36	54.6	85.6	70.5	0.209181	0.317257
49	203216_s_at	MYO6	NM_004999	Hs.118483	1860.2	392.3	311.7	313.9	289.3	0.210891	0.167563
50	216336_x_at	MT1K	AL031602	---	644	136	217	223.7	198	0.21118	0.336957
51	234394_at	ZNF124	AB046850	---	116.5	25.5	22.1	35.7	27.7	0.218884	0.1897
52	205221_at	HGD	NM_000187	Hs.116992	291.3	64	51.5	50.3	39.7	0.219705	0.176794
53	36830_at	MIPEP	U80034	Hs.68583	1356.1	306.2	299.8	279.5	290.5	0.225795	0.221075
54	231033_at	---	AI819863	Hs.106243	1053.1	239	45.1	69.2	56.5	0.226949	0.0428259
55	206683_at	ZNF165	NM_003447	Hs.509407	123.7	28.5	59.4	48.7	46.6	0.230396	0.480194
56	201417_at	SOX4	AL136179	Hs.357901	3238.1	748	733.6	822	753.6	0.231	0.226553
57	209772_s_at	CD24	X69397	Hs.375108	305.8	71.4	146.4	139.6	106.6	0.233486	0.478744
58	209109_s_at	TM4SF6	U84895	Hs.43233	559	130.9	260.5	247.8	250.2	0.234168	0.466011
59	203362_s_at	MAD2L1	NM_002358	Hs.79078	1350.7	316.7	440.5	366.1	476	0.234471	0.326127
60	233847_x_at	---	AW256031	Hs.537456	373.7	88.7	25.9	28.2	54.5	0.237356	0.0693069
61	222760_at	ZNF703	BG290193	Hs.288042	229.1	54.5	108.5	155.3	111.9	0.237887	0.473592
62	225435_at	SSR1	BF679286	Hs.101810	179.6	43.1	27.9	20.6	11.7	0.239978	0.155345
63	224354_at	---	AF220415	---	5842.3	1405.7	1072.7	1185.9	1868.3	0.240607	0.183609
64	202668_at	EFNB2	BF001670	Hs.30942	234.4	56.4	44.1	38.4	46.2	0.240614	0.18814
65	200782_at	ANXA5	NM_001154	Hs.145741	1597.2	389.7	472.8	514.8	551.6	0.243989	0.296018
66	222277_at	PCOTH	BG032839	Hs.530660	232.9	56.9	26.2	15.5	28.8	0.244311	0.112495
67	205187_at	SMAD5	AF010601	Hs.167700	139.3	34.7	56.7	31.2	48	0.249103	0.407035
68	205645_at	REPS2	NM_004726	Hs.334168	118.4	29.6	22.8	21.7	25.8	0.25	0.192568
69	209118_s_at	TUBA3	AF141347	Hs.433394	1500	381.8	334.9	476.7	499.9	0.254533	0.223267
Supplementary Table 2: Downregulated probe sets in LNCaP-SF and siControl (continued)
					Average difference
#	Probe_ID	Gene Symbol	Refseq	ClusterID	LNCaP	LNCaP-SF	siControl	siAR-1	siAR-2	SF/LNCaP	siCont/LNCaP
70	218106_s_at	MRPS10	NM_018141	Hs.380887	308.4	78.6	21.9	14.8	27.4	0.254864	0.0710117
71	228486_at	CDW92	AW165999	Hs.414728	106.7	27.3	16.7	17.3	26.2	0.255858	0.156514
72	204305_at	MIPEP	NM_005932	Hs.68583	1037.3	269.6	297.5	301.6	257.9	0.259906	0.286802
73	201392_s_at	IGF2R	BG031974	Hs.76473	1032.5	270	284.9	344.3	350.2	0.261501	0.275932
74	205669_at	NCAM2	NM_004540	Hs.135892	117.3	30.8	47.9	48.7	59.1	0.262575	0.408355
75	214684_at	MEF2A	X63381	Hs.268675	146.6	38.6	66.5	71.1	114.5	0.263302	0.453615
76	205061_s_at	EXOSC9	NM_005033	Hs.91728	426.9	113.3	148.7	72.1	126.4	0.265402	0.348325
77	1556194_a_at	---	BC042959	Hs.330715	126.5	33.6	31.7	38.4	30	0.265613	0.250593
78	209409_at	GRB10	D86962	Hs.130119	3070.7	816.7	595.1	1793.4	1427.8	0.265965	0.193799
79	213872_at	C6orf62	BE465032	---	1004.5	270.3	341.3	547.5	442.2	0.269089	0.339771
80	222309_at	C6orf62	AW972292	---	104.9	28.5	9.4	25.6	14	0.271687	0.0896092
81	241484_x_at	---	AI668696	---	113.7	31.2	23.6	16.2	32.1	0.274406	0.207564
82	243109_at	MCTP2	AA748418	Hs.33368	397.3	109.6	17.2	9	21.5	0.275862	0.0432922
83	206554_x_at	SETMAR	NM_006515	Hs.265855	256.4	71.4	71.6	83.5	80.5	0.278471	0.279251
84	1554768_a_at	MAD2L1	AF394735	Hs.79078	837.3	233.6	383.9	275.2	336.5	0.278992	0.458498
85	223593_at	AADAT	AF097994	Hs.211477	741.8	207.9	168.2	92.2	110.4	0.280264	0.226746
86	215913_s_at	GULP1	AK023668	Hs.107056	143.2	40.5	9.4	13.2	16.5	0.282821	0.0656425
87	226335_at	RPS6KA3	BG498334	Hs.188361	140.7	40.5	37.2	35.3	34.4	0.287846	0.264392
88	220603_s_at	MCTP2	NM_018349	Hs.33368	310.3	89.8	66.9	50.6	66.4	0.289397	0.215598
89	1569940_at	SLC6A16	BC039336	---	138.8	40.3	0.9	11.1	10.8	0.290346	0.00648415
90	208926_at	NEU1	U84246	Hs.118721	159	46.3	41.9	53.8	53.4	0.291195	0.263522
91	220062_s_at	MAGEC2	NM_016249	Hs.123536	147.5	43	34.4	35.8	30.4	0.291525	0.23322
92	225645_at	EHF	AI763378	Hs.200228	2726.5	796.1	1030.1	578.4	797.4	0.291986	0.37781
93	1552455_at	C9orf65	NM_138818	Hs.352153	1087.1	318.5	44.6	78.1	78.6	0.292981	0.0410266
94	228081_at	CCNG2	BF061444	Hs.13291	117.7	34.6	36.5	41.6	39.7	0.293968	0.31011
95	228415_at	AP1S2	AA205444	---	230.9	67.9	89.8	68.1	72.8	0.294067	0.388913
96	236140_at	GCLM	AI753488	Hs.315562	204.3	60.6	39	21.1	45.2	0.296623	0.190896
97	203386_at	TBC1D4	AI650848	Hs.173802	113.6	33.8	40	41.4	34.4	0.297535	0.352113
98	226271_at	GDAP1	N46350	Hs.168950	198.4	60.1	75.9	106.1	148.9	0.302923	0.38256
99	209754_s_at	TMPO	AF113682	Hs.11355	167.7	51.3	62.8	108	55.1	0.305903	0.374478
100	212599_at	AUTS2	AK025298	Hs.488562	411.6	126	99.4	166.6	134.2	0.306122	0.241497
101	207551_s_at	MSL3L1	NM_006800	Hs.371233	286.8	87.8	120.6	100.2	112.8	0.306137	0.420502
102	223642_at	ZIC2	AF193855	Hs.369063	736.6	226.2	212	302.8	357.6	0.307087	0.287809
103	209108_at	TM4SF6	AF053453	Hs.43233	370.2	114.3	171.1	196.1	175.7	0.308752	0.462183
104	238015_at	LOC201725	BE620598	Hs.380920	243.1	75.5	42.8	47.7	96.7	0.310572	0.176059
105	218313_s_at	GALNT7	NM_017423	Hs.127407	1096.8	341	266.6	242.5	233.1	0.310904	0.243071
106	225305_at	SLC25A29	AI826268	Hs.27769	149.9	46.8	31.3	36.9	25.7	0.312208	0.208806
107	206461_x_at	MT1H	NM_005951	Hs.438462	1946.8	614.6	878	1105.8	1171	0.315698	0.450997
108	241397_at	EHF	AW276866	---	101.8	32.2	0.7	1.4	16.3	0.316306	0.00687623
109	205433_at	BCHE	NM_000055	Hs.422857	509.6	164.1	212.6	243.4	123	0.322017	0.41719
110	209358_at	TAF11	AF118094	Hs.83126	572.4	185.5	184.8	201.4	234.3	0.324074	0.322851
111	210609_s_at	TP53I3	BC000474	Hs.50649	175.7	57.6	52.4	66.6	84.3	0.327832	0.298236
112	203895_at	PLCB4	AL535113	Hs.151408	594.1	195	167.2	124	142.8	0.328228	0.281434
113	213262_at	SACS	AI932370	Hs.159492	1200.8	394.6	202.2	175.6	150.2	0.328614	0.168388
114	219080_s_at	CTPS2	NM_019857	Hs.414156	306.5	101.7	140.6	134	124.8	0.331811	0.458728
115	226712_at	SSR1	BF206389	Hs.101810	106.6	35.6	27.7	33.5	35.3	0.333959	0.25985
116	213546_at	DKFZp586I1420	AL050378	Hs.112423	101.5	34	43.2	51.1	40.4	0.334975	0.425616
117	227752_at	SPTLC2L	AA005105	Hs.425023	271.5	91	71.4	83.3	93.3	0.335175	0.262983
118	1557987_at	LOC23117	BC042832	Hs.375005	153.3	51.5	49.4	51.1	58.8	0.335943	0.322244
119	213392_at	MGC35048	AW070229	Hs.306382	122.7	41.7	40.3	58.3	62	0.339853	0.328443
120	211474_s_at	SERPINB6	BC004948	Hs.41072	991.5	337.5	460.5	490.2	528.9	0.340393	0.464448
121	205352_at	SERPINI1	NM_005025	Hs.78589	316	107.9	92	115.2	157.2	0.341456	0.291139
122	227931_at	INO80D	AI823917	---	102.9	35.5	12.5	16	40.6	0.344995	0.121477
123	224436_s_at	NIPSNAP3A	BC005935	Hs.24608	1254.6	433.1	484.9	478.1	538.4	0.34521	0.386498
124	204493_at	BID	NM_001196	Hs.300825	277	95.8	78	168.6	166	0.345848	0.281588
125	212464_s_at	FN1	X02761	Hs.418138	734.6	254.5	252.2	211.1	227.4	0.346447	0.343316
126	226269_at	GDAP1	BF002104	Hs.168950	262.3	90.9	105.7	128.6	153.9	0.34655	0.402974
127	225220_at	SNHG8	BF340290	Hs.296141	996.5	345.6	389.1	650.4	524.8	0.346814	0.390467
128	235007_at	BBS7	AI683802	Hs.58974	129	45	37.8	43.5	47.1	0.348837	0.293023
129	202770_s_at	CCNG2	NM_004354	Hs.13291	739.5	258.8	291.7	391.9	415	0.349966	0.394456
130	1552736_a_at	NETO1	NM_138966	Hs.60563	1204.1	423.7	405.8	587.3	647.4	0.351881	0.337015
131	227541_at	WDR20	AA811466	Hs.55209	190.8	67.5	87.8	79.3	126.3	0.353774	0.460168
132	223465_at	COL4A3BP	BE967275	Hs.21276	181.2	64.2	66.8	72.4	77.4	0.354305	0.368653
133	204887_s_at	PLK4	NM_014264	Hs.172052	176.9	62.7	65.6	35.3	44.1	0.354438	0.370831
134	204750_s_at	DSC2	BF196457	Hs.95612	1539.2	546.6	199.6	210.5	237.6	0.35512	0.129678
135	203860_at	PCCA	NM_000282	Hs.80741	224.4	79.8	104.6	93.8	125	0.355615	0.466132
136	225816_at	PHF17	AW138134	---	150.6	53.7	41.6	36.5	44	0.356574	0.276228
137	200070_at	CNPPD1	BC001393	Hs.4973	138.9	49.8	54.8	79.5	82	0.358531	0.394528
138	226750_at	LARP2	AI767732	Hs.444068	161.6	58	36.7	22.6	41.1	0.358911	0.227104
Supplementary Table 2: Downregulated probe sets in LNCaP-SF and siControl (continued)
					Average difference
#	Probe_ID	Gene Symbol	Refseq	ClusterID	LNCaP	LNCaP-SF	siControl	siAR-1	siAR-2	SF/LNCaP	siCont/LNCaP
139	227425_at	REPS2	AI984607	Hs.5740	108.6	39	21.2	20.3	23	0.359116	0.195212
140	209192_x_at	HTATIP	BC000166	Hs.397010	133.5	48.1	64.2	93.9	84.4	0.3603	0.480899
141	215733_x_at	CTAG2	AJ012833	Hs.87225	208.4	75.2	60.8	59.7	63	0.360845	0.291747
142	202823_at	TCEB1	N89607	---	376.9	136.9	129.7	179.6	224.4	0.363226	0.344123
143	218567_x_at	DPP3	NM_005700	Hs.22880	287.8	104.7	95.9	216.3	170.7	0.363794	0.333218
144	241954_at	FDFT1	AA757900	---	159	57.9	26.5	18.9	22.6	0.364151	0.166667
145	204861_s_at	BIRC1	NM_004536	Hs.508565	113.2	41.3	14.8	27.1	39.3	0.364841	0.130742
146	201092_at	RBBP7	NM_002893	Hs.406078	1617.8	590.3	666.6	606.8	532.6	0.364878	0.412041
147	225306_s_at	SLC25A29	AI826268	Hs.27769	144.4	52.8	45.7	38.4	51.1	0.365651	0.316482
148	204942_s_at	ALDH3B2	NM_000695	Hs.87539	117.2	42.9	43.6	42.5	61.7	0.366041	0.372014
149	201669_s_at	MARCKS	NM_002356	Hs.318603	1350.2	494.9	368.4	391.4	371.1	0.366538	0.272848
150	201393_s_at	IGF2R	NM_000876	Hs.76473	1507	552.7	592.3	753.3	709.6	0.366755	0.393033
151	214430_at	GLA	NM_000169	Hs.69089	616.8	230.5	291.1	315.3	278.3	0.373703	0.471952
152	237028_at	ENO1-AS1	AW665248	---	114.5	42.8	50.2	26.2	35.6	0.373799	0.438428
153	227601_at	KIAA1627	AB046847	Hs.158958	249.7	93.6	66	70.5	61.7	0.37485	0.264317
154	213002_at	MARCKS	AA770596	---	152.3	57.8	29.2	46.3	36.4	0.379514	0.191727
155	211580_s_at	PIK3R3	AF028785	Hs.372548	134.8	51.3	61.6	91.7	60.3	0.380564	0.456973
156	218856_at	TNFRSF21	NM_016629	Hs.159651	193.1	73.9	73.9	76.8	71.5	0.382703	0.382703
157	1570143_at	---	BC014363	---	100.5	38.6	38.2	18.2	40	0.38408	0.3801
158	220591_s_at	EFHC2	NM_025184	Hs.301143	204.6	78.6	36.9	91.6	94.1	0.384164	0.180352
159	217954_s_at	PHF3	NM_015153	Hs.348921	216.6	83.7	58.5	52.7	58	0.386427	0.270083
160	231992_x_at	---	AK024371	Hs.438623	135.6	52.4	61.5	97.1	62.4	0.386431	0.45354
161	239392_s_at	POGK	AI983896	---	139.5	54.1	49.8	50.5	67.7	0.387814	0.356989
162	203981_s_at	ABCD4	AL574660	Hs.94395	117.5	45.8	58.1	56.3	63.3	0.389787	0.494468
163	206984_s_at	RIT2	NM_002930	Hs.464985	104.3	40.7	12.7	27.7	29.1	0.390221	0.121764
164	239096_at	MISS	AV738585	---	204.7	80	16.2	19.5	23.8	0.390816	0.0791402
165	213226_at	CCNA2	AI346350	Hs.85137	386.8	151.2	147.1	87.1	110.6	0.3909	0.3803
166	1558236_at	DR1	BC014318	---	106.2	41.9	27.5	31.9	38	0.394539	0.258945
167	214381_at	LOC441601	BG150564	Hs.144683	218.2	86.1	51	70.2	59.3	0.394592	0.233731
168	225391_at	LOC93622	AL562398	Hs.6815	639.8	252.5	256.1	449.4	432.2	0.394655	0.400281
169	204326_x_at	MT1X	NM_002450	Hs.374950	3737.9	1477.8	1739.7	1509.5	1710.8	0.395356	0.465422
170	210778_s_at	MXD4	BC002713	Hs.102402	124.2	49.3	55.8	108.4	90.7	0.39694	0.449275
171	229964_at	C9orf152	AI380443	Hs.125608	163.1	65.1	35.9	32	25.2	0.399142	0.22011
172	222808_at	GLT28D1	BC005336	Hs.110853	811.8	324.5	263.1	271.6	327.5	0.399729	0.324095
173	223695_s_at	ARSD	BC003660	Hs.349326	113.3	45.3	41.5	61.9	42.7	0.399823	0.366284
174	210098_s_at	---	AF130102	---	125	50.2	43.8	52.4	41.1	0.4016	0.3504
175	223696_at	ARSD	BC003660	Hs.349326	214.9	86.7	93.7	104.7	83.2	0.403443	0.436017
176	243184_at	TJP1	AW173166	---	165	66.7	0.6	9.2	5.9	0.404242	0.00363636
177	204335_at	CCDC94	NM_018074	Hs.21811	143.2	58	71.6	69.4	63.1	0.405028	0.5
178	239742_at	TULP4	H15278	Hs.102237	143	58.3	30.3	45.8	38.2	0.407692	0.211888
179	230131_x_at	ARSD	AI824034	Hs.349326	135.9	55.7	57.2	79.6	84.2	0.40986	0.420898
180	213568_at	OSR2	AI811298	Hs.152823	147.3	60.5	72	76.5	107.3	0.410726	0.488798
181	201701_s_at	PGRMC2	NM_006320	Hs.9071	313	128.6	86	57.6	98.6	0.410863	0.27476
182	225897_at	MARCKS	AI709406	Hs.318603	387.4	159.2	116.6	117.6	114.3	0.410945	0.300981
183	233903_s_at	SGEF	AK022655	Hs.240845	286.1	118	123.4	57	102.7	0.412443	0.431318
184	214110_s_at	---	BF195104	Hs.469287 /// Hs.488939	280.4	115.9	113.7	116.8	115.4	0.413338	0.405492
185	213248_at	LOC221362	AL577024	Hs.7921	111.4	46.2	45.8	54.8	64.3	0.414722	0.411131
186	218976_at	DNAJC12	NM_021800	Hs.260720	317.2	131.9	139.7	154.5	126.9	0.415826	0.440416
187	214401_at	PAX1	AA725078	Hs.369099	182	75.7	56.8	50.1	69	0.415934	0.312088
188	216524_x_at	---	AL049260	---	174	72.6	64.6	24.6	25.3	0.417241	0.371264
189	236022_at	TRIP3	AI650341	Hs.2210	183.5	76.8	40.6	44.2	48.2	0.418529	0.221253
190	203314_at	GTPBP6	NM_012227	Hs.437145	199.9	83.7	69.6	86.1	112.1	0.418709	0.348174
191	222371_at	PIAS1	AI732802	---	112.9	47.3	11.4	11	4.5	0.418955	0.100974
192	244740_at	MGC9913	BE855713	---	1129.8	475.5	448.8	444.2	517.2	0.420871	0.397238
193	211725_s_at	BID	BC005884	Hs.300825	296.4	125.2	119.9	230.2	229.6	0.422402	0.404521
194	203337_x_at	ITGB1BP1	NM_004763	Hs.408468	281.2	119.6	67.3	102.4	91.3	0.42532	0.239331
195	1558253_x_at	ZNF587	AK055448	Hs.288995	112.9	48.2	27.1	32.7	27.5	0.426926	0.240035
196	201018_at	EIF1AX	AL079283	Hs.147824	335.3	144	127.1	92.7	132.5	0.429466	0.379064
197	203692_s_at	E2F3	AI640363	Hs.1189	146.7	63.4	48.4	51.9	52.1	0.432175	0.329925
198	214264_s_at	EFCAB11	AI656610	Hs.123232	881.3	381.2	377	387.9	434.7	0.432543	0.427777
199	228357_at	ZC3HDC5	BE966979	Hs.133872	330.6	143.4	100.1	126.7	138.7	0.433757	0.302783
200	207090_x_at	KIAA0961	NM_014898	Hs.276763	144.8	63.1	52.9	81.5	91	0.435773	0.365331
201	213227_at	PGRMC2	BE879873	Hs.9071	335	147.8	87.7	120.8	107.6	0.441194	0.261791
202	226421_at	LOC286505	AA707320	---	377.4	166.6	147.2	140.6	161.2	0.441441	0.390037
203	200733_s_at	PTP4A1	U48296	Hs.227777	617.5	272.9	248.1	145.7	262.2	0.441943	0.401781
204	239859_x_at	ATP5S	AW140122	---	139.1	61.5	44.1	70.2	60.8	0.442128	0.317038
205	227917_at	LOC100506990	AW192692	Hs.511708	131	58	57.9	48.7	57	0.442748	0.441985
206	205583_s_at	CXorf45	NM_024810	Hs.169078	166.6	73.8	48.6	63.2	56.7	0.442977	0.291717
207	227897_at	RAP2B	N20927	---	243.2	108.7	55.4	42.3	35.9	0.446957	0.227796
Supplementary Table 2: Downregulated probe sets in LNCaP-SF and siControl (continued)
					Average difference
#	Probe_ID	Gene Symbol	Refseq	ClusterID	LNCaP	LNCaP-SF	siControl	siAR-1	siAR-2	SF/LNCaP	siCont/LNCaP
208	201656_at	ITGA6	NM_000210	Hs.212296	114.4	51.5	56.2	54.8	72.1	0.450175	0.491259
209	225056_at	SIPA1L2	AB037810	Hs.498063	199.9	90.1	96.1	59.1	68.5	0.450725	0.48074
210	204139_x_at	ZNF42	NM_003422	Hs.458361	123.4	55.7	57.4	78.3	83.2	0.451378	0.465154
211	203896_s_at	PLCB4	NM_000933	Hs.151408	569.3	257.1	150.5	192.4	168.1	0.451607	0.26436
212	238622_at	RAP2B	AW269686	Hs.98643	125.3	56.9	58.2	62.8	37.8	0.45411	0.464485
213	222825_at	CGI-77	BF435752	Hs.30532	529.2	240.7	230.2	459.3	497.8	0.454837	0.434996
214	218186_at	RAB25	NM_020387	Hs.150826	715.4	325.6	279.5	579.7	480.9	0.45513	0.390691
215	1558251_a_at	ZNF587	AK055448	Hs.288995	113.7	52	20.5	24.6	29	0.457344	0.180299
216	219379_x_at	ZNF358	NM_018083	Hs.133475	128.9	59	52.1	55.3	76.7	0.457719	0.404189
217	201019_s_at	EIF1AX	NM_001412	Hs.147824	1668.5	763.9	800.4	693.1	843.7	0.457836	0.479712
218	220215_at	ZNF670	NM_024804	Hs.163754	135	61.9	56.1	57	89.3	0.458519	0.415556
219	218910_at	TMEM16K	NM_018075	Hs.476055	105.7	48.5	52.5	58.8	73.6	0.458846	0.496689
220	233319_x_at	PHACTR4	AK023907	Hs.225641	119.1	54.7	41.9	52	47.7	0.459278	0.351805
221	224559_at	MALAT1	AF001540	Hs.187199	152.9	70.3	60.3	49	90.5	0.459778	0.394375
222	230608_at	SSTK-IP	BE972646	Hs.132793	128	58.9	57.5	86.2	80.1	0.460156	0.449219
223	210041_s_at	PGM3	BC001258	Hs.237323	215.2	99.1	73.9	72.5	70.6	0.460502	0.343401
224	235696_at	---	AI862542	Hs.363526	208.8	96.3	94.5	95.3	89.3	0.461207	0.452586
225	217952_x_at	PHF3	BF430956	Hs.348921	131.1	60.6	32.9	28.8	38.7	0.462243	0.250953
226	244193_at	FLJ13236	BF981786	Hs.170298	146.2	67.6	60.8	54.6	65.6	0.46238	0.415869
227	213035_at	ANKRD28	AI081194	Hs.273104	175.5	81.2	73.3	64.2	47.6	0.462678	0.417664
228	224694_at	ANTXR1	AF279145	Hs.274520	438.5	203	97.9	271.8	214.2	0.462942	0.223261
229	222482_at	SSBP3	AA102468	Hs.288801	232.5	107.8	84.5	95.3	92.4	0.463656	0.363441
230	222162_s_at	ADAMTS1	AK023795	Hs.8230	846.2	393.4	276.1	274.8	267.5	0.464902	0.326282
231	238054_at	ADPRHL1	AI243209	Hs.98669	116.4	54.2	56.2	46.4	48.5	0.465636	0.482818
232	233702_x_at	---	AK024599	Hs.306696	377.9	176.1	147	146.6	174.7	0.465996	0.388992
233	218942_at	PIP5K2C	NM_024779	Hs.144502	369	172	167	218.6	177.7	0.466125	0.452575
234	239410_at	HK2	BE271180	Hs.406266	121.1	56.5	46.3	61	69.5	0.466557	0.382329
235	228254_at	STAM2	AW024643	---	100.1	46.9	28.2	37.9	56.8	0.468531	0.281718
236	201998_at	SIAT1	AI743792	Hs.2554	357.4	167.5	83.8	121.9	91.8	0.468663	0.234471
237	220071_x_at	HAUS2	NM_018097	Hs.14347	527.4	247.5	153.7	190.4	200.8	0.469283	0.29143
238	236075_s_at	ZNF232	AI693543	Hs.279914	565.2	265.7	214.5	120.8	177.2	0.470099	0.379512
239	1562713_a_at	NETO1	AL834354	Hs.60563	483.9	228.3	161	235.9	290.1	0.471792	0.332713
240	213923_at	RAP2B	AW005535	Hs.98643	1897.7	897.4	666.9	546	581.3	0.472888	0.351425
241	217164_at	---	AK024108	---	103.2	48.9	12.4	11.8	13.5	0.473837	0.120155
242	209660_at	TTR	AF162690	Hs.427202	432.5	205.5	213.4	152.6	199.1	0.475145	0.49341
243	223575_at	KIAA1549	AL136736	Hs.28148	272.2	129.6	103.8	79.8	107.2	0.47612	0.381337
244	210653_s_at	BCKDHB	M55575	Hs.1265	114.3	54.6	27.2	48.9	43.9	0.47769	0.23797
245	1566887_x_at	LOC441699	AY094612	Hs.535239	208.7	100	72	68	87.5	0.479157	0.344993
246	219015_s_at	GLT28D1	NM_018466	Hs.110853	534.1	256.6	245.9	286.1	266.6	0.480434	0.460401
247	239748_x_at	OCIAD1	H09533	---	422.9	203.7	145.7	191.5	216.8	0.481674	0.344526
248	219151_s_at	RABL2A /// RABL2B	NM_007081	Hs.446425	178.9	86.3	86.6	100.7	122.3	0.482392	0.484069
249	226591_at	UBE3A	BG413612	Hs.180686	159.5	77	25.7	22.7	23.5	0.482759	0.161129
250	230885_at	SPG7	BE670386	Hs.311765	127.8	61.7	40.6	25.8	41.4	0.482786	0.317684
251	238666_at	FDFT1	BF438300	---	186.7	90.2	45.5	20.8	20.7	0.483128	0.243706
252	236254_at	COH1	BE048857	Hs.367994	178.3	86.2	18.8	33.8	41.8	0.483455	0.10544
253	211081_s_at	MAP4K5	Z25426	Hs.246970	185.3	89.7	84.3	71.1	91.1	0.48408	0.454938
254	219981_x_at	ZNF587	NM_017961	Hs.288995	447.3	217.5	161.9	152.5	164	0.486251	0.361949
255	211719_x_at	FN1	BC005858	Hs.418138	655.8	319.4	220.8	269.5	231	0.487039	0.336688
256	218641_at	MGC3032	NM_023941	---	139	67.8	38.5	69.4	75.1	0.48777	0.276978
257	223218_s_at	NFKBIZ	AB037925	Hs.390476	210.2	102.8	47.7	42	30.3	0.489058	0.226927
258	228630_at	ZNF84	W92744	Hs.22664	168.7	82.6	52.6	61.6	54.8	0.489627	0.311796
259	233013_x_at	RPL7L1	AU146717	Hs.446506	1233.8	605.3	597.6	662.5	581.7	0.490598	0.484357
260	213115_at	APG4A	AL031177	Hs.496554	210.5	103.3	96.9	119.5	120.2	0.490736	0.460333
261	226817_at	DSC2	AU154691	Hs.95612	6355.4	3122.3	952.5	1095.5	1079.7	0.491283	0.149873
262	225724_at	FLJ31306	AW136120	Hs.442335	351.4	172.7	132.8	163.6	173	0.491463	0.377917
263	212779_at	KIAA1109	AB029032	Hs.408142	181	89.1	33.8	30.1	38.4	0.492265	0.18674
264	203917_at	CXADR	NM_001338	Hs.79187	459.7	226.6	208	196.1	201.6	0.49293	0.452469
265	227580_s_at	TECPR1	BE616972	Hs.22627	101.7	50.3	36.6	62.2	50.3	0.494592	0.359882
266	230399_at	NOX1	AI361034	---	153.6	76	76.6	46.3	68.2	0.494792	0.498698
267	244741_s_at	MGC9913	BE855713	Hs.23133	1493.2	740.6	692.7	812.4	741.9	0.495982	0.463903
268	227341_at	C10orf30	AW195407	Hs.436344	118.3	58.7	25.2	31.9	24.5	0.496196	0.213018
269	215404_x_at	FGFR1	AK024388	Hs.748	107.3	53.3	33.8	45.7	56.5	0.496738	0.315005
270	201132_at	HNRPH2	NM_019597	Hs.278857	1457.3	724.5	643.7	547.5	681.8	0.497152	0.441707
271	214104_at	GPR161	AI703188	Hs.271809	115.2	57.3	56.9	111.6	143.1	0.497396	0.493924
272	213918_s_at	NIPBL	BF221673	Hs.225767	310.6	154.8	123.1	134.5	140.1	0.49839	0.39633
273	1554741_s_at	FGF7 /// FLJ30435	AF523265	Hs.433252	144	72	41.7	35.4	69	0.5	0.289583
274	225093_at	UTRN	N66570	Hs.250607	131.6	65.8	42.9	26.2	32	0.5	0.325988
