# Supplementary material for: Overexpression of p54nrb/NONO induces differential EPHA6 splicing and contributes to castration-resistant prostate cancer growth
Source: Oncotarget. 2018 Jan 8;9(12):10510–24. doi: 10.18632/oncotarget.24063 (PMC5828187; doi:10.18632/oncotarget.24063)
Supplement: Supplementary file 4 [file oncotarget-09-10510-s004.xlsx]

## Sheet: Supplementary Table S9
Supplementary Table 3: Upregulated probe sets in siAR
					Average difference
#	Probe_ID	Gene Symbol	Refseq	ClusterID	LNCaP	LNCaP-SF	siControl	siAR-1	siAR-2	siAR-1/siCont	siAR-2/siCont
1	225667_s_at	NSE1	AI601101	Hs.260855	69.9	217.2	73.2	541.9	361.7	7.40301	4.94126
2	212143_s_at	IGFBP3	BF340228	Hs.450230	43.1	272.1	499.9	2753.5	2363.4	5.5081	4.72775
3	203789_s_at	SEMA3C	NM_006379	Hs.171921	188.9	379.7	121.2	569	601.3	4.69472	4.96122
4	210095_s_at	IGFBP3	M31159	Hs.450230	96.9	905	2086.9	9302.8	7758.8	4.45771	3.71786
5	205311_at	DDC	NM_000790	Hs.408106	4244.3	284.5	320.9	1374.4	1020.6	4.28295	3.18043
6	231223_at	CSMD1	R41565	---	121.1	164.4	50.1	203.3	188.3	4.05788	3.75848
7	220375_s_at	C5orf66	NM_024752	---	161.9	158.5	60.7	243.5	213.7	4.01153	3.52059
8	212657_s_at	IL1RN	U65590	Hs.81134	24.1	77.8	39.3	141	115.1	3.58779	2.92875
9	229944_at	OPRK1	AU153412	Hs.106795	86.7	512.2	40.4	131	145.8	3.24257	3.60891
10	209409_at	GRB10	D86962	Hs.130119	3070.7	816.7	595.1	1793.4	1427.8	3.01361	2.39926
11	227193_at	---	AI955713	Hs.375762	1439.5	1717	419	1227	1101.9	2.9284	2.62983
12	207826_s_at	ID3	NM_002167	Hs.76884	395.5	407	344.6	973.4	774.8	2.82472	2.2484
13	228624_at	FLJ11155	AI432488	Hs.176227	258.4	212.9	199.1	558.9	530.5	2.80713	2.66449
14	224694_at	ANTXR1	AF279145	Hs.274520	438.5	203	97.9	271.8	214.2	2.7763	2.18795
15	227143_s_at	BID	AA706658	Hs.300825	197.5	100.1	61.5	169.1	129.8	2.74959	2.11057
16	218309_at	CaMKIINalpha	NM_018584	Hs.197922	101	62.6	53.2	141.8	183.2	2.66541	3.44361
17	227475_at	FOXQ1	AI676059	Hs.297452	29	85.7	70.4	186.8	165.9	2.65341	2.35653
18	216242_x_at	POLR2J2	AW402635	Hs.489481	228.3	137.6	82.5	217.2	247	2.63273	2.99394
19	208502_s_at	PITX1	NM_002653	Hs.84136	81.8	181.1	105.1	266.4	259.6	2.53473	2.47003
20	223449_at	SEMA6A	AF225425	Hs.443012	90.3	126.7	64.6	163.4	141	2.52941	2.18266
21	229758_at	TIGD5	AW168771	Hs.71574	109.3	110.5	50.6	127.7	110.1	2.52372	2.17589
22	203646_at	FDX1	NM_004109	Hs.744	211.4	237.9	143.1	351.5	665	2.45632	4.6471
23	240236_at	STXBP5L	N50117	---	536.9	507.8	163.7	397.4	374	2.42761	2.28467
24	203304_at	BAMBI	NM_012342	Hs.348802	612.9	446.2	949.4	2230.1	1997.2	2.34896	2.10364
25	222339_x_at	---	AI054381	---	128.5	139.1	117.4	271.2	239.9	2.31005	2.04344
26	228397_at	TUG1	AW082208	---	230.1	186.3	87.1	198.8	250.6	2.28243	2.87715
27	209410_s_at	GRB10	AF000017	Hs.130119	560.7	106.1	66	150.3	149.1	2.27727	2.25909
28	214850_at	SMA4	X75940	Hs.166361	296.7	196.6	80.6	175.3	172.5	2.17494	2.1402
29	204493_at	BID	NM_001196	Hs.300825	277	95.8	78	168.6	166	2.16154	2.12821
30	206565_x_at	SMA3	NM_006780	Hs.435018	485.2	262.6	303.8	649	743.7	2.13627	2.44799
31	218668_s_at	RAP2C	NM_021183	Hs.119889	148.4	91.1	70.9	146.7	170.2	2.06911	2.40056
32	225660_at	SEMA6A	W92748	Hs.443012	315.5	475.6	161.8	333.3	343.5	2.05995	2.12299
33	212099_at	RHOB	AI263909	Hs.406064	383	264.9	188.6	386.6	432.2	2.04984	2.29162
34	203424_s_at	IGFBP5	AW157548	Hs.369982	95.4	51.9	91.3	185.8	218	2.03505	2.38773
