# Supplementary material for: Overexpression of p54nrb/NONO induces differential EPHA6 splicing and contributes to castration-resistant prostate cancer growth
Source: Oncotarget. 2018 Jan 8;9(12):10510–24. doi: 10.18632/oncotarget.24063 (PMC5828187; doi:10.18632/oncotarget.24063)
Supplement: Supplementary file 5 [file oncotarget-09-10510-s005.xlsx]

## Sheet: Supplementary Table S10
Supplementary Table 4: Downregulated probe sets in siAR
					Average difference
#	Probe_ID	Gene Symbol	Refseq	ClusterID	LNCaP	LNCaP-SF	siControl	siAR-1	siAR-2	siAR-1/siCont	siAR-2/siCont
1	202620_s_at	PLOD2	NM_000935	Hs.41270	5.2	7.6	124.9	19.8	49.6	0.158527	0.397118
2	204582_s_at	KLK3	NM_001648	Hs.171995	125.7	12.9	130.7	27.1	60	0.207345	0.459067
3	211144_x_at	TARP /// TRGV9	M30894	Hs.407442	16.8	50.7	175.5	36.6	59.1	0.208547	0.336752
4	209813_x_at	TARP /// TRGV9	M16768	Hs.407442	2.7	28.7	171.9	39.7	78.4	0.230948	0.456079
5	210339_s_at	KLK2	BC005196	Hs.181350	67.8	2.6	158.3	37.2	49.5	0.234997	0.312697
6	209854_s_at	KLK2	AA595465	Hs.181350	120.5	64	505.9	119.1	158.8	0.235422	0.313896
7	207245_at	UGT2B17	NM_001077	Hs.183596	50.7	156.9	279.3	68.2	57.5	0.244182	0.205872
8	233477_at	KLK15	AF242195	Hs.250770	61.1	72.3	122.4	32.4	32.7	0.264706	0.267157
9	204583_x_at	KLK3	U17040	Hs.171995	45.3	14.1	133.6	39.7	43.6	0.297156	0.326347
10	201170_s_at	BHLHB2	NM_003670	Hs.171825	142.4	120.4	364.8	112.7	158.5	0.308936	0.434485
11	211621_at	AR	M73069	Hs.99915	188.7	570.6	232.4	71.9	88.8	0.30938	0.3821
12	228562_at	ZBTB10	N29918	---	140.8	485.9	564.8	182.4	227.8	0.322946	0.403329
13	215806_x_at	TARP /// TRGV9	M13231	Hs.407442	20.8	45.7	131.3	42.6	62.1	0.324448	0.472963
14	225337_at	ABHD2	AI346910	Hs.412022	675.2	1034.4	1375.7	450.9	554.8	0.32776	0.403286
15	204900_x_at	SAP30	NM_003864	Hs.413835	259.3	129.7	343.2	118.1	159	0.344114	0.463287
16	203989_x_at	F2R	NM_001992	Hs.128087	218.3	102.4	176.9	61.5	77.7	0.347654	0.439231
17	235050_at	SLC2A12	AI742872	Hs.26691	57.9	174.4	212.7	77.4	95.5	0.363893	0.448989
18	36711_at	MAFF	AL021977	Hs.460889	41.1	54.9	153.2	57.4	74.3	0.374674	0.484987
19	226192_at	AR	T68445	---	1622.9	6447.3	4096.2	1536.1	1692.7	0.375006	0.413237
20	228854_at	ZBTB16	AI492388	---	76.6	309.1	348.3	130.7	139.5	0.375251	0.400517
21	219312_s_at	ZBTB10	NM_023929	Hs.436991	193	765	699.4	264.9	281.3	0.378753	0.402202
22	1555737_a_at	KLK4	AF259971	Hs.218366	95	127.2	249	99.2	109.1	0.398394	0.438153
23	212724_at	ARHE	BG054844	Hs.6838	21.3	1837.4	3048.5	1229.6	1302.7	0.403346	0.427325
24	205822_s_at	HMGCS1	NM_002130	Hs.397729	54.4	51.2	157	65.2	69.7	0.415287	0.443949
25	211110_s_at	AR	AF162704	Hs.99915	211.5	708.8	264.9	110.8	108.9	0.418271	0.411099
26	226197_at	AR	AW173504	---	1669.2	5124.6	2935.5	1247.4	1266.9	0.424936	0.431579
27	205883_at	ZBTB16	NM_006006	Hs.292207	46.5	211.1	202.4	87	79.6	0.429842	0.393281
28	207165_at	HMMR	NM_012485	Hs.72550	899.4	995	1724.6	750.2	698.4	0.434999	0.404963
29	227762_at	ZBTB16	AW244016	---	59	134.7	235.6	105.6	82.5	0.448217	0.35017
30	203180_at	ALDH1A3	NM_000693	Hs.75746	46.3	222.7	354.6	161.6	157.3	0.455725	0.443598
31	222863_at	ZBTB10	BG483802	Hs.436991	26.1	73	116.4	53.3	54.2	0.457904	0.465636
32	1554980_a_at	ATF3	AB066566	Hs.460	46.6	86.3	145.9	70.5	60.2	0.483208	0.412611
33	214079_at	DHRS2	AK000345	Hs.272499	89.3	35.7	199.2	98.3	90.4	0.493474	0.453815
