# Supplementary material for: Overexpression of p54nrb/NONO induces differential EPHA6 splicing and contributes to castration-resistant prostate cancer growth
Source: Oncotarget. 2018 Jan 8;9(12):10510–24. doi: 10.18632/oncotarget.24063 (PMC5828187; doi:10.18632/oncotarget.24063)
Supplement: Supplementary file 6 [file oncotarget-09-10510-s006.xlsx]

## Sheet: Supplementary Table S11
Supplemetary Table 5: Overapping probe sets between LNCaP-SF differentially expressed and siAR-regulated genes
					Average difference
#	Probe_ID	Gene Symbol	Refseq	ClusterID	LNCaP	LNCaP-SF	siControl	siAR-1	siAR-2	siAR-1/siCont	siAR-2/siCont
Probe sets up-regulated in LNCaP-SF and LNCaP-SF_siControl, and down-regulated in siAR
10 probe sets, 7genes
1	207245_at	UGT2B17	NM_001077	Hs.183596	50.7	156.9	279.3	68.2	57.5	0.244182	0.205872
2	228562_at	ZBTB10	N29918	Hs.436991	140.8	485.9	564.8	182.4	227.8	0.322946	0.403329
3	235050_at	SLC2A12	AI742872	Hs.26691	57.9	174.4	212.7	77.4	95.5	0.363893	0.448989
4	226192_at	AR	T68445	---	1622.9	6447.3	4096.2	1536.1	1692.7	0.375006	0.413237
5	228854_at	ZBTB16	AI492388	Hs.292207	76.6	309.1	348.3	130.7	139.5	0.375251	0.400517
6	219312_s_at	ZBTB10	NM_023929	Hs.436991	193	765	699.4	264.9	281.3	0.378753	0.402202
7	212724_at	ARHE	BG054844	Hs.6838	21.3	1837.4	3048.5	1229.6	1302.7	0.403346	0.427325
8	205883_at	ZBTB16	NM_006006	Hs.292207	46.5	211.1	202.4	87	79.6	0.429842	0.393281
9	227762_at	ZBTB16	AW244016	Hs.292207	59	134.7	235.6	105.6	82.5	0.448217	0.35017
10	203180_at	ALDH1A3	NM_000693	Hs.75746	46.3	222.7	354.6	161.6	157.3	0.455725	0.443598
Probe sets down-regulated in LNCaP-SF and LNCaP-SF_siControl, and up-regulated in siAR
5 probe sets, 4 genes
1	205311_at	DDC	NM_000790	Hs.408106	4244.3	284.5	320.9	1374.4	1020.6	4.28295	3.18043
2	209409_at	GRB10	D86962	Hs.130119	3070.7	816.7	595.1	1793.4	1427.8	3.01361	2.39926
3	224694_at	ANTXR1	AF279145	Hs.274520	438.5	203	97.9	271.8	214.2	2.7763	2.18795
4	209410_s_at	GRB10	AF000017	Hs.130119	560.7	106.1	66	150.3	149.1	2.27727	2.25909
5	204493_at	BID	NM_001196	Hs.300825	277	95.8	78	168.6	166	2.16154	2.12821
