# Supplementary material for: Overexpression of p54nrb/NONO induces differential EPHA6 splicing and contributes to castration-resistant prostate cancer growth
Source: Oncotarget. 2018 Jan 8;9(12):10510–24. doi: 10.18632/oncotarget.24063 (PMC5828187; doi:10.18632/oncotarget.24063)
Supplement: Supplementary file 7 [file oncotarget-09-10510-s007.xlsx]

## Sheet: Supplementary Table S12
Supplementary Table 6: Number of somatic variations
Typr of change	Number
nonsynonymous SNV	728
synonymous SNV	267
frameshift insertion	30
frameshift deletion	80
nonframeshift deletion	4
stopgain SNV	49
stoploss SNV	1
intronic	1427
3'-UTR	129
5'-UTR	77
others	718
total	3510
