# Supplementary material for: Overexpression of p54nrb/NONO induces differential EPHA6 splicing and contributes to castration-resistant prostate cancer growth
Source: Oncotarget. 2018 Jan 8;9(12):10510–24. doi: 10.18632/oncotarget.24063 (PMC5828187; doi:10.18632/oncotarget.24063)
Supplement: Supplementary file 8 [file oncotarget-09-10510-s008.xlsx]

## Sheet: Supplementary Table S13
Supplementary Table 7: Summary of Copy Number Variations (CNV)
Chr#	start	end	Chr
chr4	119203244	129812314	4q26-4q28.2	Deletion
chr6	183818	87994649	6p25.3-6q15	Deletion
chr7	81642696	94228309	7q21.11-7q21.3	Amplification
chr7	145692086	159020951	7q35-7q36.3	Amplification
chr11	193051	51411923	11p15.5-11q11	Amplification
chr13	58206674	115090364	13q14.2-13qter	Deletion
chr14	50206722	107283157	14q21.2-14qter	Deletion
chrX	200849	21990623	Xp22.33-Xp22.13	Deletion
chrX	23748936	38535118	Xp22.13-Xp11.4	Amplification
chrX	56310776	95990895	Xp11.22-Xq21.33	Amplification
chrX	99596913	11208770	Xp22.31-Xq22.1	Deletion
