# Supplementary material for: Overexpression of p54nrb/NONO induces differential EPHA6 splicing and contributes to castration-resistant prostate cancer growth
Source: Oncotarget. 2018 Jan 8;9(12):10510–24. doi: 10.18632/oncotarget.24063 (PMC5828187; doi:10.18632/oncotarget.24063)
Supplement: Supplementary file 9 [file oncotarget-09-10510-s009.xlsx]

## Sheet: Supplementary Table S14
Supplementary Table 8: Probe sets located in Xq11.22-q21.33 region
								Average difference
#	Probe_ID	Gene Symbol	Cytoband	Chr	Start	Stop	Strand	LNCaP	LNCaP-SF	siControl	siAR-1	siAR-2
1	1552882_a_at	AMER1	Xq11.2	chrX	63404997	63425624	-	18.1	9.3	14.8	10.9	7.9
2	236033_at	ASB12	Xq11.2	chrX	63444071	63444880	-	2	1.6	0.7	1.1	1.1
3	220537_at	MTMR8	Xq11.2	chrX	63487961	63576114	-	2.2	0.8	0.5	4.1	0.9
4	221390_s_at	MTMR8	Xq11.2	chrX	63488416	63574761	-	6	5.7	14.7	17.7	7.6
5	217048_at	---	---	chrX	63652227	63655365	+	12.5	24.4	10.1	20.1	7.3
6	225784_s_at	ZC4H2	Xq11.2	chrX	64135681	64254597	-	99.6	142	258.5	338.8	310.9
7	220040_x_at	ZC4H2	Xq11.2	chrX	64136261	64196336	-	149.1	148.8	359.9	528.3	397.6
8	234809_at	ZC4H2	Xq11.2	chrX	64136367	64196413	+	1.2	1.2	10.1	12.6	3
9	234878_at	ZC3H12B	Xq12	chrX	64717011	64723089	+	1.4	2.8	1.3	0.9	0.8
10	229234_at	ZC3H12B	Xq12	chrX	64726797	64728243	+	6.6	18.1	9.1	13.6	7.3
11	208117_s_at	LAS1L	Xq12	chrX	64732462	64754636	-	312.7	437.7	690.6	691.5	639.2
12	235541_at	LAS1L	Xq12	chrX	64740019	64741136	-	7.5	20.6	28.7	3.6	30.7
13	224271_x_at	FRMD8P1	Xq12	chrX	64770501	64772301	-	5.2	2.3	2.3	8	11.6
14	233749_at	MSN	Xq11.1	chrX	64808283	64813305	+	0.7	1	0.7	0.6	0.7
15	200600_at	MSN	Xq11.1	chrX	64887615	64961792	+	177.1	624.2	500.8	480.5	503.5
16	240960_at	MSN	Xq11.1	chrX	64888977	64889692	+	16.1	15.9	3.3	0.8	2.6
17	229934_at	MIR223	Xq12	chrX	65238666	65239671	+	1.9	2	2	2	0.7
18	204787_at	VSIG4	Xq12-q13.3	chrX	65241581	65259885	-	9.8	10.9	1	0.5	0.8
19	203903_s_at	HEPH	Xq11-q12	chrX	65384108	65487227	+	10.9	41	27	15	13.4
20	203902_at	HEPH	Xq11-q12	chrX	65384108	65488709	+	0.7	1.6	0.3	8.3	0.5
21	221399_at	EDA2R	Xq12	chrX	65819325	65835862	-	3.6	13.4	1.6	10.7	4.5
22	211621_at	AR	Xq12	chrX	66764940	66944058	+	188.7	570.6	232.4	71.9	88.8
23	211110_s_at	AR	Xq12	chrX	66764985	66943786	+	211.5	708.8	264.9	110.8	108.9
24	226192_at	AR	Xq12	chrX	66948544	66950460	+	1622.9	6447.3	4096.2	1536.1	1692.7
25	226197_at	AR	Xq12	chrX	66948544	66950460	+	1669.2	5124.6	2935.5	1247.4	1266.9
26	232833_at	---	---	chrX	67233313	67234743	-	15.8	17	1	9.9	8.5
27	206323_x_at	OPHN1	Xq12	chrX	67262751	67653647	-	495.8	733.2	257.4	268.7	273.1
28	212341_at	YIPF6	Xq12	chrX	67718879	67757124	+	845.4	1926	2455.3	2101.7	2267.9
29	212340_at	YIPF6	Xq12	chrX	67718879	67757124	+	153.7	366.6	584.7	542.2	522.8
30	212342_at	YIPF6	Xq12	chrX	67718879	67757124	+	155.2	269.7	285.5	305.1	255.2
31	212343_at	YIPF6	Xq12	chrX	67718879	67757124	+	99.9	246.1	196.7	188.7	188.5
32	206868_at	STARD8	Xq13.1	chrX	67913492	67945675	+	1.9	13.4	0.7	8.5	6.4
33	216814_at	---	---	chrX	67991164	67992424	+	9	2.8	13.5	4.5	3.8
34	202711_at	EFNB1	Xq12	chrX	68048918	68061626	+	7.4	3.3	12.5	11.2	15.5
35	239088_at	---	---	chrX	68378016	68378731	-	4.3	5.2	4.9	8.7	2
36	218667_at	PJA1	Xq13.1	chrX	68380704	68382239	-	282.4	454.9	719.8	740.6	657.8
37	1553457_at	LINC00269	Xq13.1	chrX	68424173	68429767	+	1.2	1.5	0.7	0.8	1.6
38	206299_at	FAM155B	Xq13.1	chrX	68725077	68752349	+	78.4	168.2	123.2	102.1	118.8
39	206217_at	EDA	Xq12-q13.1	chrX	68835910	69259311	+	47.8	85.1	152	159.1	134.6
40	211130_x_at	EDA	Xq12-q13.1	chrX	68835910	69177327	+	30.2	56.5	64.9	68	64.6
41	211131_s_at	EDA	Xq12-q13.1	chrX	68835910	69080889	+	16.7	35.8	27.4	28.3	14.1
42	211127_x_at	EDA	Xq12-q13.1	chrX	68835910	69177327	+	34.3	82.8	25.7	27.4	39.4
43	211128_at	EDA	Xq12-q13.1	chrX	68835910	68837143	+	7.8	25.2	13.7	9.7	15.1
44	211129_x_at	EDA	Xq12-q13.1	chrX	68835910	69177327	+	19.4	40.2	60.8	33.5	81.2
45	202105_at	IGBP1	Xq13.1-q13.3	chrX	69353790	69386125	+	354	726.7	989.5	1358.4	1225.5
46	242337_at	---	---	chrX	69356800	69357601	+	57.2	70.5	38.8	55.1	51.7
47	1560507_at	AWAT1	Xq13.1	chrX	69454504	69460507	+	8.4	4	4.3	1.7	8.1
48	221466_at	P2RY4	Xq13	chrX	69478376	69479474	-	10.5	10	3.4	10.3	6.1
49	207136_at	ARR3	Xcen-q21	chrX	69489200	69501690	+	7.8	8.1	7.1	1.1	0.7
50	223037_at	PDZD11	Xq13.1	chrX	69506447	69509767	-	911.7	1833.6	2099.4	2264.9	1744.7
51	218355_at	KIF4A	Xq13.1	chrX	69509961	69640675	+	310	496.7	544.5	396.2	453.3
52	220291_at	GDPD2	Xq13.1	chrX	69643168	69653230	+	3.5	3.9	1.5	2.2	2.5
53	207732_s_at	DLG3	Xq13.1	chrX	69664818	69722533	+	56.9	59.5	104.9	125.1	119
54	212727_at	DLG3	Xq13.1	chrX	69672154	69725336	+	164.6	209.7	303.5	362.1	277.9
55	212728_at	DLG3	Xq13.1	chrX	69672154	69725336	+	83.8	136.4	173.4	229.9	222.4
56	212729_at	DLG3	Xq13.1	chrX	69672154	69725336	+	103.8	87.4	191.7	251.7	192.8
57	241839_at	DLG3-AS1	Xq13.1	chrX	69672807	69675676	-	33.9	32.5	34.4	51.1	31.8
58	234296_s_at	TEX11	Xq13.1	chrX	69748789	69749094	-	1.4	2.5	1.4	0.8	0.5
59	221259_s_at	TEX11	Xq13.1	chrX	69748790	70127629	-	2.9	4.6	3.9	1.8	1.3
60	233514_x_at	TEX11	Xq13.1	chrX	69748790	69749849	-	13.1	10.1	4.8	15.6	1
61	230597_at	SLC7A3	Xq13.1	chrX	70145431	70146018	-	6.8	14.9	10.9	1.4	1.6
62	232130_at	SNX12	Xq13.1	chrX	70274420	70277240	-	105.8	265.9	308.7	322.3	333.1
63	224684_at	SNX12	Xq13.1	chrX	70278254	70280613	-	404.9	478.8	1051.1	1049.7	1073.1
64	231723_at	SNX12	Xq13.1	chrX	70280740	70288273	-	22	53.8	55.9	79.4	82.1
65	205451_at	FOXO4	Xq13.1	chrX	70316209	70323384	+	20.8	37.2	40.6	28.9	39.1
66	231377_at	CXorf65	Xq13.1	chrX	70323838	70325970	-	10	1.3	8.8	13.3	5.3
67	204116_at	IL2RG	Xq13.1	chrX	70327258	70331403	-	6.6	21.8	4.5	7.3	1
68	216071_x_at	MED12	Xq13	chrX	70338261	70362298	+	52.9	90.4	75.7	84.8	66.3
Supplementary Table 8: Probe sets located in Xq11.22-q21.33 region (continued)
								Average difference
#	Probe_ID	Gene Symbol	Cytoband	Chr	Start	Stop	Strand	LNCaP	LNCaP-SF	siControl	siAR-1	siAR-2
69	203506_s_at	MED12	Xq13	chrX	70338572	70362147	+	23.4	55.6	32.3	37.4	34.9
70	214275_at	MED12	Xq13	chrX	70339220	70341198	-	4.4	1	3.5	5.8	0.5
71	211342_x_at	MED12	Xq13	chrX	70349650	70362297	+	46	120.7	76.1	100.6	88.7
72	219726_at	NLGN3	Xq13.1	chrX	70364719	70390968	+	17.4	26.5	18	15.9	6
73	234751_s_at	NLGN3	Xq13.1	chrX	70367599	70389947	+	2.6	1.8	2.4	13.9	3.6
74	239632_at	NLGN3	Xq13.1	chrX	70393804	70395156	+	1.4	26.3	3.1	9.2	1.2
75	204973_at	GJB1	Xq13.1	chrX	70435095	70445045	+	45.6	2.9	10.2	34.5	43.7
76	207559_s_at	ZMYM3	Xq13.1	chrX	70459473	70473946	-	36.7	56.6	65.5	59.2	62.5
77	1554172_a_at	ZMYM3	Xq13.1	chrX	70469056	70474425	-	3.3	13	19.1	4.6	21.5
78	1554171_at	ZMYM3	Xq13.1	chrX	70469056	70474425	-	36.7	26.4	18.9	15.7	26.8
79	208698_s_at	NONO	Xq13.1	chrX	70503501	70519992	+	782.1	1490.9	2453.6	2444.1	2274.2
80	200057_s_at	NONO	Xq13.1	chrX /// chr16	70503501	70521016 /// 69791973	+ /// -	2764.7	7225	5452.3	6468.2	5606.5
81	210470_x_at	NONO	Xq13.1	chrX	70503504	70520118	+	1127.9	1951.3	2611.2	2842.1	2641.5
82	219829_at	ITGB1BP2	Xq12-q13.1	chrX	70521627	70525204	+	15.2	24.4	20.9	20	21.8
83	241982_at	TAF1	Xq13.1	chrX	70586715	70587178	+	25.4	35.2	27.7	24.4	33.9
84	216955_at	TAF1	Xq13.1	chrX	70587348	70644088	+	15.4	30.9	10.5	15.5	16.5
85	217205_at	---	---	chrX	70639929	70640851	-	64	24	67.9	51	64.1
86	216711_s_at	TAF1	Xq13.1	chrX	70643827	70684163	+	20.4	90.9	78.4	90.9	106.9
87	227205_at	TAF1	Xq13.1	chrX	70685250	70685854	+	212.6	279.2	371.7	370.2	419.9
88	224245_at	INGX	Xq12	chrX	70711528	70712299	-	10.8	0.9	2.7	4.5	8.4
89	220594_at	OGT	Xq13	chrX	70752953	70765700	+	6.8	2.4	7.1	2.1	1.1
90	207564_x_at	OGT	Xq13	chrX	70765566	70794505	+	152.4	801	418.2	577.9	482.1
91	212307_s_at	OGT	Xq13	chrX	70765566	70794505	+	178.9	1101.8	639.7	804.5	737.5
92	207563_s_at	OGT	Xq13	chrX	70767341	70793673	+	108	637.4	411.1	499.3	461.1
93	209240_at	OGT	Xq13	chrX	70767350	70795742	+	1470.6	1796.9	852.4	889.2	843.4
94	229787_s_at	OGT	Xq13	chrX	70794143	70795101	-	131.6	286	31.6	13.7	35.4
95	238825_at	ACRC	Xq13.1	chrX	70832707	70833433	+	36.6	54.1	62.8	64.6	71.5
96	207681_at	CXCR3	Xq13	chrX	70835766	70838367	-	1.3	13.8	1.3	0.9	0.7
97	217119_s_at	CXCR3	Xq13	chrX	70836214	70837462	-	1.6	2	1.3	2.7	6.2
98	1556402_at	---	---	chrX /// chrX	70926736	70928651 /// 70994538	+ /// -	0.5	9.7	0.9	4.2	0.8
99	238203_at	---	---	chrX	71139903	71140325	+	0.7	29	0.9	0.1	0.2
100	227823_at	RGAG4	Xq13.1	chrX	71346962	71348423	-	12.3	46.7	55.6	45	45.4
101	1569932_at	NHSL2	Xq13.1	chrX	71353497	71361212	+	7.1	28.2	16.6	7.6	15.2
102	227618_at	NHSL2	Xq13.1	chrX	71372164	71373136	+	0.6	21.4	0.9	32.9	20.3
103	204571_x_at	PIN4	Xq13	chrX	71401620	71418300	+	903.6	816.4	2578.3	2402.9	2315.3
104	204572_s_at	PIN4	Xq13	chrX	71401620	71417938	+	28.6	62.4	55.3	66.4	43.2
105	214224_s_at	PIN4	Xq13	chrX	71401643	71417393	+	940	809.8	2379.5	2070.6	2272.5
106	214225_at	PIN4	Xq13	chrX	71401643	71417393	+	33.5	33.6	53.5	62.6	44.2
107	243226_at	---	---	chrX	71409932	71410323	+	14.4	5.2	4.7	0.6	14.7
108	219650_at	ERCC6L	Xq13.1	chrX	71424516	71426810	-	174.6	232.9	306.4	179.1	234.3
109	233253_at	---	---	chrX	71431966	71434522	+	5.8	10.2	1.5	1.7	6
110	237707_at	---	---	chrX	71437111	71437567	+	16.1	14.9	12.4	7.6	6.7
111	213347_x_at	RPS4X	Xq13.1	chrX	71492453	71493236	-	10474.4	16544.1	13535	14136.6	12001.2
112	200933_x_at	RPS4X	Xq13.1	chrX	71492459	71497080	-	11234.1	18694.5	13831.3	16908.8	13990.3
113	207144_s_at	CITED1	Xq13.1	chrX	71521496	71527004	-	16	6.4	17.5	35.3	29.9
114	223345_at	HDAC8	Xq13	chrX	71549438	71792630	-	53.4	54.6	178.4	162.2	210.7
115	223908_at	HDAC8	Xq13	chrX	71787435	71792668	-	53.8	138.9	152.2	164.5	168.8
116	223909_s_at	HDAC8	Xq13	chrX	71787435	71792668	-	77.6	118.2	193.9	179.5	183.7
117	229876_at	PHKA1	Xq12-q13	chrX	71798663	71799128	-	65.3	166	110.2	131.8	139.9
118	205450_at	PHKA1	Xq12-q13	chrX	71800480	71933917	-	144.2	357.9	336.4	297.5	301.6
119	244327_at	---	---	chrX	71842148	71842610	-	22	9.7	10.6	7	9.7
120	237219_at	LOC101928259	Xq13.2	chrX	71927727	71932192	+	11.2	23.2	7.6	0.8	0.7
121	1553998_at	DMRTC1 /// DMRTC1B	Xq13.2	chrX /// chrX	71996832	72068635 /// 72163659	+ /// -	14.9	18.2	8.9	17.8	10.7
122	242292_at	FAM226A /// FAM226B	Xq13.2	chrX /// chrX	71998589	71998918 /// 72161897	+ /// -	36.6	195.4	112.8	81.6	118.8
123	1560300_a_at	DMRTC1 /// DMRTC1B	Xq13.2	chrX /// chrX	72064601	72067097 /// 72095896	+ /// -	11.2	4.8	8.9	3.3	1.2
124	236758_at	LINC00684 /// LOC100132304	Xq13.2	chrX /// chrX /// chrX	72158002	72158798 /// 72133238 /// 72002484	+ /// + /// -	1.6	17.7	0.6	0.4	0.5
125	1557203_at	PABPC1L2B	Xq13.2	chrX	72223342	72225545	+	22.7	30.6	22.8	41.9	22.3
126	219368_at	NAP1L2	Xq13	chrX	72432169	72434684	-	332	1382.8	1118.6	1010	1239.9
127	221340_at	CDX4	Xq13.2	chrX	72667089	72674421	+	0.7	4.5	1.2	8.1	0.4
128	1557786_s_at	CHIC1	Xq13.2	chrX	72783305	72901133	+	32.1	42.8	42.3	20.9	39.9
129	1559481_at	CHIC1	Xq13.2	chrX	72783344	72904244	+	19.2	47.5	35	20.3	41.1
130	228345_at	CHIC1	Xq13.2	chrX	72905739	72906944	+	73.2	262.9	161.7	178.7	193.5
131	214218_s_at	XIST	Xq13.2	chrX	73040485	73046407	-	0.5	10.2	0.2	7.6	0.5
132	221728_x_at	XIST	Xq13.2	chrX	73040490	73061548	-	11.7	17.8	2.1	6.5	1.2
133	224589_at	XIST	Xq13.2	chrX	73040490	73061548	-	2.3	1.8	4.9	1	3.3
134	224590_at	XIST	Xq13.2	chrX	73040490	73061548	-	5.5	1	4.9	3.2	2.6
135	224588_at	XIST	Xq13.2	chrX	73040490	73061548	-	1.3	2.5	0.5	2.1	1.3
136	231592_at	TSIX	Xq13.2	chrX	73042275	73043171	+	1.6	23.2	8.8	0.7	1.3
Supplementary Table 8: Probe sets located in Xq11.22-q21.33 region (continued)
								Average difference
#	Probe_ID	Gene Symbol	Cytoband	Chr	Start	Stop	Strand	LNCaP	LNCaP-SF	siControl	siAR-1	siAR-2
137	243712_at	XIST	Xq13.2	chrX	73063718	73064325	-	2.3	3.2	9.1	21.9	8
138	227671_at	XIST	Xq13.2	chrX	73067253	73068216	-	12	5.1	2.5	5	0.6
139	235446_at	---	---	chrX	73071140	73072160	+	16.4	18.8	2	1	14.6
140	229315_at	---	---	chrX	73231285	73232011	+	29.1	67.4	35	24.1	32.3
141	227576_at	---	---	chrX	73424978	73425741	-	117	252.1	38.3	37.8	47.7
142	238918_at	---	---	chrX	73425819	73426492	-	18.1	40.4	24.9	10.2	13.7
143	242299_at	---	---	chrX	73439144	73439690	+	2.2	1.8	0.4	0.4	0.3
144	232179_at	---	---	chrX	73457356	73459400	-	22	21.5	8.6	6.4	10.5
145	239008_at	---	---	chrX	73464315	73465078	-	13.4	28.3	6.1	0.9	1.4
146	228623_at	---	---	chrX	73470227	73470871	-	70.5	192.2	5.8	7.4	17.4
147	238954_at	---	---	chrX	73484537	73485152	-	24.8	47.7	9.6	9.8	1.4
148	235028_at	---	---	chrX	73486039	73487730	-	134.8	94.8	39.4	79.8	64.2
149	242121_at	---	---	chrX	73497963	73498239	-	283.8	795.3	48.2	48.9	91.8
150	1558515_at	FTX	Xq13.2	chrX	73498384	73512435	-	52.8	35.4	15.5	26.3	34.8
151	1554210_at	ZCCHC13	Xq13.2	chrX	73524024	73524866	+	1.8	10.3	0.8	7	0.3
152	204462_s_at	SLC16A2	Xq13.2	chrX	73641084	73753751	+	20.6	54.7	77.9	83.8	59
153	225416_at	RLIM	Xq13-q21	chrX	73804835	73806870	-	365.3	1183.3	828	850.7	784.5
154	224047_at	---	---	chrX	73806119	73807340	+	8.6	17.3	9	10.5	8
155	222815_at	RLIM	Xq13-q21	chrX	73810044	73834461	-	196	439	247.9	184	253.5
156	244470_at	---	---	chrX	73833483	73833964	-	23.4	33.8	27.2	27.9	31
157	244370_at	KIAA2022	Xq13.3	chrX	73953405	73953749	-	42.6	266.6	243.4	208	248.6
158	244076_at	KIAA2022	Xq13.3	chrX	73953998	73954886	-	12.7	79.9	83.6	77	106.3
159	234333_at	KIAA2022	Xq13.3	chrX	73956932	73963479	-	8.3	7.6	20.4	14	12.7
160	209620_s_at	ABCB7	Xq13.3	chrX	74273115	74376115	-	359.3	1154.5	1068.4	1099.8	1095
161	226199_at	UPRT	Xq13.3	chrX	74494540	74524732	+	220	435.5	551.9	539	480.4
162	1552557_a_at	ZDHHC15	Xq13.3	chrX	74592060	74742875	-	28.7	122.3	76.6	72.3	114.3
163	1553254_at	MAGEE2	Xq13.3	chrX	75002822	75005071	-	1	8.7	1.6	0.5	1.1
164	223294_at	PBDC1	Xq13.3	chrX	75392770	75398033	+	1018.3	1896	1668.9	1664.6	1645.6
165	224177_s_at	PBDC1	Xq13.3	chrX	75392908	75396792	+	401	668.5	679.3	738.8	726.6
166	229286_at	MAGEE1	Xq13.3	chrX	75648116	75651746	+	82.6	184.8	154.1	169	148.5
167	1556047_s_at	MAGEE1	Xq13.3	chrX	75651316	75651746	+	127.4	420.6	325.4	365.5	375.4
168	221374_at	FGF16	Xq13	chrX	76709646	76712013	+	0.9	13.3	0.5	0.5	0.6
169	208859_s_at	ATRX	Xq21.1	chrX	76760353	77041702	-	746	1531	840	619	1147.7
170	208861_s_at	ATRX	Xq21.1	chrX	76761190	77041702	-	647	1680.1	809.9	947.9	971.5
171	208860_s_at	ATRX	Xq21.1	chrX	76762676	76938223	-	247	871.6	437.1	463.7	454.8
172	236778_at	---	---	chrX	76889241	76889720	+	45.8	58.6	10.3	9.3	11.5
173	211022_s_at	ATRX	Xq21.1	chrX	76953069	77041577	-	116	200.7	128.8	133	192.7
174	217701_x_at	---	---	chrX	76994057	76994481	-	38.6	48.2	11.2	8.2	6.3
175	210596_at	MAGT1	Xq21.1	chrX	77081860	77082770	+	237.3	639.2	276.9	258.9	227
176	224899_s_at	MAGT1	Xq21.1	chrX	77081863	77083124	-	1132.6	3395.5	3079.5	3262.2	2832.9
177	221553_at	MAGT1	Xq21.1	chrX	77082957	77150932	-	307.4	1133.2	784.4	715.1	827
178	202110_at	COX7B	Xq21.1	chrX	77154960	77160881	+	5759.2	10409	9734.5	10360.7	10062.2
179	239252_at	COX7B	Xq21.1	chrX	77162457	77162852	+	79.8	390	211.5	242.8	332.4
180	205197_s_at	ATP7A	Xq21.1	chrX	77166208	77305891	+	56.2	154	116.4	116.9	125.6
181	205198_s_at	ATP7A	Xq21.1	chrX	77166208	77305892	+	52.7	204.6	129.6	93.1	94.5
182	200737_at	PGK1	Xq13.3	chrX	77359758	77381761	+	1326.2	2082.3	5184.5	4356.9	4505.2
183	200738_s_at	PGK1	Xq13.3	chrX	77359758	77381761	+	4896.9	8567.5	10398	10580.8	9819.4
184	217356_s_at	PGK1	Xq13.3	chrX	77378335	77378835	+	1953.6	3129.1	6412.5	5151.6	5049.4
185	217383_at	PGK1	Xq13.3	chrX	77378335	77378835	-	29.1	22.1	48.8	60	67.4
186	227068_at	PGK1	Xq13.3	chrX	77381337	77382409	+	456.3	829.8	1522.2	1084.6	1138.8
187	1558365_at	PGK1	Xq13.3	chrX	77382388	77385183	+	9.4	5.6	4.5	5.9	12.8
188	228483_s_at	TAF9B	Xq13.1-q21.1	chrX	77385138	77386679	+	48.6	173.9	87.5	52.4	99.5
189	226037_s_at	TAF9B	Xq13.1-q21.1	chrX	77385245	77395203	-	381.3	830.6	662.1	963.5	744.9
190	221616_s_at	TAF9B	Xq13.1-q21.1	chrX	77386649	77395140	+	26.6	16.4	16.2	14.1	6.4
191	221617_at	TAF9B	Xq13.1-q21.1	chrX	77386649	77395140	+	41.7	42.4	22.4	19	27.6
192	221618_s_at	TAF9B	Xq13.1-q21.1	chrX	77386664	77395130	-	62.8	220.9	142.1	179.1	141.4
193	230866_at	CYSLTR1	Xq13.2-q21.1	chrX	77526970	77527698	-	2.8	1.5	1.2	11.3	0.9
194	231747_at	CYSLTR1	Xq13.2-q21.1	chrX	77528138	77529243	-	0.7	1.8	6.4	8.3	1.7
195	216288_at	CYSLTR1	Xq13.2-q21.1	chrX	77574393	77583048	-	4	4.9	9.2	2.2	3.9
196	1552935_at	ZCCHC5	Xq21.1	chrX	77911565	77914825	-	23.5	22.1	5.8	1.2	5.1
197	206960_at	LPAR4	Xq21.1	chrX	78010300	78012588	+	4.1	1.3	2.7	5.8	3.5
198	1553856_s_at	P2RY10	Xq21.1	chrX	78200828	78217195	+	5.9	29.1	15.7	7.2	10.1
199	214615_at	P2RY10	Xq21.1	chrX	78200900	78217410	+	4.2	12.6	0.2	7.3	4.7
200	236280_at	P2RY10	Xq21.1	chrX	78218533	78219224	+	8.7	8.4	0.3	0.6	0.4
201	224285_at	GPR174	Xq21.1	chrX	78426468	78427726	+	3.6	1.1	5.2	10.3	4.4
202	229629_at	---	---	chrX	78430233	78430811	+	0.3	10	7.5	12.8	1.4
203	202746_at	ITM2A	Xq13.3-Xq21.2	chrX	78615880	78623047	-	14.3	28.6	10.1	2.9	12.1
204	202747_s_at	ITM2A	Xq13.3-Xq21.2	chrX	78616466	78622850	-	36	4.9	12	13.5	17.2
Supplementary Table 8: Probe sets located in Xq11.22-q21.33 region (continued)
								Average difference
#	Probe_ID	Gene Symbol	Cytoband	Chr	Start	Stop	Strand	LNCaP	LNCaP-SF	siControl	siAR-1	siAR-2
205	224017_at	TBX22	Xq21.1	chrX	79278567	79287268	+	0.2	1.4	3.6	0.4	0.6
206	1552461_at	FAM46D	Xq21.1	chrX	79675964	79700808	+	1	13.1	0.6	4.2	8.5
207	235156_at	BRWD3	Xq21.1	chrX	79926358	79927808	-	2.5	2.4	8.5	13.7	12.2
208	244738_at	BRWD3	Xq21.1	chrX	79931337	79938128	-	23.5	53.8	25.7	11.6	2.2
209	1553252_a_at	BRWD3	Xq21.1	chrX	79932743	79975156	-	24.8	72.7	52.4	65.5	26.9
210	221238_at	HMGN5	Xq13.3	chrX	80369199	80377116	-	16	46.3	51.2	21.3	30.4
211	221606_s_at	HMGN5	Xq13.3	chrX	80369569	80377137	-	347.1	1211	801.3	651.7	672.7
212	201311_s_at	SH3BGRL	Xq13.3	chrX	80457494	80554046	+	111.3	635.2	666	681.9	683
213	201312_s_at	SH3BGRL	Xq13.3	chrX	80457621	80554044	+	193.1	1411.2	1042.4	928.2	930.9
214	217364_x_at	---	---	chrX	81753115	81753399	-	70.1	62.7	103.8	24.7	56.7
215	217363_x_at	---	---	chrX	81761882	81762261	-	112.6	94.9	86.5	80	77
216	207694_at	POU3F4	Xq21.1	chrX	82763300	82764775	+	9.3	3.1	0.8	14.4	1.3
217	216778_s_at	CYLC1	Xq21.1	chrX	83127893	83141705	+	2.3	18.7	10.5	0.6	2.7
218	216779_at	CYLC1	Xq21.1	chrX	83127893	83141705	+	2.1	3.9	0.7	2	1.7
219	216809_at	CYLC1	Xq21.1	chrX	83127893	83141705	-	9.5	18.6	13.2	8	10.8
220	228502_at	RPS6KA6	Xq21	chrX	83315112	83318644	-	12	21.4	1.8	5.4	20.9
221	228503_at	RPS6KA6	Xq21	chrX	83315112	83318644	-	87.3	254.4	228.6	218.2	216.3
222	220737_at	RPS6KA6	Xq21	chrX	83318983	83442915	+	18.8	41.6	8.4	15.9	7
223	220738_s_at	RPS6KA6	Xq21	chrX	83318983	83442915	-	22.9	129.7	72.2	60.4	64.9
224	1553646_at	HDX	Xq21.1	chrX	83576208	83757461	-	39.6	31.6	16.8	10	19.1
225	215780_s_at	SET	9q34	chrX	84010005	84011010	+	3200.3	3380	3537.9	3588.9	3904.7
226	1554763_at	UBE2DNL	Xq21.1	chrX	84188784	84189895	+	0.5	1.5	0.7	0.6	1.5
227	222269_at	APOOL	Xq21.1	chrX	84301450	84342947	+	117.2	249.9	347.1	269.4	284
228	244187_at	---	---	chrX	84343351	84343788	-	34.8	36.1	176.9	126.9	214.6
229	235433_at	APOOL	Xq21.1	chrX	84344327	84344989	+	179.2	497.8	333.1	353.6	338.9
230	213282_at	APOOL	Xq21.1	chrX	84346668	84348321	+	220.3	556.5	402.4	388.8	459.5
231	213289_at	APOOL	Xq21.1	chrX	84346668	84348321	+	182.1	606	548.5	592.1	542.3
232	207781_s_at	ZNF711	Xq21.1	chrX	84499089	84526927	+	7.1	23.2	5.4	20.3	14.7
233	228988_at	ZNF711	Xq21.1	chrX	84527506	84528404	+	90.3	102	110.2	107.1	139.4
234	219756_s_at	POF1B	Xq21.2	chrX	84532402	84569505	-	6.9	10	11.5	32.9	37
235	1555383_a_at	POF1B	Xq21.2	chrX	84537125	84634722	-	0.8	15.4	1.2	9.2	3.8
236	1555382_at	POF1B	Xq21.2	chrX	84537125	84634722	-	0.6	2.8	0.3	9.5	7.1
237	227871_at	CHM	Xq21.2	chrX	85116188	85116796	-	248.6	407.3	354.2	418	291.6
238	207099_s_at	CHM	Xq21.2	chrX	85119511	85302566	-	6.1	20	14.2	9.8	7.9
239	243126_x_at	---	---	chrX	85221314	85221572	-	0.6	17.1	13.4	7.1	6.9
240	1569183_a_at	CHM	Xq21.2	chrX	85224100	85282562	-	11	21.5	13.4	9.4	15
241	239738_at	DACH2	Xq21.3	chrX	86087153	86087604	+	7.4	22.6	3.3	0.5	1.7
242	214591_at	KLHL4	Xq21.3	chrX	86772768	86925050	+	2.7	4.6	0.2	10.9	6.9
243	1553027_a_at	KLHL4	Xq21.3	chrX	86772816	86924596	+	1.9	1.4	0.8	0.7	1.8
244	217392_at	---	---	chrX	87351391	87352246	-	0.7	1.4	0.2	0.6	1.9
245	1560493_a_at	CPXCR1	Xq21.3	chrX	88002235	88009781	+	4.5	19.7	7.6	4.6	5.1
246	1560494_a_at	CPXCR1	Xq21.3	chrX	88002235	88009781	+	4.5	14	1.2	0.7	0.5
247	216087_at	---	---	chrX	89295031	89296191	-	0.4	0.4	1.7	2.8	0.4
248	216090_x_at	---	---	chrX	89295031	89296191	+	7.8	24.9	8.9	0.9	5.6
249	233136_at	PABPC5	Xq21.3	chrX	90690621	90693582	+	3.6	74.9	28.7	28.4	63.9
250	1557880_at	PCDH11X /// PCDH11Y	Xq21.3 /// Yp11.2	chrX /// chrY	91034247	91036168 /// 4870122	+ /// +	0.8	13	1.8	1.3	1.1
251	217049_x_at	PCDH11X /// PCDH11Y	Xq21.3 /// Yp11.2	chrX /// chrY	91034303	91139006 /// 4973485	+ /// +	8.8	31	12.5	5.4	2.8
252	210292_s_at	PCDH11X /// PCDH11Y	Xq21.3 /// Yp11.2	chrX	91089658	91878226	+	5.6	12	1.1	1.3	4.9
253	208366_at	PCDH11X	Xq21.3	chrX /// chrY	91089658	91134997 /// 4969478	+ /// +	1.8	9.1	6	4.6	8.6
254	211227_s_at	PCDH11X /// PCDH11Y	Xq21.3 /// Yp11.2	chrX /// chrY	91089660	91138262 /// 4972741	+ /// +	3.4	0.6	8.1	3.1	5.5
255	241772_at	---	---	chrX /// chrY	91145862	91146314 /// 4981141	+ /// +	0.8	1.1	2.8	0.4	6
256	204749_at	NAP1L3	Xq21.3-q22	chrX	92925933	92928567	-	33.3	237.7	133.7	131	162.5
257	239481_at	FAM133A	Xq21.32	chrX	92929221	92965038	+	13.4	26.5	8.5	17.3	12.8
258	231131_at	FAM133A	Xq21.32	chrX	92966767	92967264	+	18.2	13.7	7.3	1.3	1.1
259	1570424_at	---	---	chrX	94974446	94975951	+	7.4	13.3	1	0.7	0.7
260	217131_at	---	---	chrX	95450429	95450722	+	2.2	20.1	7.5	6.4	4
261	205603_s_at	DIAPH2	Xq21.33	chrX	95939710	96724830	+	98.8	247.1	213.6	190.3	207.7
262	205726_at	DIAPH2	Xq21.33	chrX	95939710	96859992	+	106.8	272.7	186.4	203.5	170.6
263	221143_at	RPA4	Xq21.33	chrX	96138906	96140448	+	8.3	43.1	11.2	23	17.4
