# Supplementary material for: Overexpression of p54nrb/NONO induces differential EPHA6 splicing and contributes to castration-resistant prostate cancer growth
Source: Oncotarget. 2018 Jan 8;9(12):10510–24. doi: 10.18632/oncotarget.24063 (PMC5828187; doi:10.18632/oncotarget.24063)
Supplement: Supplementary file 10 [file oncotarget-09-10510-s010.xlsx]

## Sheet: Supplementary Table S15
Supplementary Table 9: Probe sets located in Xq11.22-q21.33 region (Average difference_LNCaP-SF≧100)
								Average difference
#	Probe_ID	Gene Symbol	Cytoband	Chr	Start	Stop	Strand	LNCaP	LNCaP-SF	siControl	siAR-1	siAR-2	FC
1	200600_at	MSN	Xq11.1	chrX	64887615	64961792	+	177.1	624.2	500.8	480.5	503.5	3.52456
2	225784_s_at	ZC4H2	Xq11.2	chrX	64135681	64254597	-	99.6	142	258.5	338.8	310.9	1.4257
3	212343_at	YIPF6	Xq12	chrX	67718879	67757124	+	99.9	246.1	196.7	188.7	188.5	2.46346
4	211621_at	AR	Xq12	chrX	66764940	66944058	+	188.7	570.6	232.4	71.9	88.8	3.02385
5	208117_s_at	LAS1L	Xq12	chrX	64732462	64754636	-	312.7	437.7	690.6	691.5	639.2	1.39974
6	206323_x_at	OPHN1	Xq12	chrX	67262751	67653647	-	495.8	733.2	257.4	268.7	273.1	1.47882
7	205450_at	PHKA1	Xq12-q13	chrX	71800480	71933917	-	144.2	357.9	336.4	297.5	301.6	2.48197
8	212307_s_at	OGT	Xq13	chrX	70765566	70794505	+	178.9	1101.8	639.7	804.5	737.5	6.15875
9	219368_at	NAP1L2	Xq13	chrX	72432169	72434684	-	332	1382.8	1118.6	1010	1239.9	4.16506
10	223908_at	HDAC8	Xq13	chrX	71787435	71792668	-	53.8	138.9	152.2	164.5	168.8	2.58178
11	211342_x_at	MED12	Xq13	chrX	70349650	70362297	+	46	120.7	76.1	100.6	88.7	2.62391
12	204571_x_at	PIN4	Xq13	chrX	71401620	71418300	+	903.6	816.4	2578.3	2402.9	2315.3	0.903497
13	232130_at	SNX12	Xq13.1	chrX	70274420	70277240	-	105.8	265.9	308.7	322.3	333.1	2.51323
14	200057_s_at	NONO	Xq13.1	chrX /// chr16	70503501	70521016 /// 69791973	+ /// -	2764.7	7225	5452.3	6468.2	5606.5	2.6133
15	223037_at	PDZD11	Xq13.1	chrX	69506447	69509767	-	911.7	1833.6	2099.4	2264.9	1744.7	2.01119
16	218667_at	PJA1	Xq13.1	chrX	68380704	68382239	-	282.4	454.9	719.8	740.6	657.8	1.61084
17	206299_at	FAM155B	Xq13.1	chrX	68725077	68752349	+	78.4	168.2	123.2	102.1	118.8	2.14541
18	212728_at	DLG3	Xq13.1	chrX	69672154	69725336	+	83.8	136.4	173.4	229.9	222.4	1.62768
19	218355_at	KIF4A	Xq13.1	chrX	69509961	69640675	+	310	496.7	544.5	396.2	453.3	1.60226
20	219650_at	ERCC6L	Xq13.1	chrX	71424516	71426810	-	174.6	232.9	306.4	179.1	234.3	1.33391
21	227205_at	TAF1	Xq13.1	chrX	70685250	70685854	+	212.6	279.2	371.7	370.2	419.9	1.31326
22	200933_x_at	RPS4X	Xq13.1	chrX	71492459	71497080	-	11234.1	18694.5	13831.3	16908.8	13990.3	1.66409
23	202105_at	IGBP1	Xq13.1-q13.3	chrX	69353790	69386125	+	354	726.7	989.5	1358.4	1225.5	2.05282
24	226037_s_at	TAF9B	Xq13.1-q21.1	chrX	77385245	77395203	-	381.3	830.6	662.1	963.5	744.9	2.17834
25	242292_at	FAM226A /// FAM226B	Xq13.2	chrX /// chrX	71998589	71998918 /// 72161897	+ /// -	36.6	195.4	112.8	81.6	118.8	5.3388
26	228345_at	CHIC1	Xq13.2	chrX	72905739	72906944	+	73.2	262.9	161.7	178.7	193.5	3.59153
27	227576_at	FTX	Xq13.2	chrX	73424978	73425741	-	117	252.1	38.3	37.8	47.7	2.1547
28	201312_s_at	SH3BGRL	Xq13.3	chrX	80457621	80554044	+	193.1	1411.2	1042.4	928.2	930.9	7.30813
29	244370_at	KIAA2022	Xq13.3	chrX	73953405	73953749	-	42.6	266.6	243.4	208	248.6	6.25822
30	1552557_a_at	ZDHHC15	Xq13.3	chrX	74592060	74742875	-	28.7	122.3	76.6	72.3	114.3	4.26132
31	209620_s_at	ABCB7	Xq13.3	chrX	74273115	74376115	-	359.3	1154.5	1068.4	1099.8	1095	3.21319
32	1556047_s_at	MAGEE1	Xq13.3	chrX	75651316	75651746	+	127.4	420.6	325.4	365.5	375.4	3.30141
33	221606_s_at	HMGN5	Xq13.3	chrX	80369569	80377137	-	347.1	1211	801.3	651.7	672.7	3.48891
34	226199_at	UPRT	Xq13.3	chrX	74494540	74524732	+	220	435.5	551.9	539	480.4	1.97955
35	200738_s_at	PGK1	Xq13.3	chrX	77359758	77381761	+	4896.9	8567.5	10398	10580.8	9819.4	1.74958
36	223294_at	PBDC1	Xq13.3	chrX	75392770	75398033	+	1018.3	1896	1668.9	1664.6	1645.6	1.86193
37	225416_at	RLIM	Xq13-q21	chrX	73804835	73806870	-	365.3	1183.3	828	850.7	784.5	3.23926
38	228503_at	RPS6KA6	Xq21	chrX	83315112	83318644	-	87.3	254.4	228.6	218.2	216.3	2.91409
39	205198_s_at	ATP7A	Xq21.1	chrX	77166208	77305892	+	52.7	204.6	129.6	93.1	94.5	3.88235
40	224899_s_at	MAGT1	Xq21.1	chrX	77081863	77083124	-	1132.6	3395.5	3079.5	3262.2	2832.9	2.99797
41	213282_at	APOOL	Xq21.1	chrX	84346668	84348321	+	220.3	556.5	402.4	388.8	459.5	2.5261
42	202110_at	COX7B	Xq21.1	chrX	77154960	77160881	+	5759.2	10409	9734.5	10360.7	10062.2	1.80737
43	208859_s_at	ATRX	Xq21.1	chrX	76760353	77041702	-	746	1531	840	619	1147.7	2.05228
44	228988_at	ZNF711	Xq21.1	chrX	84527506	84528404	+	90.3	102	110.2	107.1	139.4	1.12957
45	227871_at	CHM	Xq21.2	chrX	85116188	85116796	-	248.6	407.3	354.2	418	291.6	1.63837
46	205726_at	DIAPH2	Xq21.33	chrX	95939710	96859992	+	106.8	272.7	186.4	203.5	170.6	2.55337
47	204749_at	NAP1L3	Xq21.3-q22	chrX	92925933	92928567	-	33.3	237.7	133.7	131	162.5	7.13814
