# Supplementary material for: Overexpression of p54nrb/NONO induces differential EPHA6 splicing and contributes to castration-resistant prostate cancer growth
Source: Oncotarget. 2018 Jan 8;9(12):10510–24. doi: 10.18632/oncotarget.24063 (PMC5828187; doi:10.18632/oncotarget.24063)
Supplement: Supplementary file 11 [file oncotarget-09-10510-s011.xlsx]

## Sheet: Sheet1
Supplementary Table 10: Upregulated genes in LNCaP-SF
											FPKM
#	#chrom	start	end	Gene symbol	UCSCid	category	mapped Bases	exon Length	RefSeq Id	represent Flg	LNCaP	LNCaP-SF	siControl	siNONO-1	siNONO-2	SF/LNCaP	siContl/LNCaP
1	chr3	158384203	158390482	LXN+	uc003fch.2+	coding	199	1115	NM_020169	1	0	1.52298	1.11763	1.93248	1.82237	320.83	368.637
2	chr5	128301212	128369334	SLC27A6+	uc003kuz.2+	coding	198	2837	NM_001017372	1	0	1.36077	1.67345	1.74027	1.15272	320.83	368.637
3	chr8	119935796	119964383	TNFRSF11B+	uc003yon.3+	coding	794	2345	NM_002546	1	0.01825	5.85515	6.72762	9.07062	4.98554	320.83	368.637
4	chr6	143816245	143832863	FUCA2+	uc003qjm.2+	coding	495	2094	NM_032020	1	0.14357	20.4788	21.1034	22.0317	22.3566	142.64	146.991
5	chr4	73146686	73434516	ADAMTS3+	uc003hgk.1+	coding	200	5821	NM_014243	1	0.01474	1.70219	1.4462	1.47037	1.50545	115.481	98.114
6	chr4	156680125	156728782	GUCY1B3+	uc003ipc.2+	coding	1593	3248	NM_000857	1	0.09263	9.5541	7.76784	7.70003	8.6761	103.143	83.8588
7	chr4	156680125	156728782	GC-S-beta-1+	uc011cip.1+	coding	1593	3400		1	0.08849	9.12698	7.42057	7.35579	8.28823	103.141	83.8577
8	chr6	143816614	143824028	RP1-20N2.5+	uc003qjn.2+	coding	297	2748		1	0.09257	8.86129	8.84985	9.65395	9.7927	95.7253	95.6017
9	chr9	117782805	117880486	TNC+	uc004bjj.3+	coding	3980	7598	NM_002160	1	0.0169	1.53362	1.37802	2.34429	2.66352	90.7467	81.5396
10	chr7	128845990	128853383	GX+	uc003vos.2+	coding	596	2788		1	0.03853	2.66438	2.53109	2.6532	2.42839	69.1508	65.6914
11	chr20	6748744	6760910	BMP2+	uc002wmu.1+	coding	2180	3150	NM_001200	1	0.04755	3.21574	5.33209	2.49982	4.24177	67.6286	112.136
12	chr22	45898718	45997014	FBLN1+	uc003bgj.1+	coding	499	2947	NM_006486	1	0.03667	2.47259	3.15493	3.90885	2.59744	67.4281	86.0357
13	chr14	79745653	80330758	NRXN3+	uc001xur.3+	coding	6809	4731	NM_138970	1	0.0815	5.38142	4.19732	5.00834	2.95994	66.0297	51.5009
14	chr2	151325756	151344180	ARHE+	uc010zbv.1+	coding	4382	1283		1	1.0234	66.8828	65.7711	60.4663	68.3654	65.3535	64.2673
15	chr2	151324711	151344180	RND3+	uc002txg.2+	coding	7941	2680	NM_005168	1	1.03261	66.9839	66.7149	58.403	71.7517	64.8685	64.608
16	chr2	192814748	193059644	TMEFF2+	uc002utc.2+	coding	14045	1807	NM_016192	1	1.25112	74.0762	48.1655	63.4799	66.7096	59.2079	38.4979
17	chr7	128828712	128853383	SMO+	uc003vor.2+	coding	795	3735	NM_005631	1	0.04022	2.34719	2.31985	2.47469	2.43836	58.3588	57.679
18	chr9	137967088	138013031	OLFM1+	uc004cfl.3+	coding	4726	2875	NM_014279	1	0.05232	3.02652	2.37834	1.96049	2.26106	57.8463	45.4576
19	chr19	35657757	35660784	AX747741+	uc002nyj.1+	nearCoding	1739	3027		1	0.02106	1.12593	1.20815	1.65296	1.32591	53.463	57.367
20	chr8	26362195	26371483	PNMA2+	uc003xez.2+	coding	2577	4846	NM_007257	1	0.10165	5.18361	4.66821	6.50199	7.46508	50.9947	45.9243
21	chr13	102104965	102368793	ITGBL1+	uc001vpb.2+	coding	594	2493	NM_004791	1	0.03451	1.6118	1.94298	1.62147	1.37677	46.7053	56.3019
22	chr6	93949741	94129300	EPHA7+	uc003poe.2+	coding	6455	6640	NM_004440	1	0.17789	7.36704	4.92269	7.3166	5.36985	41.4135	27.6727
23	chr14	78636927	80328821	KIAA0743+	uc001xum.1+	nearCoding	3478	6981		1	0.05523	2.27798	1.62719	2.3017	1.34674	41.2453	29.4621
24	chr8	59402737	59412720	CYP7A1+	uc003xtm.3+	coding	5064	2874	NM_000780	1	0.02986	1.1625	2.65177	0.80936	0.57955	38.9317	88.8068
25	chr4	73163950	73177972	KIAA0366+	uc003hgl.2+	coding	0	856		1	0.05025	1.77467	1.81316	1.44601	1.96318	35.3168	36.0828
26	chr6	1390068	1395831	FOXF2+	uc003mtm.2+	coding	792	2186	NM_001452	1	0.05873	2.03577	3.42599	3.78483	3.18853	34.6632	58.3346
27	chr17	46673098	46682334	HOXB6+	uc002ins.1+	coding	4954	1676	NM_018952	1	0.0766	2.61392	2.60491	2.7111	2.32828	34.1243	34.0067
28	chr10	102732285	102745372	SEMA4G+	uc001krw.1+	coding	555	4400	NM_017893	1	0.03999	1.32193	1.07415	1.54241	1.72055	33.0565	26.8605
29	chr5	27472390	27494425	BC101982+	uc003jgw.1+	noncoding	595	969		1	0.06647	2.16829	1.78076	1.53183	3.00687	32.6206	26.7904
30	chr6	117198375	117253308	RFX6+	uc003pxm.2+	coding	1492	3489	NM_173560	1	0.19743	6.40287	3.12376	3.03526	6.44296	32.4311	15.8221
31	chr1	16450831	16482564	EPHA2+	uc001aya.1+	coding	695	3946	NM_004431	1	0.05992	1.91433	2.51231	2.06021	1.99023	31.9481	41.9277
32	chrX	90689596	90693582	PABPC5+	uc004efg.2+	coding	4863	3446	NM_080832	1	0.11817	3.35054	2.60049	2.88365	3.0259	28.3536	22.0063
33	chr1	163041694	163046591	RGS4+	uc009wva.2+	coding	6661	3054	NM_001113380	1	0.17495	4.76173	2.51241	3.34938	6.97696	27.2177	14.3607
34	chr7	17338275	17385775	AHR+	uc011jxz.1+	coding	6555	6247	NM_001621	1	0.07214	1.74827	1.48153	1.76975	1.49749	24.2344	20.5369
35	chr19	10196805	10203927	C19orf66+	uc002mmu.3+	coding	2285	2123	NM_018381	1	0.10985	2.64056	2.68297	2.39851	2.95403	24.0379	24.4239
36	chr1	110693131	110744821	SLC6A17+	uc009wfq.2+	coding	17764	6400	NM_001010898	1	0.08723	2.08131	1.84445	1.86002	1.67263	23.86	21.1447
37	chr5	21750972	22853731	CDH12+	uc003jgk.2+	coding	2653	4345	NM_004061	1	0.06964	1.66029	1.4323	1.69959	1.26472	23.841	20.5672
38	chr3	142536711	142607934	PCOLCE2+	uc003evd.2+	coding	1595	1909	NM_013363	1	0.06737	1.51247	2.43021	2.29575	1.16009	22.4502	36.0726
39	chr13	32838804	32870775	214K23.2+	uc010tdx.1+	coding	16124	2513		1	0.30231	6.63707	4.60148	4.29263	4.29805	21.9545	15.2211
40	chr12	54849736	54867386	GTSF1+	uc001sgb.2+	coding	7973	811	NM_144594	1	2.04622	43.9666	38.7596	43.1394	38.735	21.4868	18.942
41	chr19	35645626	35660785	FXYD5+	uc002nyh.1+	coding	14693	1631	NM_144779	1	0.38403	7.95681	10.4763	12.2647	11.7257	20.7192	27.28
42	chr13	32605436	32870775	FRY+	uc001utx.2+	coding	80773	10716	NM_023037	1	0.33731	6.94506	4.98212	4.38488	4.79098	20.5895	14.7702
43	chr10	111767710	111895320	ADD3+	uc001kyw.2+	coding	41032	4345	NM_001121	1	0.90215	18.0668	26.56	20.9241	17.992	20.0264	29.4407
44	chr1	156638556	156647189	NES+	uc001fpq.2+	coding	7726	5556	NM_006617	1	0.26974	5.29845	6.75441	10.2332	7.0518	19.6428	25.0404
45	chr5	27472390	27496506	BC046201+	uc003jgy.2+	noncoding	595	1112		1	0.09679	1.88945	1.56969	1.33363	2.67795	19.5211	16.2175
46	chr2	214149115	215275224	PF20+	uc010zjk.1+	coding	400	2054		1	0.09439	1.84225	1.83974	1.81842	1.71157	19.5174	19.4908
47	chr1	79086087	79111828	IFI44L+	uc010oro.1+	coding	5166	5872	NM_006820	1	0.16096	3.12503	4.34859	4.9106	6.6983	19.4149	27.0166
48	chr1	151955386	151966714	S100A10+	uc001ezl.2+	coding	13628	1054	NM_002966	1	0.551	10.506	8.34659	6.7945	7.84884	19.0671	15.1481
49	chr5	27472390	27494442	BC122523+	uc003jgx.1+	noncoding	595	707		1	0.12381	2.2354	1.95581	1.56329	3.25018	18.0551	15.7969
50	chr5	27472390	27494442	BC101441+	uc010iuh.1+	noncoding	595	498		1	0.17577	3.12703	2.77011	2.21665	4.61421	17.7905	15.7599
51	chr2	149894980	150071772	LYPD6B+	uc002twv.1+	coding	1591	1573	NM_177964	1	0.12298	2.15701	2.92661	2.24671	2.17544	17.5395	23.7974
52	chr2	214149115	215275224	SPAG16+	uc002veq.2+	coding	400	2173	NM_024532	1	0.11906	2.04848	2.11202	1.97102	1.80007	17.2054	17.7391
53	chr4	8868772	8873543	HMX1+	uc003izz.1+	coding	2076	1896	NM_018942	1	0.16928	2.8729	2.71379	2.88931	2.96641	16.9713	16.0314
54	chr2	113816684	113822316	IL1F5+	uc002tit.2+	coding	5865	2691	NM_012275	1	0.11574	1.84338	1.42053	1.36339	3.24666	15.9269	12.2735
55	chr11	9685627	9774505	SWAP70+	uc001mhw.2+	coding	30407	4845	NM_015055	1	0.2466	3.91804	4.63557	4.71234	4.33272	15.8882	18.7979
56	chrX	71130937	71363422	NHSL2+	uc011mqa.1+	coding	6596	3676	NM_001013627	1	0.22166	3.38254	2.47052	3.9447	4.44876	15.26	11.1455
57	chr9	104331634	104500862	GRIN3A+	uc004bbp.1+	coding	48287	7770	NM_133445	1	0.32265	4.81905	2.27467	3.26333	5.80745	14.9358	7.04996
58	chr5	177664616	178017556	COL23A1+	uc003mje.2+	coding	3982	3063	NM_173465	1	0.14063	1.96618	1.32729	1.45242	2.35514	13.9812	9.43817
59	chr2	183032662	183387465	PDE1A+	uc002uos.2+	coding	3215	2003	NM_001003683	1	0.09917	1.36731	1.66252	1.94385	1.89323	13.7875	16.7643
60	chr1	201328142	201346805	TNNT2+	uc001gwh.2+	coding	7130	1095	NM_001001432	1	0.23864	3.2623	2.36377	2.16079	2.27477	13.6704	9.90517
61	chr4	156845275	156875048	CTSO+	uc003ipg.2+	coding	102769	2927	NM_001334	1	1.51753	20.3847	14.0036	15.5694	20.3649	13.4328	9.2279
62	chr3	89156673	89531282	EPHA3+	uc003dqy.2+	coding	149345	5807	NM_005233	1	3.82847	51.2769	45.1854	54.1855	56.611	13.3936	11.8025
63	chr9	104331634	104348200	KIAA1973+	uc004bbo.1+	coding	17700	4577		1	0.23389	3.11499	1.34739	2.38952	4.21115	13.3182	5.76078
64	chr20	62065031	62103993	KCNQ2+	uc002yfc.1+	coding	2793	1425	NM_172109	1	0.15122	1.99235	2.23417	2.66988	1.82906	13.1752	14.7743
65	chr2	183007182	183387113	HSPDE1A+	uc010zfp.1+	coding	3988	2336		1	0.09243	1.20946	1.46524	1.63379	1.68538	13.0851	15.8524
66	chr3	178253503	178578185	AY769439+	uc003fjc.1+	noncoding	203	886		1	0.12148	1.57091	1.17221	1.51835	1.23812	12.9314	9.64941
67	chr11	117707692	117747367	FXYD6+	uc001pro.1+	coding	1985	1675	NM_022003	1	0.10233	1.29978	1.15425	2.98151	1.05299	12.7018	11.2797
68	chr5	177664616	177697364	DKFZp434K0621+	uc010jkt.2+	coding	3982	2367		1	0.18198	2.28552	1.51121	1.5791	2.75259	12.5592	8.30426
69	chrX	71346962	71351751	RGAG4+	uc010nlh.1+	coding	31287	4789	NM_001024455	1	0.43349	5.21051	3.35684	3.79554	5.17112	12.0199	7.74375
70	chr14	88932122	89021123	PTPN21+	uc001xwv.3+	coding	67412	6214	NM_007039	1	0.31457	3.75968	1.51444	1.4845	1.69293	11.9518	4.81432
71	chr7	192968	300711	FAM20C+	uc003sip.2+	coding	11244	2751	NM_020223	1	0.38277	4.55655	5.98488	5.87376	5.62799	11.9041	15.6357
72	chr16	1031807	1036978	SOX8+	uc002ckn.2+	coding	18427	3048	NM_014587	1	1.0114	12.0225	10.4375	10.7386	14.6864	11.887	10.3198
73	chr5	27472390	27485935	CQ819111+	uc003jgt.1+	noncoding	2179	1535		1	0.20924	2.40767	1.58785	1.41476	3.32807	11.5067	7.58865
74	chr5	27472390	27485935	CQ819101+	uc003jgu.1+	noncoding	2179	1463		1	0.21953	2.51305	1.66599	1.47296	3.45479	11.4474	7.58889
75	chr4	80826724	80992808	DKFZp667K1925+	uc003hlx.1+	nearCoding	2694	2060		1	0.12842	1.4325	1.1861	1.34652	2.08791	11.1548	9.2361
76	chr11	62009723	62012279	SCGB1D2+	uc001ntb.2+	coding	398	437	NM_006551	1	0.24631	2.72017	1.848	4.22389	2.28204	11.0437	7.50274
77	chrX	105421318	105452948	MUM1L1+	uc004emg.1+	coding	8813	3957	NM_152423	1	0.18964	2.07577	1.23824	1.50327	2.08314	10.9458	6.52942
78	chrX	80457302	80554042	SH3BGRL+	uc004eef.2+	coding	329539	2058	NM_003022	1	6.83809	72.4274	51.9642	40.6971	75.7025	10.5918	7.59922
79	chr11	95711439	96076344	MAML2+	uc001pfw.1+	coding	31310	5428	NM_032427	1	0.38266	4.04911	2.98487	2.80782	4.44861	10.5815	7.80032
80	chr9	2015341	2193621	SMARCA2+	uc003zhd.2+	coding	120462	5700	NM_139045	1	1.27971	13.3573	10.8687	12.6695	10.4851	10.4377	8.49308
81	chr10	17270257	17279592	VIM+	uc001iou.2+	coding	9530	2136	NM_003380	1	0.85736	8.79642	6.72258	7.39707	7.22151	10.2599	7.84102
82	chr1	92417708	92479983	BRDT+	uc001dom.3+	coding	31848	3140	NM_001726	1	0.9786	9.94837	7.19394	3.72756	7.1045	10.1659	7.35126
83	chr2	165541259	165697928	COBLL1+	uc002ucp.2+	coding	417890	4919	NM_014900	1	4.73578	48.0881	48.5466	50.3546	70.9263	10.1542	10.251
84	chr16	1025760	1030913	BC098409+	uc002ckm.1+	noncoding	12883	3222		1	0.55811	5.53281	3.75701	3.89359	5.70807	9.91348	6.73167
85	chr5	27472390	27485935	BC039509+	uc003jgv.1+	noncoding	2179	1300		1	0.24706	2.44547	1.59371	1.36603	3.456	9.89828	6.4507
86	chr11	117707692	117713506	DKFZp564I1782+	uc001prn.1+	nearCoding	1543	1373		1	0.12483	1.22283	1.18819	2.78925	1.03567	9.79596	9.51847
87	chr11	5289579	5291386	HBE1+	uc001mal.1+	coding	5110	829	NM_005330	1	0.36266	3.55147	3.16196	3.06819	2.87153	9.79284	8.7188
88	chr5	27472391	27496274	XLOC_004323+	XLOC_004323+	noncoding	4108	2857	XLOC_004323	1	0.3862	3.7208	2.25865	2.36507	4.31813	9.63439	5.84839
89	chr20	46286150	46415360	SULF2+	uc002xtq.2+	coding	12192	4237	NM_001161841	1	0.23343	2.20656	3.27897	4.06524	4.45226	9.45277	14.0469
90	chr7	107564245	107643804	LAMB1+	uc003vew.2+	coding	7764	5846	NM_002291	1	0.22449	2.06416	3.13636	3.20668	2.39071	9.19489	13.971
91	chr2	165557031	165698650	KIAA0977+	uc002ucs.1+	nearCoding	146263	2141		1	4.38136	39.198	41.2074	42.4912	61.0492	8.94653	9.40517
92	chr19	18893583	18902114	COMP+	uc002nke.2+	coding	4769	2451	NM_000095	1	0.22848	1.99534	1.99463	2.36661	2.59545	8.73311	8.73
93	chr11	106557909	106889171	GUCY1A2+	uc001pjg.1+	coding	43177	2954	NM_000855	1	0.71784	6.19471	8.28475	10.0086	10.9036	8.62965	11.5412
94	chr7	99245817	99277606	CYP3A5+	uc003urq.2+	coding	8389	1706	NM_000777	1	0.70326	5.98809	2.35192	3.53033	6.04628	8.51476	3.34431
95	chr1	204586302	204654597	LRRN2+	uc001hbf.1+	coding	9306	3194	NM_201630	1	0.52268	4.39344	6.07597	5.48578	5.3217	8.4056	11.6246
96	chr5	49962812	50138169	PARP8+	uc003joo.2+	coding	7834	2949	NM_024615	1	0.25579	2.1267	1.92024	1.6362	2.00831	8.31424	7.5071
Supplementary Table 10: Upregulated genes in LNCaP-SF (continued)
											FPKM
#	#chrom	start	end	Gene symbol	UCSCid	category	mapped Bases	exon Length	RefSeq Id	represent Flg	LNCaP	LNCaP-SF	siControl	siNONO-1	siNONO-2	SF/LNCaP	siContl/LNCaP
97	chr20	46318291	46414808	RP5-1049G16.1+	uc010ghv.1+	coding	3825	1645		1	0.17225	1.42405	2.31111	2.03843	2.7253	8.26734	13.4172
98	chr2	46524562	46613835	EPAS1+	uc002ruv.2+	coding	8254	5137	NM_001430	1	0.26338	2.1304	2.70102	2.3103	3.70747	8.08869	10.2552
99	chr8	1321358	1323312	XLOC_006686+	XLOC_006686+	noncoding	198	1470	XLOC_006686	1	0.131	1.05618	1.14055	1.38377	1.02156	8.06244	8.70649
100	chr4	157997276	158093242	GLRB+	uc003ipj.2+	coding	4083	3058	NM_000824	1	0.15514	1.22838	1.20007	0.99147	1.01887	7.91788	7.7354
101	chr14	85996487	86094269	FLRT2+	uc001xvr.2+	coding	15829	7178	NM_013231	1	0.20277	1.59128	1.23083	1.093	1.62447	7.84771	6.07008
102	chr4	70066052	70080449	UGT2B11+	uc003heh.2+	coding	5092	1704	NM_001073	1	1.21018	9.33097	5.30265	3.32273	4.10124	7.7104	4.3817
103	chr18	70203914	70211723	CBLN2+	uc002lkv.2+	coding	96428	2894	NM_182511	1	4.51517	34.4441	33.5846	42.6714	41.1083	7.62853	7.43817
104	chr7	92728831	92747322	SAMD9+	uc003umf.2+	coding	24464	6835	NM_017654	1	0.25671	1.93597	1.72065	1.38058	1.49181	7.54147	6.7027
105	chr8	24808470	24814131	NEFL+	uc003xee.2+	coding	15888	3586	NM_006158	1	0.4964	3.69993	2.88883	4.1894	3.17147	7.45353	5.81956
106	chr2	181556789	181589386	XLOC_001773+	XLOC_001773+	noncoding	10682	442	XLOC_001773	1	1.9995	14.6599	10.3009	11.0505	13.0752	7.33176	5.15174
107	chr3	46919235	46945286	PTH1R+	uc003cqm.2+	coding	4190	2125	NM_000316	1	0.34419	2.52223	2.08834	2.40751	2.48833	7.32802	6.0674
108	chr7	100805790	100808852	VGF+	uc003uxx.3+	coding	12277	2552	NM_003378	1	0.20123	1.46148	1.11566	1.35749	1.21443	7.26273	5.5442
109	chr1	204100190	204121307	ETNK2+	uc001hao.3+	coding	7948	2609	NM_018208	1	0.93015	6.65555	7.95919	8.09151	8.9787	7.15535	8.55689
110	chr1	204100190	204121307	HMFT1716+	uc010pqt.1+	coding	7540	2349		1	0.96999	6.83866	8.02856	8.4373	8.88698	7.05024	8.27695
111	chr10	92500577	92617671	HTR7+	uc001khb.2+	coding	16848	3251	NM_019860	1	0.29405	2.00644	2.33178	1.63728	1.99141	6.82347	7.92988
112	chr1	182023706	182030847	ZNF648+	uc001goz.2+	coding	16833	3647	NM_001009992	1	0.57498	3.85023	3.04789	3.81399	4.58414	6.69629	5.30086
113	chr4	175411327	175443792	HPGD+	uc003itv.2+	coding	332260	2606	NM_001145816	1	3.56698	23.6067	8.79141	7.93014	15.7937	6.61813	2.46466
114	chr19	12175545	12188626	ZNF844+	uc002mtb.2+	coding	22997	2834	NM_001136501	1	0.83793	5.53868	3.73042	4.23521	4.20911	6.60996	4.45195
115	chr7	23286315	23314728	GPNMB+	uc003swc.2+	coding	612042	2765	NM_001005340	1	4.69205	30.8114	30.1027	50.4282	42.0382	6.56672	6.41568
116	chr12	113376248	113411052	OAS3+	uc001tug.2+	coding	78244	6625	NM_006187	1	0.78057	5.11237	6.52419	7.75009	5.03843	6.54953	8.35824
117	chr13	36875776	36944317	SPG20+	uc001uvq.2+	coding	5917	4820	NM_001142294	1	0.17381	1.11479	1.13227	0.84091	1.0501	6.41384	6.51441
118	chr6	111804713	111824813	BX647114+	uc003pvb.2+	coding	1381	616		1	0.17508	1.10504	1.44993	1.02046	1.61053	6.31163	8.28153
119	chr1	207494816	207534309	DAF+	uc010psf.1+	nearCoding	20609	2708		1	1.164	7.26752	7.42182	6.25552	4.0647	6.24357	6.37613
120	chr3	58490863	58522929	ACOX2+	uc003dkl.2+	coding	44726	2308	NM_003500	1	2.81716	17.5201	17.2938	13.5561	17.3554	6.21906	6.13873
121	chr8	102698770	103137135	NCALD+	uc003ykl.2+	coding	4612	3808	NM_001040630	1	0.19695	1.22339	1.20581	1.99956	1.69123	6.21168	6.12242
122	chr22	39493289	39500000	APOBEC3H+	uc011aoh.1+	coding	1571	916	NM_181773	1	0.18853	1.1682	1.64452	2.36834	2.03366	6.19636	8.72286
123	chr1	207627669	207663238	CR2+	uc001hfw.2+	coding	26692	3966	NM_001877	1	0.45456	2.79565	5.44729	8.51446	3.99465	6.15023	11.9837
124	chr1	207494816	207534309	CD55+	uc001hfq.3+	coding	23301	2794	NM_000574	1	1.29612	7.83946	8.02438	6.81501	4.44426	6.04841	6.19108
125	chr5	136953189	137071779	KLHL3+	uc010jek.2+	coding	13787	6805	NM_017415	1	0.20422	1.20665	1.15692	0.92075	1.08046	5.90858	5.66507
126	chr19	42470735	42498382	ATP1A3+	uc002osg.2+	coding	11464	3549	NM_152296	1	0.31565	1.85992	2.51397	2.85314	2.24351	5.89235	7.96442
127	chr12	112204345	112247782	ALDH2+	uc001tst.2+	coding	11956	2398	NM_000690	1	1.01425	5.88539	4.70377	4.51016	6.03279	5.8027	4.63768
128	chr16	79627745	79634622	MAF+	uc002ffn.2+	coding	509680	6877	NM_001031804	1	2.71271	15.6441	6.21173	6.39457	17.9045	5.76695	2.28986
129	chr4	71062243	71070292	ODAM+	uc003hfc.2+	coding	6021	1287	NM_017855	1	0.55369	3.16671	3.80133	3.19879	3.04956	5.71928	6.86545
130	chr11	111779349	111782473	CRYAB+	uc001pmf.1+	coding	18393	691	NM_001885	1	1.74128	9.89025	7.43851	11.2324	11.0851	5.67987	4.27186
131	chr3	122283184	122294047	BBAP+	uc010hrj.2+	coding	160154	4229		1	2.59787	14.7181	13.3275	13.827	17.0595	5.66546	5.13016
132	chr19	589892	617157	HCN2+	uc002lpe.2+	coding	11043	3406	NM_001194	1	0.3848	2.17318	1.39416	1.17907	1.50727	5.64756	3.62308
133	chr19	23159097	23170169	BC128130+	uc002nqy.1+	nearCoding	2604	1052		1	0.36673	2.04927	2.19341	1.81684	1.62043	5.58795	5.98099
134	chr12	88886568	88974238	KITLG+	uc001taw.2+	coding	58671	5348	NM_003994	1	0.50235	2.8026	2.44328	2.52554	2.17955	5.57898	4.8637
135	chr3	122283184	122294047	DTX3L+	uc003efk.2+	coding	230394	5765	NM_138287	1	2.96793	16.4548	14.8035	15.2979	18.8559	5.54418	4.98784
136	chr7	45951849	45960871	IGFBP3+	uc003tns.2+	coding	78951	2607	NM_000598	1	2.11443	11.7094	10.5487	14.5525	14.0356	5.53783	4.98892
137	chr2	79740125	80875904	CTNNA2+	uc010ysf.1+	coding	48184	3838	NM_004389	1	0.44218	2.419	1.81386	2.71549	1.98922	5.47062	4.10209
138	chr22	38071612	38075807	LGALS1+	uc003atn.2+	coding	8021	556	NM_002305	1	2.70713	14.7676	11.6461	18.4523	21.0927	5.45507	4.30201
139	chr3	118619480	118864898	IGSF11+	uc003eby.2+	coding	5149	3560	NM_152538	1	0.26501	1.44553	1.16929	0.88033	1.50824	5.45462	4.41225
140	chr12	114188829	114211488	BC007399+	uc001tvl.3+	noncoding	4670	1500		1	0.35547	1.92565	1.88156	1.58565	2.31251	5.41719	5.29316
141	chr11	5322244	5323176	OR51B4+	uc010qza.1+	coding	5148	932	NM_033179	1	0.29846	1.6159	1.74892	1.24718	2.74256	5.41413	5.85981
142	chr19	23159097	23170169	BC128131+	uc002nqz.1+	coding	2604	875		1	0.44092	2.37582	2.59469	2.17456	1.83314	5.38832	5.88472
143	chr5	154198053	154230213	C5orf4+	uc003lvs.3+	coding	47024	2995	NM_032385	1	0.50112	2.65079	3.84019	3.22462	3.8391	5.28973	7.66321
144	chr5	136953189	137042125	KIAA1129+	uc011cyd.1+	nearCoding	12669	6013		1	0.21682	1.14252	1.07888	0.85029	1.03358	5.26944	4.97592
145	chr21	15588465	15600691	RBM11+	uc002yjo.3+	coding	3716	1965	NM_144770	1	0.31216	1.6393	1.61713	1.10218	1.57377	5.25147	5.18045
146	chr2	165349332	165478360	GRB14+	uc002ucl.2+	coding	34638	2377	NM_004490	1	1.11587	5.85016	6.47469	6.31264	8.01055	5.24269	5.80237
147	chrX	73421436	73461983	AK125301+	uc004ebq.1+	noncoding	59112	2524		1	1.29715	6.74721	3.28064	1.84256	3.80838	5.20156	2.52911
148	chr9	126773888	126795442	LHX2+	uc004boe.1+	coding	11804	2416	NM_004789	1	0.53229	2.76827	2.63666	3.39172	3.31071	5.20068	4.95343
149	chrX	27764925	27766937	DCAF8L2+	uc011mjy.1+	coding	16731	2012	NM_001136533	1	1.31883	6.80492	6.55061	7.23282	6.35205	5.15982	4.96699
150	chr5	154198053	154199628	AL359653+	uc003lvq.2+	nearCoding	8613	998		1	0.38593	1.97351	3.05993	2.2622	2.78432	5.11365	7.92872
151	chrX	151086759	151093640	MAGEA4+	uc004ffd.2+	coding	166040	1710	NM_001011550	1	20.6941	104.178	115.3	108.093	102.453	5.03417	5.57165
152	chr11	85405266	85522178	SYTL2+	uc010rti.1+	coding	436066	4275	NM_032943	1	3.46656	17.3965	22.2052	20.3551	23.7735	5.01838	6.40554
153	chr2	36583396	36778277	CRIM1+	uc002rpd.2+	coding	24355	5583	NM_016441	1	0.46971	2.34485	2.81725	2.29556	1.8208	4.99212	5.99785
154	chr11	85405266	85437511	KIAA1597+	uc009yvj.2+	nearCoding	364808	4998		1	2.48167	12.2616	15.6041	14.3917	16.7266	4.94085	6.28773
155	chr6	128289924	128841870	PTPRK+	uc003qbj.2+	coding	117590	6137	NM_002844	1	1.19331	5.87071	4.43726	3.72074	2.71246	4.91969	3.71845
156	chr2	96012767	96051824	KCNIP3+	uc002suq.2+	coding	2478	2720	NM_001034914	1	0.22901	1.12035	1.21695	1.38596	1.14215	4.89214	5.31396
157	chr2	163123589	163175039	IFIH1+	uc002uce.2+	coding	7667	3420	NM_022168	1	0.28312	1.381	1.89497	1.65428	1.50204	4.87779	6.69317
158	chr18	616699	650291	CLUL1+	uc002kkq.2+	coding	25303	1862	NM_199167	1	1.46013	7.11899	5.38045	5.77306	6.79842	4.87559	3.68491
159	chr1	168773292	168838565	XLOC_000456+	XLOC_000456+	noncoding	1087	408	XLOC_000456	1	0.20978	1.0226	1.35065	1.26011	1.09635	4.87463	6.43841
160	chr12	12813994	12849121	GPR19+	uc001raq.2+	coding	6721	1743	NM_006143	1	0.25854	1.25914	2.31543	1.65774	1.59831	4.87019	8.95579
161	chr13	52706779	52733996	NEK3+	uc010tgy.1+	coding	8064	2344	NM_001146099	1	0.61632	3.00105	2.33027	2.4208	2.47366	4.8693	3.78094
162	chr10	124221040	124274424	HTRA1+	uc001lgj.2+	coding	40886	2120	NM_002775	1	2.71291	13.182	14.8953	13.3113	14.8553	4.85897	5.49053
163	chr8	27491576	27534286	SCARA3+	uc003xgb.1+	coding	44264	1711	NM_182826	1	1.6327	7.80606	8.16401	10.4037	8.45224	4.78107	5.00031
164	chr8	19261672	19540261	ChGn+	uc003wzg.2+	nearCoding	9971	3950	NR_024040	1	0.24421	1.16324	1.00099	1.26854	1.33735	4.76328	4.09889
165	chr8	19261672	19540094	CSGALNACT1+	uc011kyo.1+	coding	10009	3871	NM_018371	1	0.24925	1.18698	1.02142	1.30056	1.36464	4.76221	4.09797
166	chr3	122250619	122283194	PARP9+	uc003efj.2+	coding	119567	6801	NM_001146106	1	1.93915	9.15031	7.17759	7.51792	8.64287	4.71872	3.70141
167	chr15	101426541	101429203	XLOC_010934+	XLOC_010934+	noncoding	3403	1854	XLOC_010934	1	0.55631	2.59279	3.08238	2.80253	3.48081	4.66069	5.54076
168	chr19	416584	460996	SHC2+	uc002loq.3+	coding	24936	2492	NM_012435	1	1.24182	5.7802	3.51719	3.92388	5.1209	4.65462	2.83229
169	chrX	72161568	72163589	CXorf50+	uc004ebe.3+	noncoding	15147	2021	NR_026595	1	1.32344	6.14371	4.76	5.71828	5.4386	4.64223	3.59669
170	chr15	63615730	63674075	CA12+	uc002amd.2+	coding	610209	3941	NM_206925	1	12.6349	58.3064	64.527	55.046	67.4327	4.61469	5.10702
171	chr11	5363815	5364754	OR51B5+	uc001map.1+	coding	2673	939	NM_001005567	1	0.29624	1.35664	1.07591	0.76177	1.05482	4.57953	3.63189
172	chr8	58907112	59062277	FAM110B+	uc003xtj.1+	coding	108571	4368	NM_147189	1	3.27058	14.9726	6.82258	7.09292	12.1149	4.57796	2.08605
173	chr9	117551612	117568408	TNFSF15+	uc004bjh.2+	coding	12088	1991	NM_005118	1	1.10814	5.06758	3.9824	3.71483	5.49396	4.57305	3.59377
174	chr8	22004344	22014344	LGI3+	uc003xav.2+	coding	16701	3264	NM_139278	1	0.61218	2.74583	4.19803	3.40734	3.42353	4.48533	6.85751
175	chr16	3014216	3018380	KREMEN2+	uc002csh.2+	coding	8631	1974	NM_024507	1	0.78987	3.53665	3.8965	4.44787	3.48191	4.47751	4.93309
176	chr17	77893155	77897793	BC044939+	uc002jxf.1+	noncoding	2895	1524		1	0.29768	1.32845	1.29798	1.64691	1.49869	4.46268	4.36032
177	chr3	119316721	119348656	PLA1A+	uc003ecu.2+	coding	17993	1751	NM_015900	1	3.19192	14.2412	8.31421	8.11956	18.5581	4.46163	2.60477
178	chr3	119316721	119348656	PS-PLA1+	uc003ecw.2+	nearCoding	18039	1755		1	3.20484	14.229	8.3135	8.12833	18.5673	4.43984	2.59405
179	chr6	26199012	26199471	HIST1H2AD+	uc003ngw.2+	coding	8605	459	NM_021065	1	0.46617	2.0652	1.20916	1.18651	2.28306	4.43014	2.59382
180	chr13	37422206	37494409	SMAD9+	uc001uvx.2+	coding	23176	2242	NM_005905	1	0.80275	3.51541	2.98456	3.13358	3.23959	4.37921	3.71792
181	chr12	114182381	114211488	AK096932+	uc001tvk.1+	noncoding	35827	2088		1	1.35944	5.93379	6.4287	6.4971	6.11992	4.36488	4.72893
182	chr12	119616594	119632550	HSPB8+	uc001txb.2+	coding	30124	2001	NM_014365	1	3.38277	14.6488	12.2339	10.8156	10.9404	4.33042	3.61655
183	chr10	90750287	90775541	FAS+	uc001kfw.2+	coding	38770	2496	NM_152874	1	1.38462	5.97362	5.40545	5.09531	6.46376	4.31427	3.90392
184	chr22	30636441	30642796	LIF+	uc003agz.2+	coding	21595	3919	NM_002309	1	0.84392	3.60348	3.70962	4.49282	5.69107	4.26993	4.3957
185	chr10	90694831	90751147	ACTA2+	uc001kfq.2+	coding	12916	1757	NM_001141945	1	0.80119	3.41875	3.00109	5.06429	13.5487	4.26709	3.74579
186	chr22	29601952	29655585	EMID1+	uc003aem.2+	coding	7019	2059	NM_133455	1	1.02105	4.34437	3.7557	4.75893	4.71344	4.25481	3.67827
187	chr22	47080307	47134152	CERK+	uc003bia.2+	coding	17905	4444	NM_022766	1	0.3672	1.5539	4.03308	3.55508	1.44229	4.23175	10.9833
188	chr2	179700491	179749819	CCDC141+	uc002unf.1+	coding	159486	3927	NM_173648	1	0.43387	1.82873	1.23477	1.50521	2.06281	4.21493	2.84594
189	chr16	29823408	29827201	PRRT2+	uc002due.3+	coding	38122	2566	NM_145239	1	1.46856	6.16941	3.6776	4.76818	4.90996	4.20099	2.50422
190	chr5	145316125	145442877	SH3RF2+	uc003lnt.2+	coding	5770	3041	NM_152550	1	0.2639	1.10574	1.02869	1.16155	0.8729	4.19	3.89803
191	chr8	54138275	54164194	OPRK1+	uc003xri.1+	coding	16740	4959	NM_000912	1	0.98187	4.0832	2.97233	2.79012	6.97998	4.1586	3.02721
192	chr6	134308718	134373789	SLC2A12+	uc003qem.1+	coding	526034	5599	NM_145176	1	5.80346	24.0572	27.5031	33.6886	33.6416	4.14532	4.73908
Supplementary Table 10: Upregulated genes in LNCaP-SF (continued)
											FPKM
#	#chrom	start	end	Gene symbol	UCSCid	category	mapped Bases	exon Length	RefSeq Id	represent Flg	LNCaP	LNCaP-SF	siControl	siNONO-1	siNONO-2	SF/LNCaP	siContl/LNCaP
193	chr1	95286099	95360801	SLC44A3+	uc001dqw.3+	coding	32764	2330	NM_152369	1	1.57463	6.51048	4.33787	3.58523	5.55715	4.13461	2.75485
194	chr3	97158489	97466416	DKFZp434C1418+	uc010hox.1+	nearCoding	10316	1695		1	1.02151	4.21929	2.69476	0.80259	0.42079	4.13044	2.63802
195	chr2	182756471	182795462	SSFA2+	uc002uoh.2+	coding	721109	5172	NM_006751	1	12.521	51.5365	42.1804	63.6152	64.1321	4.116	3.36876
196	chr2	182756471	182795462	KIAA1927+	uc002uok.2+	nearCoding	746785	5868		1	11.5313	47.4138	38.8271	58.1546	59.0902	4.11176	3.36712
197	chr1	92495532	92529093	EPHX4+	uc001don.2+	coding	37334	1443	NM_173567	1	2.95085	12.0017	10.9592	6.96962	11.4686	4.0672	3.7139
198	chr13	79173231	79177695	POU4F1+	uc001vkv.2+	coding	6435	3812	NM_006237	1	0.26943	1.09388	1.30086	1.04952	1.03958	4.05998	4.82819
199	chrX	65384108	65487228	HEPH+	uc004dwo.2+	coding	25026	4228	NM_014799	1	0.67325	2.73089	1.90425	2.70863	3.58269	4.05628	2.82844
200	chr11	46403302	46405374	MDK+	uc001ncq.2+	coding	13893	896	NM_001012333	1	3.40847	13.8038	17.0411	18.5304	20.8607	4.04986	4.99963
201	chr1	226013001	226033260	EPHX1+	uc001hpl.2+	coding	1138339	1829	NM_000120	1	64.9485	259.569	346.013	300.63	235.258	3.99653	5.3275
202	chr1	852250	854817	XLOC_000670+	XLOC_000670+	noncoding	9407	1130	XLOC_000670	1	1.04147	4.1571	2.3979	2.70989	2.86635	3.99157	2.30242
203	chr6	122931376	123047517	PKIB+	uc003pzb.2+	coding	24951	1811	NM_032471	1	1.80642	7.19956	7.70437	8.77516	6.61082	3.98554	4.26499
204	chr7	38342348	38344378	AK096766+	uc003tgm.1+	noncoding	7048	1277		1	0.60423	2.39771	2.00981	1.43785	3.44268	3.96821	3.32623
205	chr22	45680888	45691754	UPK3A+	uc003bfy.2+	coding	5908	1024	NM_006953	1	1.09102	4.24671	3.29887	5.65822	4.30965	3.89242	3.02366
206	chr1	149822627	149823160	HIST2H2AA3+	uc001esx.2+	coding	80586	533	NM_003516	1	10.278	39.3754	35.6257	35.8151	31.2914	3.83104	3.46621
207	chr1	149856011	149858232	HIST2H2BE+	uc001etc.2+	coding	554805	2221	NM_003528	1	12.1007	46.1856	30.0643	29.1973	32.1663	3.81678	2.48452
208	chr4	108968700	109089578	LEF1+	uc003hyv.1+	coding	63051	2943	NM_001130714	1	1.32678	5.03467	6.54059	7.10109	4.35008	3.79465	4.92967
209	chr1	149804241	149806194	HIST2H4B+	uc001esu.1+	nearCoding	40863	931		1	3.44099	13.0333	9.41044	9.42209	9.28099	3.78766	2.73481
210	chr1	169075946	169101960	ATP1B1+	uc001gfr.1+	coding	795876	2200	NM_001001787	1	91.9608	347.826	473.632	458.441	491.964	3.78233	5.15037
211	chr13	76334579	76378677	KIAA0858+	uc001vju.1+	nearCoding	19969	926		1	1.21652	4.55009	4.15393	3.52048	3.13953	3.74025	3.4146
212	chr3	97158489	97367420	EPHA6+	uc003drs.3+	coding	7007	1593	NM_173655	1	0.82804	3.04668	2.1555	0.65824	0.2968	3.67939	2.60314
213	chr2	192110253	192290115	MYO1B+	uc002usr.2+	coding	468136	4933	NM_001161819	1	5.05029	18.5683	12.6974	9.45144	12.144	3.67669	2.5142
214	chrX	80369199	80457441	HMGN5+	uc004eee.1+	coding	383814	2126	NM_030763	1	14.1693	51.9799	49.2616	52.953	44.6161	3.6685	3.47665
215	chr7	95401817	95727735	DYNC1I1+	uc003uob.2+	coding	12256	2934	NM_001135557	1	0.32634	1.19711	1.0568	1.16597	0.95952	3.66829	3.23834
216	chr11	27387509	27494334	LGR4+	uc001mrj.3+	coding	180332	5245	NM_018490	1	2.76217	10.1273	8.61118	7.97788	8.89766	3.66643	3.11754
217	chr19	55644161	55660606	TNNT1+	uc002qje.3+	coding	85337	966	NM_001126133	1	4.89862	17.889	18.822	24.0607	21.1495	3.65185	3.84231
218	chr5	141032968	141061800	ARAP3+	uc003llm.2+	coding	16848	5261	NM_022481	1	0.44961	1.63817	1.6865	2.15271	1.76048	3.64354	3.75103
219	chr1	149804231	149806194	BC108260+	uc001est.1+	nearCoding	69058	1693		1	3.79214	13.7439	10.9351	10.9354	11.1387	3.6243	2.88361
220	chr1	149832330	149832725	HIST2H4A+	uc001etb.2+	coding	13068	395	NM_003548	1	5.36344	19.413	14.409	17.4299	18.0372	3.61951	2.68651
221	chrX	10413596	10851809	MID1+	uc004cti.3+	coding	40395	6008	NM_033290	1	0.79335	2.85904	2.45606	2.07082	2.93889	3.60376	3.09581
222	chr10	132890655	133109984	TCERG1L+	uc001lkp.2+	coding	10545	2616	NM_174937	1	0.34494	1.23762	1.0764	1.24858	1.43837	3.58793	3.12054
223	chr4	157682763	157892546	PDGFC+	uc003iph.1+	coding	7353	3007	NM_016205	1	0.35975	1.28205	1.68204	1.64091	1.32518	3.56372	4.67558
224	chr19	3594503	3606658	TBXA2R+	uc002lyg.1+	coding	6342	2428	NM_001060	1	0.37922	1.34694	1.84741	1.2173	1.56928	3.55187	4.8716
225	chr1	89573309	89591799	GBP2+	uc001dmz.1+	coding	35821	2595	NM_004120	1	0.65515	2.3215	2.14411	2.02446	3.89845	3.54346	3.2727
226	chr17	7608519	7614691	EFNB3+	uc002gis.2+	coding	22086	3217	NM_001406	1	1.13664	4.0158	3.70964	5.02958	5.68865	3.53304	3.26369
227	chr19	53642647	53662284	ZNF347+	uc002qbb.1+	coding	27248	3502	NM_032584	1	0.73734	2.57826	2.38863	2.25752	2.37342	3.4967	3.23952
228	chr13	93879077	95060267	GPC6+	uc001vlt.2+	coding	229322	7096	NM_005708	1	2.08204	7.24964	4.65411	5.1411	6.63236	3.48199	2.23536
229	chr21	42797977	42831140	MX1+	uc002yzi.2+	coding	11693	2965	NM_002462	1	0.4943	1.72054	1.46729	1.50415	1.6607	3.48076	2.96842
230	chrX	92925928	92928608	NAP1L3+	uc004efq.2+	coding	16234	2680	NM_004538	1	0.67066	2.33396	2.43344	2.77765	2.89703	3.48009	3.62843
231	chr11	108376158	108464374	EXPH5+	uc001pkk.2+	coding	90122	10186	NM_015065	1	0.84052	2.90327	2.80667	2.67083	3.0658	3.45414	3.33921
232	chrX	77166193	77305891	ATP7A+	uc004ecx.3+	coding	242752	8487	NM_000052	1	2.64053	9.07494	7.74428	7.17523	8.56757	3.43679	2.93285
233	chr17	73870246	73874656	TRIM47+	uc002jpw.2+	coding	115124	2261	NM_033452	1	4.40769	15.1257	16.2202	16.6321	13.5352	3.43165	3.67997
234	chr1	85279085	85358896	LPAR3+	uc009wcj.1+	coding	733945	1721	NM_012152	1	20.0388	68.4214	41.9881	34.1187	53.6279	3.41445	2.09534
235	chrX	73952691	74145287	KIAA2022+	uc004eby.2+	coding	43474	11716	NM_001008537	1	0.39827	1.35859	1.51726	1.29386	1.95561	3.41123	3.80963
236	chr7	94214535	94285521	SGCE+	uc003unn.2+	coding	40418	1708	NM_001099400	1	1.82766	6.22891	6.38742	7.57165	6.36741	3.40813	3.49486
237	chr1	79115476	79129761	IFI44+	uc001dip.3+	coding	17578	1724	NM_006417	1	1.49665	5.07902	4.69468	4.84507	6.83735	3.39359	3.13679
238	chr3	24193880	24536266	NR1A2+	uc003cdc.2+	coding	34913	796		1	3.74816	12.6862	13.2167	13.0516	13.1503	3.38464	3.5262
239	chr7	80371854	80548667	SEMA3C+	uc003uhj.2+	coding	371900	5173	NM_006379	1	3.05535	10.2674	7.17998	8.60017	21.3622	3.36045	2.34997
240	chr6	110713383	110736753	DDO+	uc003pud.2+	coding	5850	1531	NM_004032	1	0.89772	2.98772	3.0881	2.35318	5.18864	3.32812	3.43994
241	chr1	38261159	38267278	MANEAL+	uc001cbz.2+	coding	190941	2399	NM_152496	1	5.44555	18.0997	15.7666	14.8435	15.6546	3.32377	2.89532
242	chr2	217498126	217529156	IGFBP2+	uc010zjt.1+	coding	589059	1427	NM_000597	1	63.6365	211.169	206.075	204.721	223.158	3.31837	3.23831
243	chr22	44319618	44343448	PNPLA3+	uc003bei.1+	coding	27176	2805	NM_025225	1	1.48359	4.91914	3.46595	3.74651	3.48428	3.3157	2.33619
244	chr2	24346349	24392506	LOC375190+	uc010ykl.1+	coding	19105	1354	NM_001145710	1	1.08547	3.562	3.36725	3.2748	4.07567	3.28153	3.10211
245	chr9	84198599	84303596	TLE1+	uc004aly.2+	coding	117646	3267	NM_005077	1	2.48566	8.15063	8.39552	8.99569	5.11734	3.27906	3.37758
246	chr1	209788219	209825820	LAMB3+	uc001hhh.2+	coding	77495	4059	NM_000228	1	0.46012	1.49906	1.96885	2.75555	2.51764	3.25798	4.27899
247	chr12	95424185	95467404	NR2C1+	uc001tdn.3+	coding	31386	1869	NM_001032287	1	1.96673	6.40085	5.23001	4.50011	5.7602	3.25456	2.65924
248	chr12	113376248	113383120	P/OKcl.4+	uc001tuf.2+	coding	5863	1387		1	0.62768	2.03699	2.81158	4.08718	2.31802	3.24527	4.47932
249	chr2	132285491	132291237	CCDC74A+	uc002tta.2+	coding	94991	1455	NM_138770	1	7.13871	23.0887	25.3423	24.5001	22.277	3.23429	3.54998
250	chr16	903634	919056	HMFN1876+	uc010brg.2+	nearCoding	51149	2134		1	2.47118	7.97832	7.1147	6.35663	10.6418	3.22855	2.87907
251	chr9	123631853	123639606	PHF19+	uc004bkt.2+	coding	17998	987	NM_001009936	1	1.97303	6.32697	7.93376	8.1065	5.02447	3.20673	4.0211
252	chr12	113344738	113357711	OAS1+	uc001tud.2+	coding	6359	1662	NM_016816	1	0.61967	1.98631	2.92395	3.02168	3.39319	3.20543	4.71856
253	chr12	26272960	26278003	BHLHE41+	uc001rhb.2+	coding	47324	3778	NM_030762	1	0.83708	2.67228	2.50027	2.406	1.10104	3.19238	2.98689
254	chrX	132669775	133119666	GPC3+	uc004exe.1+	coding	57586	2309	NM_004484	1	3.59118	11.4627	13.1952	16.8019	13.542	3.1919	3.67435
255	chr8	17400826	17428073	SLC7A2+	uc011kyf.1+	coding	166645	7417	NM_001008539	1	2.07507	6.62213	7.96301	9.26731	5.88839	3.19128	3.83747
256	chr1	948846	949915	ISG15+	uc001acj.3+	coding	41304	662	NM_005101	1	12.769	40.5733	46.9117	48.0143	52.1267	3.17749	3.67388
257	chr8	75896842	75946791	CRISPLD1+	uc003yan.2+	coding	6167	4192	NM_031461	1	0.3967	1.26037	1.21907	1.48746	1.67065	3.17714	3.07303
258	chr16	848043	850733	GNG13+	uc002ckh.3+	coding	16784	981	NM_016541	1	1.34286	4.26612	4.1142	3.78757	4.89565	3.17689	3.06376
259	chrX	83318983	83442915	RPS6KA6+	uc004eej.1+	coding	100364	2547	NM_014496	1	3.86362	12.2068	10.9103	9.47443	11.8372	3.15942	2.82386
260	chr1	852952	854817	FLJ39609+	uc010nxy.1+	noncoding	3075	496	NR_026874	1	0.47454	1.49504	1.15871	1.39845	1.93511	3.1505	2.44175
261	chr11	706119	727726	EPS8L2+	uc001lqt.2+	coding	412369	3140	NM_022772	1	16.4942	51.8476	44.1193	48.5699	52.1767	3.14338	2.67483
262	chr1	149782118	149783928	HIST2H2BF+	uc001esr.2+	coding	27100	1810	NM_001024599	1	1.32416	4.16168	2.7046	2.49467	3.64887	3.14288	2.0425
263	chr5	63994030	64009599	XLOC_003969+	XLOC_003969+	noncoding	22678	674	XLOC_003969	1	1.30291	4.09185	2.65789	2.98586	4.17354	3.14055	2.03996
264	chr11	17373316	17398869	DKFZp686I21167+	uc001mmz.3+	coding	200473	6375	NR_026750	1	4.00957	12.5596	11.7287	14.2629	11.6732	3.13241	2.92517
265	chr3	93591881	93692934	PROS1+	uc003drb.3+	coding	49360	3579	NM_000313	1	1.21396	3.76497	4.53464	3.54786	3.54252	3.1014	3.73541
266	chrX	134975784	134995219	SAGE1+	uc004ezh.2+	coding	47426	3045	NM_018666	1	1.48363	4.60021	3.29309	4.10405	3.69159	3.10065	2.21962
267	chr4	108574646	108641419	PAPSS+	uc011cfh.1+	nearCoding	349415	1194		1	31.6957	97.3969	75.5129	78.3821	78.7194	3.07288	2.38243
268	chr5	75699148	76003955	IQGAP2+	uc003kek.2+	coding	121754	5767	NM_006633	1	1.09473	3.35855	3.18797	3.32104	3.05611	3.06793	2.91211
269	chr6	16238810	16295778	GMPR+	uc003nbs.2+	coding	33296	1513	NM_006877	1	1.52166	4.66574	6.86835	7.34722	5.6403	3.06622	4.51372
270	chr1	210502263	210849631	HHAT+	uc001hhz.3+	coding	34931	3620	NM_018194	1	1.00622	3.07385	2.80551	3.27197	2.58706	3.05485	2.78817
271	chrX	70586113	70685854	TAF1+	uc004dzu.3+	coding	476879	7628	NM_138923	1	5.84226	17.8451	16.7502	20.3496	20.82	3.05448	2.86707
272	chr11	706119	722302	EPS8R2+	uc010qwj.1+	coding	185998	1801		1	13.4095	40.8574	34.4507	40.149	42.0669	3.04689	2.56912
273	chr19	18723681	18731843	TMEM59L+	uc002njy.3+	coding	70641	1613	NM_012109	1	4.38917	13.3427	14.3454	18.6916	16.668	3.03992	3.26836
274	chr3	24158646	24536313	THRB+	uc003ccy.3+	coding	391107	7399	NM_000461	1	4.3504	13.2202	12.3309	10.7538	13.0519	3.03884	2.83444
275	chr20	6055492	6104191	FERMT1+	uc002wmr.2+	coding	53009	5150	NM_017671	1	0.93971	2.8417	3.46119	3.33762	3.55861	3.02402	3.68325
276	chr4	108534822	108641419	PAPSS1+	uc003hyk.2+	coding	594230	2541	NM_005443	1	28.0766	84.654	64.4766	66.3701	70.5781	3.01511	2.29646
277	chr19	20827508	20844402	ZNF626+	uc002npd.1+	coding	10105	1122	NM_145297	1	2.41679	7.28503	6.20917	7.48832	8.17453	3.01434	2.56918
278	chrX	68835910	69259319	EDA+	uc004dxs.2+	coding	349726	5278	NM_001399	1	7.47068	22.3451	19.0069	19.6733	17.1642	2.99104	2.5442
279	chr17	45128651	45129168	CR624169+	uc010wkm.1+	noncoding	11088	416		1	1.28642	3.84241	3.47726	2.95536	5.45315	2.9869	2.70305
280	chr11	118004093	118023630	SCN4B+	uc010rxv.1+	coding	4080	4175	NM_001142348	1	0.43258	1.28775	1.57528	2.7275	1.22137	2.97691	3.64159
281	chr16	2039967	2044275	SYNGR3+	uc002cod.2+	coding	11689	2028	NM_004209	1	1.24566	3.69136	3.38664	4.76476	3.18391	2.96338	2.71875
282	chr18	46446223	46477081	SMAD7+	uc002ldg.2+	coding	57171	3086	NM_005904	1	1.78819	5.29833	5.66355	5.89653	6.34354	2.96296	3.1672
283	chr15	101420008	101456828	ALDH1A3+	uc002bwn.3+	coding	324147	3493	NM_000693	1	14.5196	43.0074	38.9626	40.5775	49.091	2.96202	2.68345
284	chr1	32192718	32202280	BAI 2+	uc001btp.1+	coding	22096	2936		1	0.78533	2.3246	2.69412	3.73208	2.29136	2.96003	3.43056
285	chr10	5136567	5149876	AKR1C3+	uc001ihu.2+	coding	11445	1222	NM_003739	1	1.4988	4.43295	4.20927	2.67457	3.73787	2.95767	2.80843
286	chrX	64898236	64947771	MSN/ALK fusion+	uc010nkp.1+	nearCoding	37046	353		1	13.6018	40.0522	47.5816	48.3588	48.2714	2.94462	3.49817
287	chr12	129594241	129597842	BC060326+	uc001uic.2+	noncoding	1986	441		1	0.48863	1.43848	1.16701	1.10694	1.02895	2.9439	2.38833
288	chr11	44286158	44331716	ALX4+	uc001myb.2+	coding	23232	1585	NM_021926	1	1.93404	5.64092	7.20224	8.54087	7.93909	2.91665	3.72394
Supplementary Table 10: Upregulated genes in LNCaP-SF (continued)
											FPKM
#	#chrom	start	end	Gene symbol	UCSCid	category	mapped Bases	exon Length	RefSeq Id	represent Flg	LNCaP	LNCaP-SF	siControl	siNONO-1	siNONO-2	SF/LNCaP	siContl/LNCaP
289	chr8	81398447	81434608	ZBTB10+	uc003ybw.3+	coding	969392	5987	NM_023929	1	11.618	33.686	24.2295	24.8461	34.1514	2.89947	2.08551
290	chr17	76849062	76921472	TIMP2+	uc002jwf.2+	coding	90031	3651	NM_003255	1	5.18115	14.9689	19.0222	22.0358	16.7162	2.88911	3.67142
291	chr8	17434644	17500623	PDGFRL+	uc003wxr.2+	coding	14414	1558	NM_006207	1	1.47563	4.25523	4.40769	6.94661	3.88836	2.88367	2.98699
292	chr4	153547270	153601191	TMEM154+	uc003imw.1+	coding	12599	3085	NM_152680	1	0.84815	2.44375	1.81393	1.97466	1.98129	2.88127	2.13869
293	chr19	20115228	20150277	ZNF682+	uc002noq.2+	coding	52919	3205	NM_033196	1	1.35292	3.87313	3.01537	3.14642	3.9698	2.86279	2.22879
294	chr5	131325099	131347870	KIAA0837+	uc003kwd.1+	coding	1884	592		1	0.80503	2.30362	2.70519	3.65804	2.42924	2.86153	3.36036
295	chr12	7023613	7032859	ENO2+	uc001qru.1+	coding	230780	2423	NM_001975	1	9.441	26.9947	32.8667	45.3184	31.737	2.85931	3.48128
296	chr4	84457656	84527025	AGPAT9+	uc003hoy.2+	coding	30055	2529	NM_032717	1	1.22519	3.49693	3.15319	2.43763	2.7049	2.85419	2.57363
297	chr1	169659809	169680837	SELL+	uc001ggk.2+	coding	17265	2432	NM_000655	1	0.84686	2.41465	1.96033	2.1011	3.05657	2.8513	2.31482
298	chr3	178741526	178789584	ZMAT3+	uc010hxa.2+	coding	79990	2298	NM_152240	1	3.38584	9.64812	8.00872	9.8326	13.3816	2.84955	2.36536
299	chrX	64887510	64961792	MSN+	uc004dwf.2+	coding	823563	3969	NM_002444	1	24.4227	69.3996	76.4561	77.4048	74.5757	2.84161	3.13054
300	chrX	71492453	71497141	RPS4X+	uc004ear.2+	coding	8017530	955	NM_001007	1	1030.61	2920.69	2878.78	3145.74	3158.44	2.83393	2.79327
301	chrX	79931682	80065233	BRWD3+	uc004edt.2+	coding	88978	6097	NM_153252	1	1.44981	4.10812	3.95516	4.36587	5.22194	2.83356	2.72805
302	chr4	114378343	114683083	CAMK2D+	uc003ibl.2+	coding	19897	2439	NM_172115	1	0.86498	2.45089	2.52431	4.02813	2.40682	2.83346	2.91834
303	chr17	80693451	80709073	FN3K+	uc010wvs.1+	coding	9542	1433	NM_022158	1	0.6285	1.77222	1.98912	1.75779	2.30937	2.81976	3.16487
304	chr8	15397729	15621993	HRF2+	uc003wwx.2+	nearCoding	237180	1456		1	18.2581	51.126	47.7307	58.1077	49.6044	2.80018	2.61422
305	chr7	116593380	116870073	ST7+	uc003vio.2+	coding	298171	2041	NM_018412	1	16.8172	47.0734	44.7924	63.1071	34.7481	2.79913	2.66349
306	chr8	15397729	15621993	TUSC3+	uc003wwu.2+	coding	248876	1520	NM_178234	1	18.4757	51.6046	48.3049	59.382	50.4994	2.7931	2.6145
307	chr5	131289151	131347349	ACSL6+	uc003kvy.1+	coding	13342	3047	NM_001009185	1	0.94335	2.63343	2.98973	3.19627	3.28307	2.79157	3.16927
308	chrX	70626487	70750254	N-TAF1+	uc004dzx.2+	nearCoding	113908	2379		1	4.58309	12.7905	12.9686	15.2198	14.426	2.79081	2.82967
309	chr10	100143322	100174978	PYROXD2+	uc001kpc.2+	coding	24366	2064	NM_032709	1	1.78584	4.9829	4.15461	4.08775	4.3047	2.79023	2.32642
310	chrX	73164158	73220326	LOC554203+	uc004ebo.2+	noncoding	328821	2212		1	8.48849	23.6669	23.5758	16.4258	23.9711	2.78811	2.77739
311	chr18	33759966	33767398	BC009735+	uc002kzp.2+	noncoding	19278	588		1	6.52523	18.0493	13.3008	14.3193	14.6971	2.76608	2.03837
312	chrX	101615316	101726732	NXF2B+	uc004ejb.3+	coding	21482	3958	NM_001099686	1	0.97949	2.70121	2.78725	2.69277	2.49839	2.75777	2.84561
313	chrX	101615316	101726732	NXF2+	uc004eja.3+	coding	21482	3850	NM_017809	1	1.00697	2.77699	2.86544	2.76831	2.56847	2.75777	2.84561
314	chr16	1128780	1130142	SSTR5+	uc002ckq.2+	coding	9603	1362	NM_001053	1	0.95864	2.63635	3.20324	3.51219	3.28375	2.75009	3.34144
315	chr1	207076632	207096592	FAIM3+	uc010psb.1+	coding	12524	3041	NM_001142472	1	0.49332	1.34774	1.63952	1.59219	0.98848	2.73198	3.32344
316	chr1	207076632	207095378	TOSO+	uc010psa.1+	coding	12524	2980		1	0.50342	1.37533	1.67308	1.62478	1.00871	2.73197	3.32343
317	chr4	142949183	143767604	INPP4B+	uc003iiw.3+	coding	133270	4022	NM_001101669	1	1.33491	3.63722	2.74936	2.19492	2.39628	2.72469	2.05958
318	chr8	12394587	12523023	LOC649305+	uc003wvy.3+	nearCoding	39103	3885		1	1.08808	2.96386	2.3249	2.18718	2.12657	2.72394	2.1367
319	chr16	30591993	30597010	ZNF785+	uc002dyw.1+	coding	15555	3183	NM_152458	1	0.62152	1.68673	1.6372	1.76497	1.56055	2.71388	2.63419
320	chr6	109307646	109415277	SESN1+	uc003psu.2+	coding	242170	2757	NM_014454	1	10.538	28.5696	22.1288	24.422	37.3666	2.71109	2.0999
321	chr4	52917592	52963457	SPATA18+	uc003gzl.2+	coding	83752	4299	NM_145263	1	2.22068	5.99791	5.00889	5.01351	9.1721	2.70093	2.25557
322	chr2	100622612	100624413	CR596530+	uc002tai.2+	coding	46458	1671		1	1.80294	4.8679	3.69851	3.38335	5.26188	2.69998	2.05138
323	chr7	44256748	44365230	CAMK2B+	uc003tkw.2+	coding	50310	3935	NM_172084	1	1.64686	4.44306	5.73298	5.91623	6.54665	2.6979	3.48116
324	chrX	77154960	77160881	COX7B+	uc004ecu.1+	coding	784657	456	NM_001866	1	293.989	792.623	869.196	824.473	792.047	2.6961	2.95656
325	chr16	1203240	1271771	CACNA1H+	uc002ckt.2+	coding	22925	8069	NM_001005407	1	0.42533	1.14413	1.58349	1.21606	1.15263	2.68998	3.72297
326	chrX	107398837	107682704	COL4A6+	uc004enw.3+	coding	37961	6571	NM_001847	1	0.93437	2.51063	2.09488	2.309	2.55197	2.68698	2.24202
327	chr16	767618	769654	AL360260+	uc010bra.1+	noncoding	28314	2036		1	2.02834	5.43828	8.98623	9.0782	8.25433	2.68115	4.43034
328	chr1	92145901	92351787	TGFBR3+	uc001doh.2+	coding	212677	6416	NM_003243	1	2.83439	7.58187	8.92146	9.61025	11.3364	2.67496	3.14758
329	chr1	155105263	155106131	AK308965+	uc009wpd.1+	nearCoding	39757	868		1	3.13023	8.36599	6.83443	7.57855	8.11338	2.67264	2.18336
330	chr4	37892719	38140793	TBC1D1+	uc003gtb.2+	coding	572451	5687	NM_015173	1	6.75462	18.0456	15.7152	15.0863	14.3063	2.67159	2.32658
331	chr8	134249418	134253770	TARG1+	uc003yui.1+	nearCoding	161330	2810		1	5.60444	14.9362	12.0105	13.0287	21.1979	2.66506	2.14304
332	chr11	7686326	7694821	DKFZp434A149+	uc001mfn.2+	nearCoding	38823	1460		1	4.26853	11.3345	14.7154	13.6146	13.6771	2.65537	3.44742
333	chr7	150936059	150974231	SMARCD3+	uc003wju.2+	coding	196705	1710	NM_003078	1	16.4138	43.4271	54.2289	64.9023	50.1386	2.64577	3.30387
334	chr13	76334796	76434004	LMO7+	uc001vjv.2+	coding	132288	6773	NM_015842	1	1.30817	3.45633	4.00186	3.03952	2.79564	2.64211	3.05913
335	chr11	7686326	7694821	CYB5R2+	uc001mfm.2+	coding	38823	1347	NM_016229	1	4.62661	12.2178	15.9268	14.7027	14.7256	2.64077	3.44244
336	chrX	71798664	71934029	PHKA1+	uc004eay.3+	coding	426177	6121	NM_001122670	1	7.30916	19.2336	17.2141	19.0921	17.9055	2.63143	2.35514
337	chr1	32192718	32229648	BAI2+	uc001btn.2+	coding	48401	5414	NM_001703	1	1.02032	2.6839	2.83507	4.35258	2.94832	2.63045	2.77861
338	chr11	319672	320914	IFITM3+	uc001lpa.2+	coding	196691	668	NM_021034	1	44.962	117.9	145.385	163.829	160.593	2.62221	3.2335
339	chrX	69353317	69386171	IGBP1+	uc004dxw.2+	coding	385868	1658	NM_001551	1	29.3584	76.9611	75.987	79.936	88.0593	2.62143	2.58825
340	chr10	135340866	135352620	CYP2E1+	uc001lnj.1+	coding	7355	1667	NM_000773	1	0.71038	1.85823	1.81369	1.25411	1.3103	2.61583	2.55313
341	chr15	45003684	45010356	B2M+	uc001zuc.2+	coding	947926	986	NM_004048	1	96.3907	251.254	205.97	204.344	261.383	2.60662	2.13683
342	chr22	21128382	21142008	SERPIND1+	uc002ztb.1+	coding	68227	2221	NM_000185	1	0.92682	2.41321	1.9985	1.08849	2.73679	2.60375	2.1563
343	chr9	130210780	130210916	SNORA65+	uc004bra.1+	noncoding	3664	136	NR_002449	1	0.78667	2.04405	2.36363	2.79416	1.64453	2.59836	3.0046
344	chrX	72782983	72906935	CHIC1+	uc004ebk.3+	coding	210457	6907	NM_001039840	1	1.27109	3.30037	3.4973	2.85816	4.04641	2.59649	2.75142
345	chr3	100211462	100296285	TMEM45A+	uc003dtz.1+	coding	17321	1564	NM_018004	1	1.87958	4.87926	3.99277	3.46078	3.32228	2.59593	2.12429
346	chr10	96997331	97050781	PDLIM1+	uc001kkh.2+	coding	218344	1449	NM_020992	1	13.6064	35.2853	39.4313	40.1945	37.8699	2.59329	2.898
347	chr5	140346351	140349004	PCDHAC2+	uc011dag.1+	coding	49142	2653	NM_031883	1	1.95646	5.07079	5.61132	4.10449	4.48338	2.59182	2.8681
348	chr2	191513847	191557491	NAB1+	uc002usb.2+	coding	75777	4468	NM_005966	1	1.15735	2.99715	2.94905	3.99277	3.10044	2.58967	2.54811
349	chr8	144939911	144947434	EPPK1+	uc003zaa.1+	coding	57519	7523	NM_031308	1	1.5045	3.89543	3.62886	5.95741	6.57856	2.58919	2.412
350	chr7	116822734	116849991	FAM4A1+	uc003viy.1+	nearCoding	48969	1024	NR_002332	1	6.46485	16.6939	15.9578	24.1301	11.6878	2.58225	2.4684
351	chr7	116822734	116849991	ST7-OT3+	ST7-OT3+	noncoding	48969	1024	ST7-OT3	1	6.46485	16.6939	15.9578	24.1301	11.6878	2.58225	2.4684
352	chr1	182992594	183114726	LAMC1+	uc001gpy.3+	coding	3079691	7888	NM_002293	1	39.9118	102.947	96.8836	104.179	127.4	2.57936	2.42744
353	chr7	150646515	150675014	KCNH2+	uc003wie.2+	coding	18856	3151	NM_172056	1	0.67241	1.73371	1.36662	1.36922	1.31901	2.57835	2.03242
354	chrX	69506210	69509798	PDZD11+	uc004dyd.1+	coding	495838	1246	NM_016484	1	34.9586	89.9988	94.4054	90.637	96.9859	2.57444	2.70049
355	chr2	132118065	132121731	LOC150786+	uc002tsr.2+	coding	156846	3666	NM_001077637	1	2.90026	7.46504	6.77535	5.51111	8.04119	2.57392	2.33612
356	chr8	1922043	1955108	KBTBD11+	uc003wpw.3+	coding	78784	6716	NM_014867	1	1.74128	4.47461	5.00257	4.80904	4.82998	2.56972	2.87293
357	chr18	21452983	21535027	LAMA3+	uc002kut.3+	coding	292856	5447	NM_001127718	1	7.47205	19.1727	16.9867	19.6324	16.1023	2.56592	2.27337
358	chrX	77081863	77151065	DKFZp564K142+	uc004fog.3+	nearCoding	1201644	3648		1	29.3334	75.1676	74.8453	69.6536	73.5952	2.56253	2.55154
359	chr2	132442469	132457434	BX648270+	uc002tte.2+	noncoding	172619	4558		1	3.70996	9.47571	8.62086	8.28049	13.9736	2.55413	2.32371
360	chr16	54965110	54968393	IRX5+	uc002ehv.2+	coding	61853	2060	NM_005853	1	1.59237	4.05681	4.8901	4.68362	4.53663	2.54766	3.07096
361	chrX	67718885	67752300	YIPF6+	uc004dwy.2+	coding	218180	1193	NM_173834	1	30.8599	78.5451	74.8334	75.5643	63.748	2.54521	2.42494
362	chrX	71401525	71417932	PIN4+	uc004eam.2+	coding	219163	1062	NM_006223	1	25.97	66.0539	70.2168	76.8007	72.8243	2.54347	2.70376
363	chr14	23340959	23347289	LRP10+	uc001whd.2+	coding	301038	3248	NM_014045	1	12.1046	30.7241	35.9804	35.5864	34.1049	2.53822	2.97246
364	chr16	903634	1020984	LA16c-360B4.1+	uc010bri.2+	coding	114392	2135		1	5.59877	14.1924	13.3612	11.9076	18.2878	2.53491	2.38645
365	chr8	12579405	12612992	LONRF1+	uc003wwd.1+	coding	237374	3584	NM_152271	1	6.36013	16.1069	13.634	12.0004	12.5123	2.53248	2.14367
366	chr19	53569867	53606687	ZNF160+	uc002qar.3+	coding	115341	4218	NM_033288	1	2.7266	6.88609	6.07623	6.77409	6.54133	2.52552	2.2285
367	chr5	140220906	140391929	PCDHA8+	uc003lhs.2+	coding	62726	5260	NM_018911	1	0.85538	2.15546	2.17625	1.56834	1.7186	2.51989	2.54419
368	chr5	140306301	140391929	PCDHAC1+	uc003lih.2+	coding	63023	5475	NM_018898	1	0.82179	2.07081	2.09079	1.53125	1.67445	2.51988	2.54419
369	chr4	4387583	4420784	D4S234E+	uc003gia.2+	coding	28275	2993	NM_001040101	1	1.15368	2.89891	2.91511	2.7119	3.46814	2.51275	2.52679
370	chr5	140165875	140391929	PCDHA1+	uc003lhb.2+	coding	66785	5260	NM_018900	1	0.87979	2.20826	2.2199	1.60234	1.77934	2.50999	2.52322
371	chrX	77081863	77151065	MAGT1+	uc004fof.2+	coding	1370069	4019	NM_032121	1	32.4815	81.523	82.6968	77.7117	80.1059	2.50983	2.54597
372	chrX	76760358	77041719	ATRX+	uc004ecq.3+	coding	1667230	11067	NM_138270	1	11.2539	28.2078	24.2113	27.2607	34.5906	2.5065	2.15138
373	chr19	859664	863608	CFD+	uc002lqc.2+	coding	13826	1157	NM_001928	1	2.03283	5.0881	4.28457	5.23495	4.54591	2.50296	2.10769
374	chr5	140174443	140391929	PCDHA2+	uc003lhd.2+	coding	62825	5360	NM_018905	1	0.83942	2.09795	2.13565	1.53908	1.68653	2.49929	2.5442
375	chr17	46698525	46703835	HOXB9+	uc002inx.2+	coding	17240	2693	NM_024017	1	0.85066	2.11728	3.13177	2.66547	2.3144	2.48899	3.68158
376	chr4	11399988	11430537	HS3ST1+	uc003gmq.2+	coding	19159	1964	NM_005114	1	0.86883	2.15734	1.85921	1.76597	1.80676	2.48304	2.1399
377	chr14	47120221	47121028	RPL10L+	uc001wwg.2+	coding	57915	807	NM_080746	1	7.63571	18.9452	15.4203	16.0087	17.6193	2.48113	2.01949
378	chr2	163200582	163219146	GCA+	uc002ucg.2+	coding	56481	3223	NM_012198	1	1.56633	3.88425	4.06829	3.42371	4.7395	2.47984	2.59734
379	chr1	228645065	228645560	HIST3H2A+	uc001hsy.2+	coding	41976	495	NM_033445	1	13.7458	34.0707	27.9706	33.4179	37.3734	2.47863	2.03485
380	chrX	74493960	74524432	UPRT+	uc004ecb.1+	coding	188944	2145	NM_145052	1	7.86108	19.4132	19.2313	18.0944	17.8701	2.46953	2.44639
381	chrX	74493960	74524432	RP11-311P8.3+	uc004ecd.1+	coding	189987	2195		1	7.76591	19.1451	19.0479	17.9526	17.7144	2.46528	2.45275
382	chrX	64136261	64196336	ZC4H2+	uc004dvu.2+	coding	230261	2155	NM_018684	1	11.5358	28.41	27.7636	33.5288	30.5142	2.46277	2.40673
383	chr2	113963502	113966973	AK123617+	uc002tji.1+	noncoding	31086	3471		1	0.72749	1.78866	1.56711	1.64864	2.30127	2.45867	2.15413
384	chr5	140227356	140391929	PCDHA9+	uc003lhu.2+	coding	63023	5984	NM_031857	1	0.76619	1.87918	1.92062	1.39353	1.5427	2.45263	2.50672
Supplementary Table 10: Upregulated genes in LNCaP-SF (continued)
											FPKM
#	#chrom	start	end	Gene symbol	UCSCid	category	mapped Bases	exon Length	RefSeq Id	represent Flg	LNCaP	LNCaP-SF	siControl	siNONO-1	siNONO-2	SF/LNCaP	siContl/LNCaP
385	chr5	140201360	140391929	PCDHA5+	uc003lhl.2+	coding	62825	5218	NM_018908	1	0.87867	2.15505	2.20257	1.5981	1.73243	2.45263	2.50671
386	chr5	140186671	140391929	PCDHA4+	uc003lhi.2+	coding	63518	5352	NM_018907	1	0.87266	2.14005	2.14742	1.55391	1.701	2.45233	2.46078
387	chrX	67753021	67757119	U79272+	uc004dwz.2+	noncoding	380258	4098		1	6.15174	15.0744	12.9564	11.3433	9.58528	2.45043	2.10613
388	chr5	140261853	140391929	PCDHA13+	uc003lif.2+	coding	64169	5260	NM_018904	1	0.89606	2.19509	2.19808	1.58534	1.77934	2.44971	2.45305
389	chrX	64136261	64196336	KIAA1166+	uc011mow.1+	coding	207679	1992		1	11.4808	28.095	27.6985	32.8583	30.5445	2.44713	2.4126
390	chrX	49593905	49598570	PAGE4+	uc004don.1+	coding	2194	493	NM_007003	1	0.52521	1.28106	1.5981	2.8794	1.89648	2.43914	3.04278
391	chrX	72432154	72434684	NAP1L2+	uc004ebi.2+	coding	229875	2530	NM_021963	1	12.745	31.0302	35.9479	34.7488	32.3548	2.4347	2.82055
392	chr16	903634	1020984	LMF1+	uc002ckj.2+	coding	137859	2593	NM_022773	1	5.84466	14.1673	13.3608	12.0158	18.0571	2.42398	2.28599
393	chr19	708952	748330	PALM+	uc002lpn.1+	coding	36234	2742	NM_001040134	1	2.65085	6.42216	6.50086	5.93849	6.53086	2.42268	2.45237
394	chr10	102790995	102800997	SFXN3+	uc001ksp.2+	coding	252557	3089	NM_030971	1	7.53969	18.2432	19.1229	19.3869	19.9065	2.41962	2.5363
395	chr11	86511490	86522271	PRSS23+	uc001pcb.2+	coding	66352	3802	NM_007173	1	2.43815	5.89545	5.3168	5.58799	4.32077	2.418	2.18067
396	chr5	140254930	140391929	PCDHA12+	uc003lic.2+	coding	63606	5360	NM_018903	1	0.87934	2.11956	2.15279	1.55576	1.6925	2.4104	2.44819
397	chr11	844445	867116	TSPAN4+	uc001lsj.1+	coding	50674	1462	NM_001025237	1	7.24586	17.3501	16.9259	17.5918	18.8067	2.39449	2.33594
398	chr4	115543522	115598202	UGT8+	uc003ibt.2+	coding	96753	2898	NM_003360	1	3.57503	8.5462	9.43754	8.34849	6.03553	2.39053	2.63985
399	chr4	89513646	89629686	HERC3+	uc003hrw.1+	coding	2759606	4894	NM_014606	1	30.6464	72.8749	64.8991	61.5996	72.0726	2.37792	2.11767
400	chr1	27992571	27998724	IFI6+	uc001bop.1+	coding	25858	848	NM_022872	1	6.91124	16.4263	23.7309	20.4434	19.2465	2.37675	3.43366
401	chr13	50556687	50699677	BCMSUN+	uc001vdo.1+	antisense	22024	3068		1	0.539	1.28013	1.17628	0.95262	1.08666	2.37501	2.18234
402	chr1	44401653	44402911	ARTN+	uc001ckw.2+	coding	13292	1188	NM_057160	1	1.09214	2.59348	3.49826	2.35408	2.12468	2.37468	3.20312
403	chr2	132233665	132240504	TUBA3D+	uc002tsu.3+	coding	357457	1543	NM_080386	1	10.8138	25.57	21.8314	23.3218	33.4787	2.36458	2.01885
404	chr1	228645807	228646258	HIST3H2BB+	uc001hsz.2+	coding	4851	451	NM_175055	1	1.80289	4.26282	4.37837	3.9646	2.5504	2.36444	2.42853
405	chr5	140247830	140391929	PCDHA11+	uc003lia.2+	coding	63617	6115	NM_018902	1	0.77777	1.83893	1.87197	1.35637	1.48875	2.36436	2.40684
406	chr10	33486546	33623833	NRP1+	uc001ixa.2+	coding	189872	2373	NM_001024629	1	10.9493	25.8091	26.3658	35.5895	38.3245	2.35714	2.40799
407	chr5	140213968	140391929	PCDHA7+	uc003lhq.2+	coding	64013	5221	NM_018910	1	0.93554	2.19818	2.2189	1.64	1.75591	2.34964	2.37179
408	chr19	36882860	36909550	ZFP82+	uc002ody.1+	coding	23498	2616	NM_133466	1	1.25517	2.93115	2.89158	3.45919	3.13495	2.33526	2.30374
409	chr7	124386115	124405681	GPR37+	uc003vli.2+	coding	45861	2956	NM_005302	1	1.67351	3.90388	3.37199	2.86684	2.96205	2.33275	2.01492
410	chr14	74964888	75079034	LTBP2+	uc001xqa.2+	coding	43878	8551	NM_000428	1	1.12355	2.6161	2.40153	3.01217	3.16082	2.32842	2.13745
411	chrX	84258904	84344972	APOOL+	uc004eem.2+	coding	311256	3109	NM_198450	1	6.99913	16.252	15.8793	14.5043	18.2189	2.322	2.26876
412	chrX	129198895	129244688	ELF4+	uc004eve.3+	coding	170744	4095	NM_001127197	1	2.78485	6.43819	7.69274	8.74629	7.87349	2.31186	2.76235
413	chr5	140235633	140391929	PCDHA10+	uc003lhx.2+	coding	77378	5254	NM_018901	1	1.11293	2.56793	2.67257	2.16998	2.27401	2.30736	2.40138
414	chrX	74670154	74743337	ZDHHC15+	uc004eci.2+	coding	14098	1312	NM_001146257	1	1.67785	3.86882	4.71353	4.57966	3.95769	2.30582	2.80927
415	chr8	142402120	142432271	AK311257+	uc010mes.2+	nearCoding	6956	848		1	2.62752	6.04561	6.94064	5.81437	5.14588	2.30088	2.64152
416	chrX	75648116	75651744	MAGEE1+	uc004ecm.1+	coding	133248	3628	NM_020932	1	4.00464	9.21373	9.76525	8.98949	9.87279	2.30076	2.43848
417	chr2	150224225	150330137	DKFZp761B0317+	uc002twz.2+	nearCoding	23741	4093		1	0.48766	1.11614	1.03442	1.07274	0.84481	2.28877	2.12119
418	chr3	195869507	195886841	XLOC_003002+	XLOC_003002+	noncoding	3758	856	XLOC_003002	1	0.50499	1.15359	1.10004	1.29513	0.99347	2.28438	2.17834
419	chr5	140207649	140391929	PCDHA6+	uc003lho.2+	coding	65399	5287	NM_018909	1	0.97243	2.21894	2.19988	1.61107	1.77025	2.28185	2.26225
420	chr6	136878187	137113656	MAP3K5+	uc003qhc.2+	coding	165522	5194	NM_005923	1	2.33192	5.31678	5.1896	6.01306	4.06495	2.28	2.22546
421	chrX	103079950	103087158	RAB9B+	uc004ell.1+	coding	8622	1049	NM_016370	1	0.61276	1.3944	1.81961	0.91758	1.3414	2.27561	2.96953
422	chr19	45988550	46000313	RTN2+	uc002pcc.2+	coding	13031	2064	NM_206900	1	0.84245	1.91609	2.17602	2.0343	2.6327	2.27443	2.58297
423	chr2	113885137	113891592	IL1RN+	uc002tjb.2+	coding	29754	1742	NM_173842	1	0.92087	2.09202	2.55921	3.54668	3.06858	2.27179	2.77912
424	chr4	4387583	4419654	NSG1+	uc011bwa.1+	coding	21521	2276		1	1.19919	2.72409	3.12503	2.59937	3.2672	2.27161	2.60595
425	chrX	70279098	70280546	CR594125+	uc004dyq.2+	noncoding	220668	1448		1	24.8702	56.3298	74.401	68.6341	72.5743	2.26495	2.99157
426	chr5	140180782	140391929	PCDHA3+	uc003lhf.2+	coding	63221	5260	NM_018906	1	0.94487	2.13784	2.19371	1.57684	1.73075	2.26258	2.32171
427	chr21	18965969	18985268	BTG3+	uc002ykk.2+	coding	195385	1460	NM_006806	1	13.6497	30.6665	42.4816	24.9605	38.7959	2.24668	3.11228
428	chr11	799178	805245	LRDD+	uc001lro.1+	coding	200540	3003	NM_145886	1	8.22488	18.4688	17.312	18.8093	21.3518	2.24548	2.10484
429	chr2	28615778	28637514	FOSL2+	uc002rma.2+	coding	148508	3989	NM_005253	1	3.06019	6.85888	6.19929	8.87449	7.01798	2.24132	2.02579
430	chr17	19552063	19580908	ALDH3A2+	uc002gwb.1+	coding	1049473	3702	NM_000382	1	30.88	69.0601	81.289	64.0235	70.8392	2.2364	2.63242
431	chr20	2673523	2740753	EBF4+	uc002wgt.3+	coding	16808	2910	NM_001110514	1	0.62858	1.4052	1.57361	1.84698	1.80843	2.23551	2.50344
432	chr12	54378945	54384060	HOXC10+	uc001sen.2+	coding	6640	1957	NM_017409	1	0.52482	1.17322	1.4679	1.72706	1.50236	2.23547	2.79696
433	chrX	84258904	84344972	UNQ8193+	uc010nmp.2+	nearCoding	220681	2406		1	4.35136	9.71337	8.9633	7.47924	11.8858	2.23226	2.05988
434	chr9	95473644	95527083	BICD2+	uc004asp.1+	coding	759009	6416	NM_001003800	1	10.4623	23.3146	21.6204	15.7103	22.4684	2.22844	2.06651
435	chrX	135279054	135293518	FHL1+	uc004ezp.2+	coding	6826	2442	NM_001159699	1	0.56671	1.26016	2.69321	2.8994	1.65531	2.22364	4.75236
436	chr2	150187112	150330137	LYPD6+	uc002twy.2+	coding	24096	3484	NM_194317	1	0.59084	1.31157	1.23334	1.26868	0.98331	2.21984	2.08743
437	chr17	66097695	66132068	LOC651250+	uc002jgq.2+	noncoding	360920	11191	NR_027418	1	3.66569	8.13509	7.43908	5.95031	8.35459	2.21925	2.02938
438	chr16	4382215	4389598	GLIS2+	uc002cwc.1+	coding	35915	3714	NM_032575	1	2.39553	5.31544	7.4542	8.05016	6.47913	2.2189	3.11171
439	chr20	2673523	2740753	KIAA1442+	uc002wgs.3+	nearCoding	13968	2794		1	0.62396	1.38381	1.50829	1.78055	1.76661	2.21779	2.41729
440	chr5	77781039	77944648	LHFPL2+	uc003kfo.2+	coding	88594	5043	NM_005779	1	1.86752	4.1394	4.06793	4.09221	3.93567	2.21652	2.17825
441	chr6	26123695	26124132	HIST1H2BC+	uc003ngl.2+	coding	28928	437	NM_003526	1	3.06843	6.79935	6.68667	7.2749	6.93106	2.21591	2.17918
442	chr7	86974950	87029115	CROT+	uc003uit.2+	coding	451236	3239	NM_021151	1	9.39458	20.7894	25.2626	25.2419	37.0242	2.21291	2.68906
443	chr16	57505871	57520385	DOK4+	uc002elv.3+	coding	65776	2748	NM_018110	1	3.61752	7.98209	8.51808	10.1137	10.0778	2.20651	2.35467
444	chr6	105544699	105584543	BVES+	uc003pqx.2+	coding	23708	5434	NM_007073	1	0.69733	1.53542	1.39678	1.42576	1.2363	2.20186	2.00304
445	chr12	44229961	44783540	DKFZp434K2435+	uc009zkc.2+	coding	29004	2566		1	0.97084	2.12751	2.5364	1.05706	1.30654	2.19141	2.61258
446	chr2	219745254	219758651	WNT10A+	uc002vjd.1+	coding	11187	2375	NM_025216	1	0.86491	1.89209	1.77868	1.84483	1.7762	2.18761	2.05649
447	chr1	211519705	211548284	TRAF5+	uc001hij.2+	coding	38792	3974	NM_145759	1	1.13126	2.47312	2.38541	2.40165	2.38568	2.18616	2.10863
448	chr2	132480063	132524977	C2orf27A+	uc002ttf.1+	coding	27118	1219	NM_013310	1	2.82731	6.17342	5.99058	5.85592	9.59973	2.1835	2.11883
449	chr3	154798078	154901518	MME+	uc003fae.1+	coding	2480646	5710	NM_007289	1	71.864	156.737	156.605	222.67	272.431	2.18102	2.17918
450	chr2	14772855	14776447	FAM84A+	uc002rbz.1+	coding	17399	2586	NM_145175	1	1.23973	2.68709	2.9853	2.90708	3.02792	2.16748	2.40802
451	chrX	73802812	73834461	RLIM+	uc004ebw.2+	coding	1135627	10565	NM_016120	1	11.55	24.9669	25.2005	24.3344	27.2847	2.16163	2.18185
452	chrX	70280787	70288231	SNX12+	uc004dyr.1+	coding	207445	642	NM_013346	1	33.1135	71.4162	91.699	91.2074	86.2699	2.15671	2.76924
453	chr22	39619686	39640957	PDGFB+	uc003axf.2+	coding	38158	3375	NM_002608	1	2.29616	4.93595	5.60492	5.65306	5.41555	2.14965	2.441
454	chr12	44229961	44783540	TMEM117+	uc001rod.2+	coding	30623	2696	NM_032256	1	0.99458	2.13272	2.55311	1.06438	1.34182	2.14434	2.56702
455	chrX	75392770	75398033	CXorf26+	uc004ecl.1+	coding	389569	1195	NM_016500	1	25.8744	55.2507	68.7597	66.6917	64.4359	2.13534	2.65744
456	chrX	95939661	96855596	DIAPH2+	uc004efu.3+	coding	308915	4982	NM_006729	1	4.14401	8.84169	10.1352	11.6621	12.0284	2.13361	2.44574
457	chrX	77359665	77382322	OK/SW-cl.110+	uc010nlz.2+	nearCoding	5163579	2461		1	255.533	544.496	666.566	601.448	550.106	2.13082	2.60853
458	chrX	77359665	77382322	PGK1+	uc004ecz.3+	coding	5162588	2421	NM_000291	1	259.592	553.112	677.17	611.141	558.856	2.1307	2.60859
459	chr20	55743808	55841707	BMP7+	uc010gip.1+	coding	19703	4031	NM_001719	1	0.78326	1.6615	2.97129	3.05223	3.38172	2.12126	3.79349
460	chr10	91061705	91069032	IFIT2+	uc009xts.2+	coding	24810	3494	NM_001547	1	0.75406	1.59955	1.76934	1.30621	1.23515	2.12125	2.34642
461	chrX	70503041	70521016	NONO+	uc011mpv.1+	coding	5610014	2882	NM_001145410	1	207.866	439.516	483.426	66.1556	65.1551	2.11442	2.32566
462	chr1	201434622	201438299	PHLDA3+	uc001gwq.2+	coding	152758	1515	NM_012396	1	20.1347	42.4415	46.5106	45.3048	54.2635	2.10788	2.30997
463	chr2	16733900	16847096	FAM49A+	uc002rck.1+	coding	4183	1490	NM_030797	1	1.01308	2.13049	2.56258	2.61478	2.60506	2.10298	2.52949
464	chr6	134274300	134308627	TBPL1+	uc003qel.2+	coding	399488	1317	NM_004865	1	28.3887	59.6681	85.9978	93.18	92.0718	2.10182	3.02929
465	chr3	30647993	30735631	TGFBR2+	uc003ceo.2+	coding	45185	4626	NM_003242	1	0.68191	1.43267	1.49445	0.81838	1.39008	2.10097	2.19156
466	chr6	125283861	125404657	IBRDC1+	uc003pzr.2+	coding	5949	2032		1	0.49109	1.02847	1.2521	0.95939	0.87911	2.09426	2.54963
467	chr8	7812534	7866277	FAM66E+	uc011kws.1+	noncoding	8591	1434	NR_027424	1	0.65594	1.37282	1.7275	1.55723	1.19237	2.0929	2.63363
468	chr3	31702317	32023238	OSBPL10+	uc003cev.2+	coding	40243	3922	NM_017784	1	0.95272	1.99126	2.544	1.85428	1.79858	2.09008	2.67025
469	chr3	49895421	49907369	CAMKV+	uc003cxt.1+	coding	6063	3028	NM_024046	1	0.62435	1.30399	1.60719	2.5344	2.4996	2.08856	2.57418
470	chr15	63445539	63449741	RPS27L+	uc002aly.2+	coding	507087	1083	NM_015920	1	63.5873	132.763	128.127	136.582	178.493	2.08788	2.01497
471	chr15	74218788	74244478	LOXL1+	uc002awc.1+	coding	20631	2361	NM_005576	1	0.84642	1.76366	1.84345	2.16399	1.75543	2.08367	2.17794
472	chr3	179113876	179169371	GNB4+	uc003fjv.3+	coding	73479	6427	NM_021629	1	1.10634	2.29513	2.64223	2.16604	2.06813	2.07453	2.38826
473	chr8	142432006	142441620	hPRL-3+	uc010met.1+	coding	17739	1073		1	3.54075	7.34053	7.92903	6.75141	6.82768	2.07316	2.23936
474	chr8	142432006	142441620	PTP4A3+	uc003ywh.1+	coding	21933	1257	NM_007079	1	3.70113	7.65643	8.94467	7.63359	7.36335	2.06867	2.41674
475	chr19	53868967	53889834	KIAA1979+	uc002qbl.2+	nearCoding	45154	1866		1	2.01101	4.15128	4.18802	4.44019	4.88029	2.06428	2.08255
476	chr2	181436439	181557181	XLOC_002416+	XLOC_002416+	noncoding	2376	558	XLOC_002416	1	1.38822	2.8646	3.02588	3.24564	4.40031	2.06351	2.17968
477	chr7	37960162	37991539	UCC1+	uc003tfq.2+	coding	108486	2386		1	5.59896	11.4036	11.5489	7.26183	13.8249	2.03673	2.06269
478	chr21	37507262	37518858	CBR3+	uc002yve.2+	coding	33310	1110	NM_001236	1	3.59622	7.31952	10.7412	12.5204	9.32938	2.03534	2.98681
479	chrX	134945964	134953994	CT45A5+	uc004eze.2+	coding	15959	1007	NM_001007551	1	2.5185	5.11869	6.2402	4.8212	5.04455	2.03244	2.47774
480	chr1	203274663	203278727	BTG2+	uc001gzq.2+	coding	330795	2709	NM_006763	1	19.1528	38.8629	67.0303	63.2945	80.7437	2.0291	3.49977
Supplementary Table 10: Upregulated genes in LNCaP-SF (continued)
											FPKM
#	#chrom	start	end	Gene symbol	UCSCid	category	mapped Bases	exon Length	RefSeq Id	represent Flg	LNCaP	LNCaP-SF	siControl	siNONO-1	siNONO-2	SF/LNCaP	siContl/LNCaP
481	chr18	9708227	9862553	RAB31+	uc002kog.2+	coding	56110	3994	NM_006868	1	3.95916	8.00165	10.0535	10.0426	8.39145	2.02105	2.53931
482	chr7	37960162	37991539	EPDR1+	uc003tfp.2+	coding	116589	2595	NM_017549	1	5.70106	11.5145	11.6969	7.54262	14.2056	2.0197	2.05171
483	chr11	72929501	72947393	P2RY2+	uc001otl.2+	coding	8494	2588	NM_176071	1	0.55337	1.1133	1.25419	1.22117	1.13007	2.01185	2.26646
484	chrX	64732467	64754667	LAS1L+	uc004dwa.1+	coding	759902	2464	NM_031206	1	33.6962	67.752	79.6011	76.0625	62.7054	2.01067	2.36232
485	chr17	44841686	44896082	WNT3+	uc002ikv.2+	coding	12058	1496	NM_030753	1	1.33048	2.67393	2.66346	1.76059	3.27309	2.00975	2.00188
486	chr15	65204100	65251039	ANKDD1A+	uc002aoa.2+	coding	10287	3110	NM_182703	1	0.50476	1.01432	1.06195	1.29078	1.92853	2.00951	2.10387
487	chr2	180306719	180726232	ZNF385B+	uc002unn.3+	coding	887603	3277	NM_152520	1	17.6283	35.3614	40.7498	39.2329	40.0265	2.00595	2.31162
488	chr1	68150882	68154019	GADD45A+	uc001ddz.1+	coding	90238	1355	NM_001924	1	10.0343	20.1106	20.2812	19.4897	27.4354	2.00419	2.02119
