# Supplementary material for: Overexpression of p54nrb/NONO induces differential EPHA6 splicing and contributes to castration-resistant prostate cancer growth
Source: Oncotarget. 2018 Jan 8;9(12):10510–24. doi: 10.18632/oncotarget.24063 (PMC5828187; doi:10.18632/oncotarget.24063)
Supplement: Supplementary file 12 [file oncotarget-09-10510-s012.xlsx]

## Sheet: Supplementary Table S17
Supplementary Table 11: Downregulated genes in LNCaP-SF
											FPKM
#	#chrom	start	end	Gene symbol	UCSC id	category	mapped Bases	exon Length	RefSeq Id	represent Flg	LNCaP	LNCaP-SF	siControl	siNONO-1	siNONO-2	SF/LNCaP	siContl/LNCaP
1	chr2	11821585	11823451	CR593993+	uc002rbr.2+	noncoding	7128	1168		1	1.19078	0	0.09849	0.03828	0.21884	0	0.0827105
2	chr2	159651828	159672494	DAPL1+	uc002uaf.2+	coding	399	541	NM_001017920	1	1.91645	0	0.08574	0.08347	0.11931	0	0.044739
3	chr4	80238272	80247171	ARD1B+	uc003hlt.3+	coding	49345	1515	NM_032693	1	3.87303	0	0	0	0	0	0
4	chr9	33795558	33799228	PRSS3+	uc003ztl.3+	coding	963	807	NM_002771	1	1.02899	0	0.05719	0	0	0	0.0555788
5	chrX	23018086	23020204	DDX53+	uc004daj.2+	coding	60290	2118	NM_182699	1	3.27346	0	0	0	0.03017	0	0
6	chr13	36742346	36788752	SOHLH2+	uc001uvj.2+	coding	55214	2191	NM_017826	1	3.38704	0	0	0.02051	0	0	0
7	chr21	19933584	20132130	BC051441+	uc002ykx.2+	noncoding	14107	660		1	1.02697	0	0.01862	0	0.19364	0	0.018131
8	chr21	39493544	39528604	DSCR8+	uc002ywt.3+	noncoding	2794	812	NR_026838	1	1.29814	0	0.11397	0	0.11844	0	0.0877948
9	chr4	147628179	147867034	TTC29+	uc003ikw.3+	coding	234563	1785	NM_031956	1	32.5667	0.15679	0.45307	0.17608	0.4323	0.00481443	0.0139121
10	chr4	72607412	72649888	GC+	uc003hge.2+	coding	16648	1778	NM_000583	1	3.74517	0.02619	0.07827	0.02527	0.03612	0.00699301	0.0208989
11	chr19	43857824	43867479	CD177+	uc002owi.2+	coding	57159	2360	NM_020406	1	4.18314	0.04938	0.11714	0.05702	0.10913	0.0118045	0.0280029
12	chrX	70983139	70987050	CXorf49+	uc011mpz.1+	coding	7869	1850	NM_001145140	1	1.00544	0.01252	0.03736	0	0	0.0124523	0.0371579
13	chrX	89176939	89177880	TGIF2LX+	uc004efe.2+	coding	26403	845	NM_138960	1	1.98998	0.02769	0	0	0.07562	0.0139147	0
14	chr2	188343304	188419219	TFPI+	uc002uqa.2+	coding	220520	1149	NM_001032281	1	27.2504	0.38022	0.81932	0.64495	0.81007	0.0139528	0.0300664
15	chr19	51358170	51364020	KLK3+	uc002pts.1+	coding	3895720	1906	NM_001030047	1	196.535	3.40833	3.62301	4.41074	9.31971	0.0173421	0.0184344
16	chr5	173472723	173536181	HMP19+	uc003mcx.2+	coding	9846	2334	NM_015980	1	1.11503	0.01995	0.01987	0.02873	0.02738	0.0178919	0.0178201
17	chr13	70274725	70682625	KLHL1+	uc001vip.2+	coding	141010	4149	NM_020866	1	3.94394	0.07264	0.15557	0.11379	0.20092	0.0184181	0.0394453
18	chr19	7049350	7051746	MBD3L2+	uc010dvf.1+	coding	2683	774	NM_144614	1	3.93372	0.09009	0.23792	0.49096	0.0417	0.022902	0.0604822
19	chr16	52471917	52581714	TOX3+	uc010vgt.1+	coding	337788	3123	NM_001146188	1	13.9842	0.34841	0.42955	0.70369	0.1639	0.0249146	0.0307169
20	chr12	110171130	110211292	MGC14436+	uc010sxs.1+	noncoding	42653	1180	NR_026661	1	2.85354	0.07892	0.11695	0.26578	0.0547	0.0276569	0.0409842
21	chr20	2276612	2321724	TGM3+	uc002wfx.3+	coding	54929	2676	NM_003245	1	7.24336	0.20873	0.46576	0.56195	0.20334	0.0288167	0.0643017
22	chr16	88705000	88706881	IL17C+	uc002fla.2+	coding	4366	1044	NM_013278	1	1.37735	0.04438	0.04399	0.12847	0.12334	0.0322213	0.0319381
23	chr17	37784752	37792875	PPP1R1B+	uc002hsb.2+	coding	21933	1498	NM_181505	1	5.41738	0.18557	0.21598	0.14982	0.17106	0.0342546	0.039868
24	chr19	35940616	35942667	FFAR2+	uc010eea.2+	coding	9503	2051	NM_005306	1	1.31483	0.04518	0.17912	0.08719	0.06231	0.0343619	0.136231
25	chr5	92919042	92929778	NR2F1+	uc003kkj.2+	coding	30922	3189	NM_005654	1	1.63325	0.05826	0.21666	0.03505	0	0.0356712	0.132656
26	chr2	228678557	228682280	CCL20+	uc002vpm.2+	coding	46006	839	NM_001130046	1	4.14882	0.15172	0.55342	0.45912	0.21541	0.0365694	0.133392
27	chr2	231902280	231914425	C2orf72+	uc002vrl.3+	coding	64689	3577	NM_001144994	1	2.44849	0.09067	0.09642	0.03762	0.03582	0.037031	0.0393794
28	chrX	153880250	153881842	CTAG2+	uc004fmi.1+	coding	23034	977	NM_020994	1	4.32116	0.16598	0.44772	0.13751	0.13081	0.038411	0.103611
29	chr3	149086804	149095568	TM4SF1+	uc003exb.1+	coding	297157	1691	NM_014220	1	19.1603	0.80952	1.15896	1.31963	0.98462	0.0422499	0.0604877
30	chr5	137774775	137782657	REEP2+	uc003lcz.2+	coding	18022	2098	NM_016606	1	1.9684	0.08845	0.06567	0.06425	0.03046	0.044935	0.0333621
31	chr10	82192153	82196869	CR619383+	uc001kcg.3+	nearCoding	3663	816		1	1.15378	0.05678	0.11255	0.02739	0	0.0492122	0.0975489
32	chr4	6695565	6698896	S100P+	uc003gjl.2+	coding	43813	509	NM_005980	1	17.3639	0.86566	0.49849	0.35177	0.75516	0.0498541	0.0287085
33	chr9	90112755	90323548	DAPK1+	uc004apd.2+	coding	27354	5937	NM_004938	1	2.18957	0.10965	0.08547	0.0418	0.08138	0.0500783	0.0390351
34	chr5	176237559	176307897	UNC5A+	uc003mey.2+	coding	41274	3731	NM_133369	1	2.41335	0.13735	0.04954	0.20449	0.15475	0.0569126	0.0205275
35	chr13	107142097	107187337	EFNB2+	uc001vqi.2+	coding	509247	4317	NM_004093	1	16.5052	0.94591	1.03844	1.00594	1.09051	0.0573099	0.062916
36	chr12	111471828	111788356	CUX2+	uc001tsa.1+	coding	222206	6841	NM_015267	1	2.07498	0.13241	0.28305	0.13773	0.36095	0.0638127	0.136411
37	chr2	189157389	189460650	GULP1+	uc002uqf.2+	coding	553629	3448	NM_016315	1	8.16337	0.57081	0.44913	0.37529	0.43318	0.0699233	0.0550177
38	chr7	101006121	101202304	EMID2+	uc010lhy.1+	coding	50630	2991	NM_133457	1	1.52646	0.10851	0.1616	0.06017	0.19444	0.071086	0.105866
39	chr15	40643233	40648632	LOC644844+	uc010uco.1+	coding	3180	433	NM_001145643	1	2.87166	0.214	0.37119	0.31079	0	0.0745214	0.12926
40	chr9	130911731	130915734	LCN2+	uc004bto.1+	coding	45219	822	NM_005564	1	7.45851	0.56621	0.25337	0.43922	0.15705	0.0759146	0.0339706
41	chr11	18287771	18291526	SAA1+	uc010rdb.1+	coding	6129	569	NM_199161	1	1.06928	0.08184	0.16223	0.16746	0.11287	0.0765375	0.151719
42	chr10	82168241	82192752	C10orf58+	uc001kcc.3+	coding	143051	1747	NM_032333	1	9.93431	0.77218	1.23505	1.08798	0.73433	0.0777286	0.124322
43	chr7	50526135	50633154	DDC+	uc003tpg.3+	coding	548685	2068	NM_001082971	1	27.8026	2.16188	2.32714	1.59833	1.14331	0.0777583	0.0837024
44	chr8	29193616	29208185	DUSP4+	uc003xhm.2+	coding	316975	2501	NM_001394	1	24.3267	1.93009	1.95948	1.89805	2.62382	0.0793405	0.0805486
45	chr21	43732163	43735706	TFF3+	uc002zav.2+	coding	29723	667	NM_003226	1	11.0491	0.90653	1.00178	0.77453	0.86466	0.0820452	0.0906658
46	chr19	7030593	7033021	MBD3L5+	uc010xjl.1+	coding	1189	772	NM_001136507	1	1.4424	0.12033	0.08923	0.17432	0	0.0834235	0.0618622
47	chr8	23699433	23712320	STC1+	uc003xdw.1+	coding	20699	3877	NM_003155	1	1.13754	0.09584	0.1541	0.11549	0.09881	0.084252	0.135468
48	chr1	230883129	230937749	CAPN9+	uc001hua.1+	coding	27878	2515	NM_016452	1	1.47419	0.13342	0.23645	0.12048	0.12781	0.0905039	0.160393
49	chr1	12834983	12838046	PRAMEF12+	uc001aui.2+	coding	6246	1783	NM_001080830	1	2.29045	0.20801	0.21918	0.20059	0.1792	0.0908162	0.095693
50	chr6	7727010	7881960	BMP6+	uc003mxu.3+	coding	181996	3104	NM_001718	1	7.29889	0.68828	1.7719	2.05081	0.93774	0.0942993	0.242763
51	chr17	74620846	74639894	UNQ543+	uc002jsj.2+	nearCoding	1211323	2438		1	19.3074	1.83878	1.37321	0.82629	1.0708	0.095237	0.0711234
52	chr2	169779448	169887833	ABCB11+	uc002ueo.1+	coding	58834	4775	NM_003742	1	3.21736	0.30682	0.12546	0.15037	0.16796	0.0953639	0.0389947
53	chr1	204123943	204135465	REN+	uc001haq.2+	coding	5717	1465	NM_000537	1	1.15444	0.11101	0.06285	0.18402	0.13152	0.0961592	0.054442
54	chr17	74620846	74639894	ST6GALNAC1+	uc002jsh.2+	coding	1255527	2542	NM_018414	1	19.2279	1.85643	1.40544	0.82287	1.09504	0.0965488	0.0730938
55	chr4	119200344	119200475	SNORA24+	uc003ibz.1+	noncoding	1386	131	NR_002963	1	1.79673	0.17684	0.87637	0.34127	0.7317	0.0984232	0.487758
56	chr10	98353070	98480279	PIK3AP1+	uc001kmq.2+	coding	211395	4809	NM_152309	1	3.11749	0.32883	0.47471	0.85274	0.23368	0.105479	0.152273
57	chr6	29758808	29760850	HCG4+	uc003nns.2+	antisense	8712	2042	NR_002139	1	1.28887	0.13614	0.04498	0.06568	0.03129	0.105627	0.0348988
58	chr2	96257765	96265467	TRIM43+	uc002suv.2+	coding	6960	1623	NM_138800	1	3.22871	0.34401	0.31181	0.35948	0.09903	0.106547	0.0965742
59	chr1	235093091	235099746	BC016972+	uc001hwk.3+	noncoding	9046	886		1	1.71054	0.18303	0.5882	0.4605	0.2528	0.107001	0.343868
60	chr17	80190143	80197368	SLC16A3+	uc002kec.2+	coding	17096	2032	NM_001042423	1	3.89416	0.42274	0.56567	0.25324	0.44074	0.108557	0.145261
61	chr6	76458908	76629254	MYO6+	uc003pih.1+	coding	4914176	8662	NM_004999	1	41.7418	4.56565	5.52048	4.97824	4.29415	0.109378	0.132253
62	chr6	76603647	76629254	KIAA0389+	uc003pij.1+	coding	1626417	6549		1	14.7873	1.653	2.01416	1.56616	1.7901	0.111785	0.136209
63	chr6	41704451	41715121	PGC+	uc003ora.1+	coding	96710	1354	NM_002630	1	13.7248	1.56558	1.31381	0.78093	0.7842	0.11407	0.0957255
64	chrX	141290129	141293076	MAGEC2+	uc004fbu.1+	coding	237043	1992	NM_016249	1	9.06564	1.0362	2.03031	1.2584	1.05991	0.1143	0.223957
65	chr3	45067758	45077562	CLEC3B+	uc003cok.3+	coding	9239	851	NM_003278	1	2.49813	0.29999	0.2709	0.13213	0.07509	0.120086	0.108441
66	chr11	75115464	75115610	SNORD15B+	uc001owl.1+	noncoding	693	146	NR_000025	1	1.31902	0.15867	0.4718	0.30621	0.87537	0.120294	0.35769
67	chr2	69240275	69476457	ANTXR1+	uc002sfg.2+	coding	681242	5891	NM_032208	1	12.125	1.46882	2.94768	5.69954	2.61476	0.121139	0.243107
68	chr12	57998603	58003583	DTX3+	uc001sow.1+	coding	29018	2029	NM_178502	1	1.94692	0.24023	0.32898	0.36534	0.44187	0.12339	0.168975
69	chr1	153586733	153588790	S100A14+	uc001fce.2+	coding	9964	1040	NM_020672	1	2.152	0.2682	0.26493	0.2373	0.4931	0.124628	0.123109
70	chr19	5842898	5851485	FUT3+	uc002mdl.2+	coding	10842	2188	NM_001097640	1	1.94581	0.24555	0.12593	0.16356	0.16063	0.126194	0.0647185
71	chr19	51376688	51383822	KLK2+	uc002ptv.2+	coding	3722968	2834	NM_005551	1	175.337	22.1515	17.9403	12.2825	30.5754	0.126337	0.102319
72	chr2	3302112	3305236	CR599439+	uc002qxk.2+	noncoding	4852	717		1	2.02932	0.25848	0.48036	0.49882	0.49018	0.127373	0.23671
73	chr1	200863998	200884863	C1orf106+	uc010ppm.1+	coding	48530	4154	NM_001142569	1	1.47231	0.18978	0.17163	0.3177	0.16929	0.128899	0.116572
74	chr19	4537227	4540036	LRG1+	uc002mau.2+	coding	60032	1779	NM_052972	1	7.05666	0.91179	0.86501	1.06219	0.83287	0.12921	0.122581
75	chr7	2559478	2568808	LFNG+	uc003smg.2+	coding	56357	1391	NM_001040168	1	4.29396	0.55934	0.77249	1.03578	0.62993	0.130262	0.179902
76	chr17	66396296	66417000	KIAA1001+	uc010dex.1+	nearCoding	19385	1173		1	1.76336	0.2318	0.28591	0.67217	0.01156	0.131454	0.162139
77	chr6	3849631	3851550	FAM50B+	uc003mvu.2+	coding	44699	1617	NM_012135	1	3.94738	0.53008	0.46873	0.11059	0.41515	0.134287	0.118745
78	chr12	76419227	76425556	PHLDA1+	uc001sxu.2+	coding	21596	5912	NM_007350	1	1.2498	0.16853	0.20988	0.34056	0.18926	0.134846	0.167931
79	chr9	37651051	37746901	FRMPD1+	uc004aag.1+	coding	41264	4916	NM_014907	1	1.73968	0.24081	0.52439	0.65151	0.35202	0.138422	0.301429
80	chr12	54402889	54406543	HOXC8+	uc001ser.2+	coding	7729	2286	NM_022658	1	1.06772	0.15231	0.30163	0.13719	0.13991	0.14265	0.282499
81	chr1	159931073	159946734	AF088076+	uc001fuu.2+	noncoding	5688	423		1	6.99349	1.04387	0.38052	0.15907	0.68209	0.149263	0.0544106
82	chr4	159093403	159123393	AK096792+	uc003ipu.1+	antisense	15182	1552		1	2.16358	0.32899	0.47791	0.49566	0.41236	0.152058	0.220889
83	chr1	153600872	153604513	S100A1+	uc001fck.1+	coding	10472	594	NM_006271	1	1.52132	0.23518	0.0777	0.26494	0.02771	0.154589	0.0510741
84	chr1	204187981	204329044	PLEKHA6+	uc001hau.2+	coding	301916	7398	NM_014935	1	3.95129	0.61805	0.67014	0.81667	0.50142	0.156417	0.1696
85	chr11	125034558	125303283	PKNOX2+	uc001qbu.2+	coding	141818	3728	NM_022062	1	5.78754	0.91064	1.09581	0.98087	0.91973	0.157345	0.18934
86	chr3	120347015	120401328	HGD+	uc003edw.2+	coding	559579	1919	NM_000187	1	42.3757	6.75255	6.45485	6.18848	5.57833	0.15935	0.152324
87	chr4	675618	682973	MFSD7+	uc003gax.2+	coding	14826	1865	NM_032219	1	1.77625	0.28682	0.53425	0.58173	0.54978	0.161475	0.300774
88	chr4	159097458	159122065	AK126266+	uc003ipv.1+	noncoding	10136	2724		1	1.08552	0.17576	0.22733	0.21319	0.14111	0.161913	0.20942
89	chr5	137801180	137805004	EGR1+	uc003ldb.1+	coding	6540	3136	NM_001964	1	16.8514	2.74202	0.1539	0.14292	0.08151	0.162718	0.00913278
90	chr2	109745996	110262207	SH3RF3+	uc010ywt.1+	coding	68448	5608	NM_001099289	1	2.28996	0.37645	0.65245	0.5472	0.52519	0.164392	0.284918
91	chr4	170981373	171011372	AADAT+	uc003iss.2+	coding	1741744	2107	NM_182662	1	57.9699	9.90024	10.7172	8.75933	10.9971	0.170782	0.184875
92	chr11	34642667	34683081	EHF+	uc001mvr.1+	coding	5388737	3617	NM_012153	1	172.555	29.724	36.9443	43.7187	35.9806	0.172258	0.214102
93	chr19	49259147	49261582	FGF21+	uc002pko.1+	coding	597	1081	NM_019113	1	2.02759	0.35132	0.04248	0.08271	0.05911	0.17327	0.020951
94	chr4	120409797	120473178	CR610292+	uc003ide.3+	antisense	11485	980		1	1.70085	0.29942	0.62976	0.97482	0.46072	0.176041	0.370262
95	chr20	23728190	23731574	CST1+	uc002wtp.2+	coding	9633	759	NM_001898	1	1.04565	0.18436	0	0.2368	0.12629	0.176311	0
96	chr17	42634924	42636907	FZD2+	uc002igx.1+	coding	7127	1983	NM_001466	1	1.18716	0.21028	0.32421	0.2029	0.16112	0.177129	0.273097
97	chr12	62102042	62653925	DKFZp761E1217+	uc001sqy.2+	nearCoding	21195	3267		1	1.04244	0.18608	0.40692	0.3956	0.62581	0.178504	0.390353
98	chr5	57749811	57755913	PLK2+	uc003jrn.2+	coding	1053137	2783	NM_006622	1	37.1699	6.67035	7.68966	10.4929	9.93824	0.179456	0.206879
99	chr4	174089903	174245117	GALNT7+	uc003isz.3+	coding	1924985	4306	NM_017423	1	35.9519	6.60897	6.58639	5.99897	4.85775	0.183828	0.1832
100	chr16	2762423	2770552	PRSS27+	uc002crf.2+	coding	11527	1461	NM_031948	1	2.85029	0.5247	0.56704	0.65975	0.30771	0.184087	0.198941
101	chr9	99671356	99672736	LOC441454+	uc011luq.1+	noncoding	37421	1380	NR_028350	1	1.25593	0.23502	0.31613	0.3076	0.23153	0.187128	0.25171
Supplementary Table 11: Downregulated genes in LNCaP-SF (continued)
											FPKM
#	#chrom	start	end	Gene symbol	UCSC id	category	mapped Bases	exon Length	RefSeq Id	represent Flg	LNCaP	LNCaP-SF	siControl	siNONO-1	siNONO-2	SF/LNCaP	siContl/LNCaP
102	chr20	740724	749228	C20orf54+	uc002wed.3+	coding	16358	2694	NM_033409	1	1.49482	0.28386	0.38379	0.43205	0.29662	0.189896	0.256747
103	chr17	47300731	47308128	PHOSPHO1+	uc010wlv.1+	coding	10801	2046	NM_178500	1	1.01434	0.19283	0.42736	0.3335	0.26595	0.190104	0.421318
104	chr16	3115784	3119667	IL32+	uc002ctu.2+	coding	10979	879	NM_001012636	1	1.31353	0.24971	0.2789	0.2597	0.54707	0.190106	0.212329
105	chr11	63527364	63536113	C11orf95+	uc010rmv.1+	coding	75943	5581	NM_001144936	1	2.631	0.5025	0.83941	0.81731	0.59551	0.190992	0.319046
106	chr5	54720684	54830873	PAP2-a1+	uc003jqb.2+	nearCoding	1816346	1775		1	161.586	30.9408	32.4622	32.4778	39.0834	0.191482	0.200898
107	chr5	54720684	54830873	PPAP2A+	uc003jqa.2+	coding	1761264	1620	NM_003711	1	174.018	33.3322	34.7709	34.8498	42.0544	0.191545	0.199812
108	chr4	89299890	89364248	DKFZp667F2121+	uc011cdk.1+	nearCoding	51293	3693		1	1.34562	0.25941	0.4898	0.33896	0.41388	0.192781	0.363996
109	chr7	142457318	142460927	PRSS1+	uc003wak.2+	coding	23688	817	NM_002769	1	5.30048	1.02707	0.11298	0	0.35434	0.193769	0.0213151
110	chr13	75858808	76056250	TBC1D4+	uc001vjl.1+	coding	531679	6363	NM_014832	1	3.65525	0.71634	0.69899	0.3843	0.39298	0.195976	0.191229
111	chr4	89299890	89364248	HERC6+	uc011cdi.1+	coding	56796	3888	NM_017912	1	1.43801	0.28221	0.49852	0.34089	0.42924	0.19625	0.346674
112	chr11	58601541	58611997	GLYATL2+	uc001nnd.3+	coding	16282	1376	NM_145016	1	1.37535	0.27039	0.20142	0.1467	0.46745	0.196597	0.14645
113	chr10	51549552	51562590	MSMB+	uc001jir.2+	coding	3072	461	NM_138634	1	1.41027	0.27917	0.22086	0.14253	0.28073	0.197955	0.156608
114	chr13	68726572	68742427	XLOC_010116+	XLOC_010116+	noncoding	26927	1018	XLOC_010116	1	1.0087	0.20435	0.13533	0.26327	0.18832	0.202587	0.134163
115	chr7	72848108	72850449	FZD9+	uc003tyb.2+	coding	31483	2341	NM_003508	1	2.56851	0.52447	0.76504	0.98351	0.79161	0.204192	0.297854
116	chr3	50643885	50649262	CISH+	uc003dax.2+	coding	25277	2110	NM_145071	1	1.82865	0.37373	0.67501	0.84827	0.9549	0.204375	0.36913
117	chr22	35462129	35483378	ISX+	uc003anj.2+	coding	54823	3381	NM_001008494	1	3.66152	0.75466	1.04701	0.85334	0.84173	0.206106	0.28595
118	chr1	204218311	204226997	KIAA0969+	uc009xay.1+	coding	46118	748		1	4.2025	0.88719	0.64215	0.88867	0.7089	0.21111	0.152802
119	chr1	241756452	241803701	OPN3+	uc001hza.2+	coding	21130	2631	NM_014322	1	1.36984	0.29056	0.46871	0.40284	0.51778	0.212112	0.342164
120	chr20	21686296	21696620	PAX1+	uc002wsj.2+	coding	272936	2838	NM_006192	1	8.78577	1.87257	2.93295	3.02526	2.53628	0.213137	0.33383
121	chr11	58710721	58724516	GLYATL1+	uc001nnh.1+	coding	544317	2068	NM_080661	1	38.2159	8.33954	8.94934	9.36627	10.4444	0.218222	0.234178
122	chr11	58710784	58724516	GATF-C+	uc001nnj.1+	coding	582134	2322		1	37.785	8.30141	8.60205	9.25528	10.3171	0.219701	0.227658
123	chr15	94899163	94946493	MCTP2+	uc002btk.3+	coding	221880	1996	NM_001159644	1	8.90281	1.96648	2.46605	1.94377	1.29919	0.220883	0.276997
124	chr20	62159777	62168707	PTK6+	uc002yfg.2+	coding	22941	2507	NM_005975	1	1.81797	0.4077	0.26662	0.34882	0.49936	0.224261	0.146658
125	chrX	151302906	151307025	MAGEA10+	uc004ffl.2+	coding	54479	1503	NM_021048	1	3.13964	0.7199	0.92077	0.95379	0.83379	0.229294	0.293272
126	chr16	21269842	21314417	CRYM+	uc002dil.2+	coding	18166	1241	NM_001014444	1	1.38912	0.32092	0.44722	0.25381	0.18126	0.231024	0.321945
127	chr6	21593971	21598847	SOX4+	uc003ndi.2+	coding	1379711	4876	NM_003107	1	36.801	8.52348	6.57806	9.36096	8.0899	0.23161	0.178747
128	chr20	58571428	58588167	CDH26+	uc002ybh.2+	coding	2264	1077	NM_021810	1	1.85752	0.43041	0.33702	0.17086	0.02967	0.231712	0.181435
129	chr18	70501276	70532934	NETO1+	uc002lkz.2+	coding	457236	1846	NM_138999	1	27.3552	6.42406	7.5245	6.94386	9.90498	0.234839	0.275067
130	chr4	186506598	186877870	SORBS2+	uc003iyl.2+	coding	234674	6343	NM_021069	1	5.16796	1.21456	1.58416	2.17803	1.33353	0.235017	0.306535
131	chr19	49078992	49102683	SULT2B1+	uc002pjm.2+	coding	43844	1252	NM_004605	1	4.9081	1.16794	2.18054	3.29452	1.23372	0.237962	0.444274
132	chr2	216279384	216300791	FN1+	uc002vfl.2+	coding	251260	2382	NM_054034	1	25.6067	6.16245	10.3123	13.9515	15.1053	0.240658	0.402718
133	chr2	217536828	217560272	IGFBP5+	uc002vgj.3+	coding	201085	6238	NM_000599	1	10.0413	2.42236	4.43022	4.96566	2.34229	0.241239	0.441199
134	chr3	138067507	138124376	MRAS+	uc003esi.3+	coding	206785	4012	NM_001085049	1	8.24795	1.99348	2.10413	1.6134	1.84946	0.241694	0.255109
135	chr3	58165851	58173195	XLOC_002674+	XLOC_002674+	noncoding	10494	749	XLOC_002674	1	3.51386	0.85008	0.33721	0.56704	1.23708	0.241922	0.0959657
136	chr2	169658890	169721564	NOSTRIN+	uc002ueh.2+	coding	73281	1785	NM_052946	1	3.32461	0.80556	0.70813	1.29175	1.76917	0.242302	0.212996
137	chrX	7810302	7812183	VCX+	uc004crz.2+	coding	1193353	966	NM_013452	1	132.311	32.2988	37.2205	40.8538	25.9244	0.244112	0.28131
138	chr12	62102042	62586551	FAM19A2+	uc001sqw.2+	coding	28190	4053	NM_178539	1	1.28913	0.31477	0.5406	0.63877	0.83547	0.244172	0.419353
139	chr11	89530823	89541743	TRIM49+	uc001pdb.2+	coding	5363	2162	NM_020358	1	1.53904	0.37611	0.20221	0.14517	0.19227	0.24438	0.131387
140	chr3	44690232	44702282	ZNF35+	uc003cnq.2+	coding	106009	2648	NM_003420	1	3.5664	0.87537	1.18899	0.91254	1.07729	0.245449	0.333387
141	chr1	20301924	20306932	PLA2G2A+	uc010odb.1+	coding	26245	888	NM_001161728	1	4.47824	1.1028	0.69866	0.63974	1.13793	0.246257	0.156012
142	chr17	81037566	81052589	METRNL+	uc002kgh.2+	coding	30055	1330	NM_001004431	1	4.06968	1.00232	1.64391	1.26273	1.3254	0.24629	0.403941
143	chr17	66264337	66287405	SLC16A6+	uc002jgz.1+	coding	85497	2657	NM_004694	1	1.66702	0.41119	0.30333	0.44937	0.32516	0.246662	0.181959
144	chr19	50016435	50029685	FCGRT+	uc002pog.2+	coding	4859	1629	NM_004107	1	1.49995	0.37061	0.38142	0.38505	0.53036	0.247082	0.254288
145	chr3	165490693	165555253	BCHE+	uc003fem.3+	coding	397044	2445	NM_000055	1	15.9842	4.01253	7.0237	5.31859	3.87217	0.251031	0.439415
146	chrX	20168029	20284750	RPS6KA3+	uc004czu.2+	coding	636865	7709	NM_004586	1	7.25045	1.83881	1.63075	1.22174	1.03117	0.253613	0.224917
147	chr12	53585107	53601000	ITGB7+	uc001scc.2+	coding	52051	2770	NM_000889	1	4.40791	1.11872	1.33296	1.17615	0.97531	0.253798	0.302402
148	chr4	1160722	1165274	FLJ00108+	uc003gcm.1+	coding	9425299	4480		1	346.38	87.9921	68.35	65.1286	66.5591	0.254033	0.197326
149	chr17	38632081	38657854	TNS4+	uc010cxb.2+	coding	103410	4070	NM_032865	1	2.68565	0.6832	0.8778	0.70328	0.64468	0.254389	0.326848
150	chr11	75428933	75442330	MOGAT2+	uc010rru.1+	coding	25785	1004	NM_025098	1	1.45396	0.37058	0.22985	0.44753	0.43589	0.254876	0.158086
151	chr16	30194925	30200396	CORO1A+	uc002dww.2+	coding	24609	1619	NM_007074	1	2.87344	0.73394	1.38284	2.15442	1.68624	0.255422	0.481249
152	chr13	100634318	100639018	ZIC2+	uc001von.2+	coding	261472	2681	NM_007129	1	12.8	3.27816	5.052	4.58411	3.96167	0.256105	0.394686
153	chr4	1160721	1166980	SPON2+	uc010ibr.2+	coding	8510233	1786	NM_001128325	1	781.048	200.087	163.583	150.535	145.889	0.256178	0.20944
154	chr9	112961847	112970413	C9orf152+	uc011lwk.1+	coding	449109	2654	NM_001012993	1	10.9933	2.82103	3.25234	3.6232	3.08301	0.256613	0.295846
155	chr2	172950207	172954399	DLX1+	uc002uhm.2+	coding	37264	2180	NM_001038493	1	1.33925	0.34413	0.39907	0.5507	0.40845	0.256957	0.29798
156	chrY	2087556	2369015	DHRSX+	uc004fps.3+	coding	47416	2567	NM_145177	1	1.65979	0.43208	0.77322	0.65908	0.65993	0.260322	0.465854
157	chrX	16964813	17171403	REPS2+	uc004cxw.1+	coding	551636	7950	NM_001080975	1	7.44185	1.94481	2.22308	3.15522	3.93766	0.261334	0.298727
158	chr19	18284578	18288927	IFI30+	uc002nic.1+	coding	23678	1032	NM_006332	1	2.58525	0.67637	1.11357	0.41351	1.33472	0.261627	0.43074
159	chr8	41119478	41166980	SFRP1+	uc003xnt.2+	coding	128499	4454	NM_003012	1	4.08609	1.07149	2.02133	1.55149	1.83714	0.262229	0.494686
160	chr14	75745480	75748935	FOS+	uc001xrn.2+	coding	2082	2156	NM_005252	1	71.5874	18.8883	0.0426	0.08336	0.02964	0.26385	0.000595077
161	chr2	216225180	216257006	DKFZp686O22169+	uc002vez.2+	coding	591038	8137		1	15.8798	4.20804	6.15081	7.79048	8.53911	0.264993	0.387335
162	chr19	51728334	51743274	CD33+	uc010eot.1+	coding	24864	1085	NM_001082618	1	2.16135	0.57497	0.42837	0.42952	0.40305	0.266024	0.198196
163	chr2	218664511	218808796	TNS1+	uc002vgt.2+	coding	139791	10276	NM_022648	1	2.33254	0.62134	0.76654	1.33543	1.01324	0.266379	0.328629
164	chr21	43782390	43786644	TFF1+	uc002zax.1+	coding	37801	492	NM_003225	1	2.09634	0.56692	0.65666	0.73107	0.32602	0.270433	0.313241
165	chr17	46839593	46894469	TTLL6+	uc010wlo.1+	coding	31243	3453	NM_001130918	1	1.45373	0.39325	0.3975	0.4712	0.45536	0.270511	0.273435
166	chrX	153845864	153847522	CTAG1A+	uc004fmf.1+	coding	21843	748	NM_139250	1	8.45875	2.29494	2.79989	1.73841	2.10037	0.27131	0.331005
167	chr12	102811454	102874378	IGF1+	uc001tjp.3+	coding	26032	948	NM_001111285	1	4.73036	1.28773	0.67034	0.40395	0.10928	0.272227	0.14171
168	chr4	120980578	120988013	MAD2L1+	uc003idl.2+	coding	601084	1436	NM_002358	1	47.278	12.9543	16.5894	14.1478	12.2345	0.274004	0.350891
169	chr19	58570611	58580773	ZNF135+	uc002qre.2+	coding	44815	3022	NM_003436	1	1.67408	0.46033	0.31927	0.1259	0.31729	0.274975	0.190714
170	chr15	85198361	85201802	NMB+	uc002bkz.2+	coding	4578	1028	NM_021077	1	1.23416	0.3403	0.44807	0.43708	0.24927	0.275734	0.363057
171	chr4	123844224	124240602	SPATA5+	uc003iez.3+	coding	134907	8138	NM_145207	1	1.41768	0.39131	0.54924	0.36094	0.37072	0.276021	0.387422
172	chr3	167453510	167543356	SERPINI1+	uc003ffb.3+	coding	132763	1909	NM_005025	1	6.21381	1.72208	1.70648	1.22523	1.26305	0.277138	0.274627
173	chr17	46839593	46871686	DKFZp434A0435+	uc010dbi.2+	nearCoding	21618	1927		1	1.59864	0.44347	0.41909	0.51333	0.47246	0.277405	0.262154
174	chr9	91606361	91619924	S1PR3+	uc004aqe.2+	coding	152763	4205	NM_005226	1	4.28472	1.20132	2.12211	1.10092	1.74293	0.280373	0.495274
175	chr4	128802044	128820350	PLK4+	uc003ifo.2+	coding	407904	3812	NM_014264	1	7.0697	1.98359	2.83681	2.79597	2.16179	0.280576	0.401263
176	chr17	42980126	42982758	YQ028+	uc002ihp.1+	coding	25534	2632		1	1.39815	0.39625	0.58458	0.57752	0.57018	0.28341	0.41811
177	chrX	99883794	99891794	TSPAN6+	uc004ega.1+	coding	217408	2069	NM_003270	1	19.227	5.47573	6.43617	6.28678	8.41187	0.284794	0.334747
178	chr22	18216905	18257258	BID+	uc002zne.1+	coding	194150	2128	NM_197967	1	10.2304	2.91937	4.31575	4.97758	3.49383	0.285363	0.421857
179	chr4	119202416	119273922	PRSS12+	uc003ica.1+	coding	19310	3349	NM_003619	1	1.44615	0.41476	0.60666	0.63658	0.5651	0.286803	0.4195
180	chr1	156030965	156040293	RAB25+	uc001fnc.2+	coding	608327	1083	NM_020387	1	77.2759	22.2359	27.7499	40.8942	25.3993	0.287747	0.359102
181	chr21	29911639	29912676	C21orf100+	uc002ymn.2+	noncoding	33501	869	NR_026552	1	6.45049	1.85637	1.95125	1.95599	2.20864	0.287787	0.302496
182	chr16	66995137	67009051	CES3+	uc002eqt.2+	coding	49194	3888	NM_024922	1	2.03872	0.58867	0.45604	0.65792	0.6136	0.288745	0.223689
183	chr19	39358473	39368894	RINL+	uc002ojq.2+	coding	36882	3017	NM_198445	1	1.52907	0.44178	0.53996	1.26628	1.54136	0.288921	0.35313
184	chr16	66995137	67009051	UNQ869+	uc010cea.2+	nearCoding	43610	3659		1	1.9933	0.57671	0.46063	0.65355	0.60578	0.289324	0.231089
185	chr17	45909099	45914690	LRRC46+	uc002ima.2+	coding	36443	1426	NM_033413	1	2.31216	0.66918	0.44515	0.65948	0.69775	0.289418	0.192526
186	chr20	33292147	33301237	TP53INP2+	uc002xau.1+	coding	525838	4124	NM_021202	1	13.159	3.82046	4.42167	4.40221	4.26349	0.290331	0.336019
187	chr13	23902964	24007841	SACS+	uc001uon.2+	coding	1911276	15639	NM_014363	1	12.9107	3.77172	4.04192	3.8671	5.30728	0.292139	0.313068
188	chr12	101871335	101880774	SPIC+	uc010svp.1+	coding	41346	969	NM_152323	1	2.45511	0.72035	0.94519	0.60281	0.35837	0.293408	0.384989
189	chr6	10585992	10629600	GCNT2+	uc003mze.2+	coding	197052	4199	NM_145655	1	3.69314	1.08802	1.07757	0.86896	1.39547	0.294606	0.291776
190	chr7	5632453	5646285	FSCN1+	uc003sou.2+	coding	122875	2776	NM_003088	1	11.1289	3.28584	3.10848	4.61431	2.0786	0.295254	0.279317
191	chr2	218664511	218678739	MST091+	uc002vgq.2+	coding	70276	5661		1	2.19297	0.64768	0.73082	1.23748	0.84449	0.295344	0.333256
192	chr2	234890417	234928165	LTRPC6+	uc010fyk.2+	nearCoding	235836	3260		1	4.54395	1.35683	1.31509	0.94846	3.38377	0.298601	0.289416
193	chr6	47199268	47277680	TNFRSF21+	uc003oyv.2+	coding	291953	3633	NM_014452	1	7.74583	2.31815	3.09443	2.15666	1.84989	0.299277	0.399496
194	chr4	124320682	124324907	SPRY1+	uc003ifb.2+	coding	22735	2483	NM_005841	1	1.05578	0.3175	0.49963	0.32373	0.38461	0.300726	0.473233
195	chr9	131467573	131483198	pknbeta+	uc011mbk.1+	coding	16513	2966		1	1.33164	0.40054	0.59867	0.75106	0.47649	0.300787	0.449573
196	chr5	172195101	172198203	DUSP1+	uc003mbv.1+	coding	156741	2015	NM_004417	1	55.278	16.6333	4.9855	3.9096	4.27068	0.300903	0.0901896
197	chr10	134258713	134261824	C10orf91+	uc001llm.2+	coding	31923	737	NM_173541	1	5.68668	1.72054	2.23967	3.33447	2.42424	0.302556	0.393845
198	chr6	10521567	10629600	IGnT2+	uc010jop.2+	nearCoding	221844	3525		1	4.88791	1.48007	1.40375	1.12389	1.78022	0.302802	0.287188
199	chr20	56285238	56287808	CR612603+	uc002xyu.1+	antisense	87118	2570		1	3.76336	1.14477	0.91129	0.88735	1.31782	0.304188	0.242148
200	chrY	21152525	21154705	CD24+	uc004ftz.1+	coding	1382740	2180	NM_013230	1	126.846	38.6629	29.7216	19.2664	31.8048	0.304801	0.234312
201	chr2	234826042	234928165	TRPM8+	uc002vvh.2+	coding	378091	5620	NM_024080	1	5.11995	1.56159	1.80748	1.26652	3.87294	0.305001	0.353027
202	chr1	68591040	68698253	GPR177+	uc001def.1+	coding	319948	2765	NM_024911	1	19.1965	5.87696	7.43029	9.19707	7.4249	0.306147	0.387065
Supplementary Table 11: Downregulated genes in LNCaP-SF (continued)
											FPKM
#	#chrom	start	end	Gene symbol	UCSC id	category	mapped Bases	exon Length	RefSeq Id	represent Flg	LNCaP	LNCaP-SF	siControl	siNONO-1	siNONO-2	SF/LNCaP	siContl/LNCaP
203	chr5	78075946	78077856	XLOC_003993+	XLOC_003993+	noncoding	4104	432	XLOC_003993	1	1.73909	0.54383	0.60076	0.95909	0.71719	0.31271	0.345445
204	chrY	244971	297627	PPP2R3B+	uc004fot.2+	coding	45924	2059	NM_013239	1	2.83149	0.88599	1.11617	1.36538	1.09752	0.312906	0.394199
205	chr21	42836478	42880085	TMPRSS2+	uc002yzj.2+	coding	2429407	3203	NM_005656	1	149.46	46.8073	49.1144	39.7272	65.9665	0.313175	0.328611
206	chr18	71740587	71815100	FBXO15+	uc002llf.2+	coding	30896	1721	NM_001142958	1	5.17055	1.62018	1.28767	1.26684	1.50772	0.313348	0.249039
207	chr7	30409665	30412408	DKFZP586I1420+	uc003tau.2+	noncoding	32684	2743	NR_002186	1	1.35725	0.43072	0.57758	0.38301	0.34944	0.317348	0.425552
208	chr6	154726433	154831753	CNKSR3+	uc003qpy.2+	coding	210416	3227	NM_173515	1	10.3884	3.31231	4.28533	4.66646	3.02333	0.318846	0.41251
209	chr17	76103479	76105056	AK123771+	uc010dhe.1+	coding	20031	1577		1	1.70482	0.54367	0.72079	0.42724	0.39825	0.318902	0.422795
210	chr4	122722471	122738175	EXOSC9+	uc003iea.2+	coding	372530	1592	NM_005033	1	23.4051	7.48075	10.7765	9.32152	9.00092	0.319621	0.460436
211	chr5	138702890	138719039	SLC23A1+	uc003leg.2+	coding	16626	2355	NM_152685	1	1.08049	0.34628	0.35316	0.23883	0.27258	0.320484	0.326852
212	chr11	67222817	67226685	CABP4+	uc001olo.2+	coding	19203	1460	NM_145200	1	2.35055	0.75489	0.53963	0.96162	1.14461	0.321155	0.229576
213	chr9	78505559	78808338	DKFZp667I0310+	uc004aka.2+	nearCoding	30783	3246		1	1.02461	0.32973	0.30024	0.20158	0.15819	0.32181	0.293029
214	chr8	30239641	30242917	AK057935+	uc003xia.1+	noncoding	4371	902		1	1.35073	0.43557	0.66005	0.37098	0.35422	0.32247	0.488662
215	chr12	93963597	93969978	SOCS2+	uc001tcw.1+	coding	241451	2210	NM_003877	1	4.45953	1.44465	1.38139	1.15388	1.89246	0.323947	0.309761
216	chr8	75262652	75279333	GDAP1+	uc003yai.2+	coding	303465	3722	NM_001040875	1	12.1364	3.98552	4.49894	4.87385	5.80109	0.328394	0.370698
217	chr12	93965480	93969978	BC070039+	uc001tcz.2+	coding	249519	3728		1	2.68082	0.88126	0.8497	0.68403	1.13044	0.328728	0.316955
218	chr9	78505559	78808338	PCSK5+	uc004ajz.2+	coding	32195	3350	NM_006200	1	1.0159	0.33409	0.29618	0.21507	0.15328	0.328861	0.291544
219	chr11	67429633	67448685	ALDH3B2+	uc001oms.2+	coding	524599	2493	NM_001031615	1	14.8662	4.88947	3.95898	4.4842	3.84927	0.328899	0.266308
220	chr16	71061012	71264569	HYDIN+	uc002ezv.2+	coding	42609	3657	NM_017558	1	1.38493	0.45629	0.41699	0.44251	0.36854	0.329468	0.301091
221	chr6	43474706	43478424	C6orf154+	uc003ovk.1+	coding	11837	2121	NM_001012974	1	1.06335	0.35105	0.43532	0.42316	0.7252	0.330136	0.409385
222	chr9	79226292	79521003	PRUNE2+	uc010mpk.2+	coding	9928225	12584	NM_015225	1	72.0864	24.0113	25.5012	24.2291	24.9704	0.333091	0.353758
223	chr12	93964828	93969978	AK309452+	uc009zsu.2+	coding	254917	3682		1	2.8171	0.93847	0.88047	0.7417	1.21591	0.333133	0.312545
224	chr4	129730778	129796378	PHF17+	uc003igk.2+	coding	215125	5770	NM_199320	1	4.44392	1.48275	1.61595	1.82542	1.49392	0.333658	0.363632
225	chr9	79226292	79307113	kIAA0367+	uc011lsk.1+	coding	3196046	4453		1	56.716	18.9454	19.2542	16.5389	19.2796	0.33404	0.339484
226	chr4	122737599	122745088	CCNA2+	uc003iec.3+	coding	716300	2797	NM_001237	1	20.1153	6.72012	9.77394	8.99441	7.35761	0.334081	0.485897
227	chr9	110247134	110252047	KLF4+	uc004bdg.2+	coding	133380	2931	NM_004235	1	8.02046	2.6907	1.66117	1.15345	1.98629	0.33548	0.207117
228	chr4	74269971	74287127	ALB+	uc003hgs.3+	coding	50117	2245	NM_000477	1	4.99586	1.68062	0.60715	0.17037	0.21506	0.336403	0.121531
229	chr3	48455078	48466026	KIAA0407+	uc010hjx.1+	nearCoding	285275	3958		1	11.4628	3.85962	3.42491	4.95798	4.65047	0.336709	0.298786
230	chr17	66255322	66417000	ARSG+	uc002jhc.2+	coding	101242	2770	NM_014960	1	3.8224	1.29037	1.38622	1.52111	0.58978	0.337581	0.362657
231	chr9	131464801	131483198	PKN3+	uc004bvw.2+	coding	17246	3376	NM_013355	1	1.18618	0.40063	0.58834	0.68647	0.5232	0.337748	0.495996
232	chr17	74675652	74707056	MXRA7+	uc002jsm.2+	coding	24196	1837	NM_198530	1	1.30905	0.4429	0.59971	0.6947	0.61033	0.338337	0.458126
233	chr9	79226292	79319015	BMCC1+	uc004akj.3+	coding	3934137	4950		1	64.1274	21.7414	22.1107	19.5256	21.6885	0.339035	0.344793
234	chr18	28709215	28742819	DSC1+	uc002kwn.2+	coding	160016	4208	NM_024421	1	1.1928	0.40633	0.26037	0.55766	0.55719	0.340652	0.218285
235	chr11	50238999	50257623	LOC441601+	uc001nhd.2+	noncoding	83258	1004	NR_003034	1	8.50807	2.91986	2.47637	2.54937	3.35433	0.343187	0.291061
236	chr6	138743182	138893668	NHSL1+	uc003qhx.2+	coding	268909	7488	NM_020464	1	3.4252	1.18218	1.21589	1.51926	1.04764	0.345142	0.354984
237	chr2	128569621	128570335	XLOC_001664+	XLOC_001664+	noncoding	4950	302	XLOC_001664	1	5.10137	1.76429	1.36853	2.51659	1.79856	0.345846	0.268267
238	chrX	109437414	109561380	AMMECR1+	uc004eop.2+	coding	683832	5305	NM_001025580	1	9.5461	3.31771	4.05712	3.431	3.73424	0.347546	0.425003
239	chr19	7989381	7991051	CTXN1+	uc002miy.3+	coding	330071	1262	NM_206833	1	44.3124	15.516	19.3835	22.6048	12.8659	0.350151	0.437429
240	chr7	50657759	50861159	GRB10+	uc003tpm.2+	coding	2286004	5032	NM_001001555	1	87.5859	30.6936	22.287	24.7624	26.9203	0.35044	0.254459
241	chr4	122725776	122735782	PMSCL1+	uc010inp.1+	nearCoding	227499	1316		1	13.1659	4.61738	6.50194	5.53015	5.83671	0.350709	0.493848
242	chr4	128554119	128637930	INTU+	uc003ifk.1+	coding	77550	3238	NM_015693	1	3.23309	1.13545	1.13415	1.13621	1.16815	0.351197	0.350794
243	chr3	186739664	186796339	ST6GAL1+	uc003frd.2+	coding	793653	4279	NM_003032	1	17.6151	6.18694	5.08	4.26443	6.15732	0.351229	0.288389
244	chr16	28303839	28335162	SBK1+	uc002dpd.2+	coding	253813	4984	NM_001024401	1	8.23838	2.91653	3.56754	3.64867	3.36269	0.354017	0.433039
245	chr2	24300304	24307728	TP53I3+	uc002rez.1+	coding	85954	1675	NM_004881	1	8.94955	3.17903	3.9205	5.39768	7.15856	0.355217	0.438067
246	chr19	45174723	45187625	CEACAM19+	uc002ozo.3+	coding	14395	2246	NM_020219	1	1.16238	0.41309	0.23554	0.53884	0.71229	0.355383	0.202636
247	chr4	123091757	123283905	KIAA1109+	uc003ieh.2+	coding	342847	15566	NM_015312	1	2.00566	0.71513	0.64286	0.69511	0.9154	0.356556	0.320523
248	chr5	140571951	140575214	PCDHB10+	uc003lix.2+	coding	33960	3263	NM_018930	1	1.11472	0.39758	0.51383	0.54797	0.61689	0.356664	0.46095
249	chr6	52529198	52533951	LOC730101+	uc003paw.3+	noncoding	238013	3784	NR_024403	1	9.075	3.24036	4.24987	3.87192	4.84931	0.357064	0.468305
250	chr6	144612872	145174168	UTRN+	uc003qkt.2+	coding	601491	12429	NM_007124	1	4.31846	1.54425	1.11327	1.52562	1.88692	0.357593	0.257793
251	chr2	239146909	239148681	HES6+	uc002vya.2+	coding	176858	1362	NM_001142853	1	32.2873	11.546	9.56375	9.71861	6.46206	0.357601	0.296208
252	chr6	49695091	49712056	CRISP3+	uc003ozs.2+	coding	71602	2104	NM_006061	1	4.47187	1.60018	0.73591	2.31253	1.7367	0.357832	0.164564
253	chr4	122748882	122791642	BBS7+	uc003iee.1+	coding	332030	2606	NM_018190	1	11.6959	4.19294	4.74066	4.11292	4.64462	0.358495	0.405325
254	chr4	74274310	74287127	HSA+	uc010iij.2+	nearCoding	39064	1763		1	4.49495	1.61476	0.51819	0.2062	0.22278	0.359239	0.115283
255	chr20	9076931	9461460	PLCB4+	uc002wnf.2+	coding	573104	5488	NM_182797	1	11.5717	4.16264	3.8576	4.17359	3.33762	0.359727	0.333366
256	chr6	52529199	52533938	XLOC_005323+	XLOC_005323+	noncoding	219191	3538	XLOC_005323	1	8.89338	3.20409	4.13736	3.71227	4.71688	0.360278	0.465218
257	chr3	48445260	48471460	PLXNB1+	uc003csx.2+	coding	596618	7143	NM_001130082	1	12.6973	4.57979	4.29726	5.60272	4.94748	0.360689	0.338438
258	chr8	124515358	124553446	FBXO32+	uc003yqr.2+	coding	33923	1514	NM_058229	1	1.88854	0.68144	0.56435	1.1212	0.65805	0.360829	0.298829
259	chr21	22370632	22911214	NCAM2+	uc002yld.1+	coding	2674051	3699	NM_004540	1	49.079	17.7213	12.4362	20.2926	26.6749	0.361077	0.253392
260	chr15	69755445	69857866	BC104435+	uc010bij.1+	noncoding	63462	1098		1	6.34253	2.29715	2.41265	1.27249	1.86293	0.362182	0.380392
261	chr4	128554119	128637930	KIAA1284+	uc011cgq.1+	nearCoding	76145	3303		1	3.06306	1.11211	1.09034	1.07324	1.10705	0.363072	0.355964
262	chr1	202820987	202830736	AX721218+	uc001gyi.1+	coding	72448	1803		1	6.22429	2.27561	3.01726	3.79411	2.76178	0.365602	0.484756
263	chr6	64356431	64424405	PHF3+	uc003pep.1+	coding	463277	6946	NM_015153	1	5.50221	2.01163	2.11561	2.06108	2.3288	0.365604	0.384502
264	chr12	101988746	102079657	MYBPC1+	uc001tij.2+	coding	580789	3801	NM_206821	1	6.3029	2.30687	1.20285	1.87066	2.35263	0.366001	0.190841
265	chr3	110790864	110853062	PVRL3+	uc003dxt.1+	coding	243559	1650	NM_015480	1	13.6709	5.01452	4.47693	4.4385	4.79546	0.366803	0.327479
266	chr2	74375277	74376182	BC030102+	uc002skf.2+	noncoding	4459	490		1	1.32637	0.48662	0.13632	0.71884	0.43009	0.366881	0.102777
267	chrX	105969893	106040244	RNF128+	uc004eml.2+	coding	69712	2838	NM_194463	1	2.49165	0.91769	0.83643	0.73489	0.50833	0.368306	0.335693
268	chr4	78078356	78091210	CCNG2+	uc003hkq.3+	coding	1018519	5471	NM_004354	1	22.0229	8.1142	6.75952	7.69562	11.2295	0.368444	0.306932
269	chrX	106310370	106362034	RBM41+	uc004emz.2+	coding	151959	1659	NM_018301	1	8.90454	3.29657	3.49403	3.41245	4.16911	0.370212	0.392387
270	chr3	50712671	51421628	DOCK3+	uc011bds.1+	coding	75456	8754	NM_004947	1	1.10974	0.41146	0.30648	0.2929	0.32314	0.370772	0.276173
271	chr6	41651715	41702798	TFEB+	uc003oqs.1+	coding	112421	2354	NM_007162	1	6.01497	2.23332	2.04509	2.86248	2.72228	0.371294	0.34
272	chrX	18460343	18671747	CDKL5+	uc004cyn.2+	coding	32517	3425	NM_001037343	1	1.09809	0.40828	0.50787	0.40359	0.5437	0.371809	0.462503
273	chr12	57157107	57181574	HSD17B6+	uc001smg.1+	coding	79507	1512	NM_003725	1	6.59899	2.45497	3.23059	3.38193	2.76588	0.372022	0.489558
274	chr15	69854058	69863779	LOC145837+	uc002ash.1+	noncoding	173376	1705	NR_026979	1	14.0179	5.21824	5.21902	3.57968	3.46624	0.372256	0.372312
275	chr4	72204769	72437803	SLC4A4+	uc003hgc.3+	coding	250068	7639	NM_003759	1	6.00632	2.24699	1.73906	2.34507	3.04552	0.374104	0.289538
276	chr4	119650282	119654470	AK000709+	uc003ick.2+	coding	48357	2963		1	1.85375	0.69876	0.50127	0.42026	0.25422	0.376944	0.270409
277	chrX	16862776	16888534	RBBP7+	uc004cxt.2+	coding	1894841	2017	NM_002893	1	106.031	40.1305	42.36	47.4379	51.4492	0.37848	0.399507
278	chr17	76103484	76107880	BC041417+	uc002juh.2+	nearCoding	117477	3186		1	6.36901	2.4149	1.89605	2.26017	2.07661	0.379164	0.297699
279	chrX	11777760	11793870	MSL3+	uc004cuy.2+	coding	383085	2287	NM_006800	1	14.0036	5.33204	6.36694	5.05724	5.80317	0.380761	0.454664
280	chr3	186330849	186339105	AHSG+	uc003fqk.3+	coding	31615	1571	NM_001622	1	3.72466	1.41829	0.60234	0.89928	0.9413	0.380784	0.161717
281	chr8	23316673	23336893	XLOC_006743+	XLOC_006743+	noncoding	7643	374	XLOC_006743	1	3.44603	1.31264	1.49948	2.45894	1.02689	0.380914	0.435133
282	chr1	120161999	120190390	ZNF697+	uc001ehy.1+	coding	76985	5080	NM_001080470	1	1.88042	0.72107	0.71455	0.56345	0.56606	0.383462	0.379995
283	chr6	80340999	80413369	SH3BGRL2+	uc003piz.1+	coding	134598	4646	NM_031469	1	3.451	1.33348	1.67792	1.24812	0.98418	0.386404	0.486213
284	chrX	16606123	16731059	CTPS2+	uc004cxm.2+	coding	423293	3831	NM_019857	1	14.2942	5.53662	6.73623	6.16536	4.94204	0.387334	0.471257
285	chr18	40847858	40857464	KIAA1342+	uc010dng.2+	nearCoding	3262975	3033		1	82.2476	31.8811	31.838	35.5671	59.8853	0.387623	0.387099
286	chr6	39156747	39197251	KCNK5+	uc003oon.2+	coding	95064	3782	NM_003740	1	4.11314	1.59443	1.7754	1.58024	1.31185	0.387643	0.431641
287	chr18	40847858	40857615	SYT4+	uc002law.2+	coding	4681771	4094	NM_020783	1	101.521	39.5798	39.6966	46.5003	74.6931	0.389869	0.391019
288	chr4	119643978	119687978	KIAA0755+	uc003ich.3+	nearCoding	178648	4181		1	5.59243	2.18361	1.12314	1.01306	0.9706	0.390458	0.200832
289	chr3	149038855	149051419	TM4SF18+	uc003exa.2+	coding	20346	1152	NM_138786	1	1.55291	0.60653	0.38091	0.60466	0.94832	0.390576	0.245288
290	chr8	38268656	38326352	MST123+	uc010lwk.2+	coding	288126	5962		1	5.0012	1.96045	2.4521	2.77039	1.84726	0.391996	0.490302
291	chr20	60807015	60811355	AK126744+	uc002ycj.1+	noncoding	86122	3210		1	5.23734	2.06298	1.35039	1.33245	1.68486	0.393898	0.257839
292	chr3	48673901	48700348	CELSR3+	uc003cul.2+	coding	158703	11956	NM_001407	1	1.64829	0.65093	0.41977	0.57951	0.48807	0.394912	0.25467
293	chr18	40849632	40857500	AK311469+	uc010dnh.2+	nearCoding	1014215	1141		1	53.608	21.2787	21.2639	23.9795	41.6951	0.396931	0.396655
294	chr12	53443834	53458160	TENC1+	uc001sbp.2+	coding	411705	4859	NM_170754	1	12.0421	4.78216	4.86096	4.82195	3.78608	0.397121	0.403665
295	chr4	122589152	122618147	ANXA5+	uc003idv.3+	coding	2422423	1598	NM_001154	1	103.644	41.2207	42.8075	38.5014	32.9025	0.397714	0.413024
296	chr1	59246463	59249785	JUN+	uc001cze.2+	coding	393342	3322	NM_002228	1	52.3785	20.8645	13.112	16.1625	13.1288	0.398341	0.250331
297	chr6	3000066	3019994	NQO2+	uc003mus.2+	coding	194338	1139	NM_000904	1	22.6498	9.02898	9.51337	9.72248	9.00486	0.398634	0.42002
298	chr9	99957619	99958989	BC070371+	uc004axb.2+	noncoding	49551	1370		1	4.32602	1.72476	1.57542	1.92532	2.42546	0.398694	0.364173
299	chr13	24153638	24243412	TNFRSF19+	uc001uov.1+	coding	635541	1485	NM_018647	1	64.3622	25.7422	27.392	37.1245	35.8473	0.399958	0.425591
300	chr9	79115548	79122330	GCNT1+	uc004akh.3+	coding	1787898	5605	NM_001097636	1	33.2039	13.2851	12.19	9.32042	12.7503	0.400106	0.367127
301	chr3	66429221	66550845	LRIG1+	uc003dmx.2+	coding	1218862	4761	NM_015541	1	24.2	9.68477	9.88833	11.8105	7.72288	0.400196	0.408608
302	chrX	100354797	100417976	CENPI+	uc004egx.2+	coding	237230	2561	NM_006733	1	6.7056	2.68939	3.08336	2.97213	2.53589	0.401066	0.459819
303	chr6	42174539	42185633	MRPS10+	uc003osa.3+	coding	337223	2139	NM_018141	1	16.3954	6.58719	7.85729	7.07287	7.17728	0.401771	0.479238
Supplementary Table 11: Downregulated genes in LNCaP-SF (continued)
											FPKM
#	#chrom	start	end	Gene symbol	UCSC id	category	mapped Bases	exon Length	RefSeq Id	represent Flg	LNCaP	LNCaP-SF	siControl	siNONO-1	siNONO-2	SF/LNCaP	siContl/LNCaP
304	chr4	170907749	170947429	MFAP3L+	uc003isp.3+	coding	205009	6187	NM_021647	1	3.11358	1.25108	1.52934	0.84557	1.48181	0.401814	0.491184
305	chr19	49133817	49140639	DBP+	uc002pjx.3+	coding	69716	1642	NM_001352	1	9.79559	3.9405	4.69861	5.88706	4.71603	0.402273	0.479666
306	chr12	53452277	53458160	KIAA1075+	uc001sbr.2+	nearCoding	298946	3543		1	12.3636	5.0065	4.96248	4.86562	3.76999	0.404939	0.401379
307	chr9	95947211	96082853	WNK2+	uc004atj.2+	coding	419066	6833	NM_006648	1	8.69761	3.52895	3.78428	4.26831	3.85096	0.405738	0.435094
308	chr13	24304328	24463559	MIPEP+	uc001uox.3+	coding	1023755	2400	NM_005932	1	59.3659	24.3011	27.7809	34.674	28.8384	0.409344	0.467961
309	chr15	44165730	44487429	FRMD5+	uc001ztl.2+	coding	40007	2242	NM_032892	1	1.95303	0.80616	0.92803	1.15524	0.89969	0.412774	0.475174
310	chr5	1009167	1038925	NKD2+	uc003jbt.1+	coding	26576	1798	NM_033120	1	3.36284	1.38968	1.11153	1.53181	0.89264	0.413246	0.330533
311	chr6	110421021	110501207	WASF1+	uc003pty.1+	coding	377004	2977	NM_001024936	1	11.0711	4.58078	5.11786	5.67351	5.00376	0.41376	0.462272
312	chr1	234740016	234745271	IRF2BP2+	uc001hwf.2+	coding	962835	4613	NM_001077397	1	33.9327	14.044	15.6375	14.2853	13.1162	0.413878	0.460839
313	chr4	57036360	57196890	KIAA1211+	uc003hbk.2+	coding	477935	7013	NM_020722	1	8.25173	3.41926	3.93677	4.38436	3.10752	0.414369	0.477084
314	chr18	28645943	28682388	DSC2+	uc002kwl.3+	coding	11346462	5197	NM_024422	1	98.3795	40.8098	30.299	36.7439	52.9423	0.41482	0.307981
315	chr13	100741336	101182686	PCCA+	uc010aga.2+	coding	215438	2413	NM_001127692	1	11.5208	4.78548	5.40597	5.31277	5.47607	0.415376	0.469234
316	chr6	71136141	71270875	FAM135A+	uc003pfj.2+	coding	136375	5932	NM_001162529	1	1.95323	0.81387	0.94969	0.66344	0.64101	0.416679	0.486215
317	chr6	138725335	138734582	HEBP2+	uc003qhw.1+	coding	998085	1282	NM_014320	1	89.6962	37.394	40.0552	33.8644	33.4348	0.416896	0.446565
318	chrX	18910416	19002480	PHKA2+	uc004cyv.3+	coding	358094	5324	NM_000292	1	7.48079	3.12281	3.286	3.5375	3.29755	0.417444	0.439258
319	chrX	19552083	19905744	SH3KBP1+	uc004czm.2+	coding	296124	4765	NM_031892	1	5.87117	2.45156	2.62739	2.18091	2.224	0.417559	0.447507
320	chr9	33219069	33511047	SUGT1P+	uc010mjq.1+	noncoding	6198	695	NR_003667	1	1.76143	0.73667	0.79623	1.26053	1.01743	0.418223	0.452036
321	chr3	71803200	71804327	GPR27+	uc011bge.1+	coding	13266	1127	NM_018971	1	1.76571	0.73999	0.73365	0.7537	0.76546	0.419089	0.415499
322	chr6	27798952	27799305	HIST1H4K+	uc003njr.2+	coding	396	353	NM_003541	1	1.87909	0.78751	0.84559	1.3298	1.35768	0.419091	0.45
323	chr1	156041805	156051789	MEX3A+	uc001fnd.3+	coding	565769	6122	NM_001093725	1	14.2197	5.96616	7.06402	7.91304	7.21474	0.419569	0.496775
324	chr17	46799091	46799882	PRAC+	uc002iny.2+	coding	134171	373	NM_032391	1	165.68	69.7247	71.6393	72.2966	51.6827	0.42084	0.432397
325	chr4	119606573	119632075	KIAA1627+	uc003icg.2+	coding	197404	2106		1	8.01887	3.38631	3.25141	3.1541	3.03656	0.422293	0.40547
326	chr9	79000432	79009444	RFK+	uc004akd.2+	coding	1552830	2707	NM_018339	1	34.345	14.5086	11.2344	13.1637	16.1367	0.422437	0.327104
327	chr22	24823529	24838324	ADORA2A+	uc002zzy.3+	coding	17487	2565	NM_000675	1	1.8291	0.77671	0.86099	1.14401	0.52481	0.424641	0.470718
328	chr2	86066270	86116157	ST3GAL5+	uc002sqq.1+	coding	28321	2382	NM_003896	1	2.54699	1.08531	1.26305	1.12004	0.68422	0.426115	0.495899
329	chr13	24153638	24169697	hTroy+	uc001uou.2+	coding	153091	1666		1	9.32431	3.9798	4.20577	5.20877	5.32339	0.42682	0.451054
330	chr3	45265956	45267814	TMEM158+	uc011baf.1+	coding	23365	1858	NM_015444	1	2.45322	1.04733	1.11221	1.54007	1.22094	0.426921	0.453367
331	chr4	120133781	120216672	USP53+	uc003ics.3+	coding	263521	6594	NM_019050	1	2.96231	1.26488	1.40227	1.24185	1.14822	0.426991	0.47337
332	chr15	64199235	64338521	DAPK2+	uc002amr.2+	coding	47594	2627	NM_014326	1	2.73662	1.16928	1.21995	1.14485	1.8084	0.427272	0.445787
333	chr16	19727777	19868857	IQCK+	uc002dgr.2+	coding	121128	2550	NM_153208	1	3.49529	1.49392	1.67071	1.45418	1.14565	0.427409	0.477989
334	chr1	213123886	213164925	VASH2+	uc001hjw.2+	coding	501396	4335	NM_024749	1	11.7017	5.00865	5.61306	6.54194	7.09088	0.428027	0.479678
335	chr15	52311410	52358461	MAPK6+	uc002abp.2+	coding	2067818	4224	NM_002748	1	54.769	23.493	20.5195	20.0211	15.2096	0.428946	0.374655
336	chr4	119606573	119632075	METTL14+	uc003icf.2+	coding	206549	2105	NM_020961	1	8.20976	3.52221	3.41437	3.24034	3.10056	0.429027	0.415892
337	chr19	50310148	50316468	FUZ+	uc002ppq.1+	coding	38113	1621	NM_025129	1	2.86643	1.23235	0.8888	1.22256	2.03915	0.429925	0.310072
338	chr22	22051827	22090071	YPEL1+	uc002zvl.2+	coding	34100	4282	NM_013313	1	1.87405	0.80686	0.62332	0.83936	0.6053	0.430543	0.332606
339	chr17	7482804	7485428	CD68+	uc002ghv.2+	coding	44646	1855	NM_001251	1	1.75821	0.75712	0.82269	0.56758	0.60389	0.43062	0.467913
340	chr6	28046571	28057338	ZNF165+	uc003nkg.2+	coding	86344	2632	NM_003447	1	4.19707	1.81296	1.13823	0.89424	0.88752	0.431958	0.271196
341	chrX	106183964	106243442	MORC4+	uc004emv.3+	coding	736964	3763	NM_001085354	1	23.1985	10.0401	10.25	11.0565	8.9444	0.432789	0.441838
342	chr19	16435650	16438337	KLF2+	uc002ndw.2+	coding	14982	1647	NM_016270	1	2.4061	1.04141	0.65636	0.8974	0.77696	0.432821	0.27279
343	chr4	119643978	119757326	SEC24D+	uc003ici.3+	coding	310371	4062	NM_014822	1	8.56379	3.70838	2.08188	1.80249	1.5289	0.43303	0.243103
344	chrX	19552083	19587605	CIN85+	uc010nfm.2+	coding	131696	3321		1	3.62308	1.57133	1.56184	1.34203	1.42748	0.4337	0.431081
345	chr22	29190548	29196560	XBP1+	uc011akl.1+	coding	1073008	1793	NM_001079539	1	143.857	62.4231	44.3839	38.6976	36.4056	0.433923	0.308527
346	chr6	83903031	83906254	RWDD2A+	uc003pjx.3+	coding	203360	1413	NM_033411	1	13.6629	5.93244	5.06633	4.40651	3.87077	0.434201	0.37081
347	chr12	121681391	121736111	CAMKK2+	uc001uac.2+	coding	299405	2837	NM_172215	1	13.1131	5.69399	6.25726	8.39842	7.86567	0.434222	0.477176
348	chr2	203499900	203634479	FAM117B+	uc010zhx.1+	coding	366306	5772	NM_173511	1	8.01802	3.49056	3.96055	3.25331	4.05578	0.435339	0.493956
349	chr6	27418521	27440897	ZNF184+	uc003nji.2+	coding	133607	3101	NM_007149	1	4.01555	1.74914	1.65641	2.20148	1.43717	0.435592	0.412499
350	chr12	57628687	57634475	NDUFA4L2+	uc001sno.2+	coding	15705	1186	NM_020142	1	2.60164	1.13428	1.02569	1.40063	1.0093	0.435987	0.394247
351	chr13	98795433	99102016	FARP1+	uc001vnj.2+	coding	188887	4919	NM_005766	1	4.25992	1.8619	1.78839	2.09716	1.79463	0.437074	0.419818
352	chr19	44126521	44143991	CADM4+	uc002oxc.1+	coding	111184	2176	NM_145296	1	8.41249	3.68365	4.01975	3.30644	4.07469	0.437879	0.477831
353	chr14	100259744	100408393	EML1+	uc001ygs.2+	coding	303558	4461	NM_004434	1	6.35504	2.7837	3.06384	2.10257	2.17421	0.43803	0.482112
354	chr17	80069867	80109489	DKFZp434C2019+	uc002kdy.2+	coding	62662	2272		1	3.56414	1.56991	1.04838	1.37094	1.20969	0.440474	0.294147
355	chr6	10396916	10419797	TFAP2A+	uc003myt.2+	coding	81405	3149	NM_001042425	1	1.63299	0.71953	0.69991	0.69845	0.77778	0.440621	0.428606
356	chr6	2988200	2991404	DKFZp686I15217+	uc011dhq.1+	nearCoding	20098	1573	NR_026856	1	1.8893	0.83588	0.63873	0.87431	0.92143	0.442428	0.338078
357	chr12	52445190	52453285	NR4A1+	uc001rzt.2+	coding	108719	2518	NM_173157	1	11.4115	5.05281	5.04054	5.21058	4.20107	0.442783	0.441707
358	chr2	243030843	243102469	LOC441309+	uc010zpe.1+	noncoding	94390	1253		1	6.79283	3.01322	2.33799	3.34613	3.11609	0.443588	0.344185
359	chr22	25003654	25024972	GGT1+	uc003aax.1+	coding	116243	2346	NM_001032365	1	7.76319	3.48105	3.19985	4.57837	3.21649	0.448405	0.412182
360	chr2	102615458	102644880	IL1R2+	uc002tbn.2+	coding	19758	1404	NM_173343	1	1.66212	0.74716	0.65862	0.52845	0.68685	0.449522	0.396253
361	chr1	168048780	168049929	AX746887+	uc001gfa.1+	noncoding	20097	1149		1	3.07349	1.39157	1.07931	1.57582	1.19572	0.452765	0.351168
362	chr14	92246268	92333880	TC2N+	uc001xzv.3+	coding	968082	4979	NM_001128596	1	13.0244	5.90725	5.47649	6.266	7.29574	0.453553	0.42048
363	chr16	47115441	47177908	NETO2+	uc002eer.1+	coding	1087464	3653	NM_018092	1	19.6232	8.90098	9.36414	7.64097	8.36109	0.453595	0.477198
364	chr20	18768614	18775228	HSPC072+	uc002wrh.3+	noncoding	13561	1951		1	1.15512	0.52485	0.296	0.3855	0.18345	0.454368	0.25625
365	chr13	73302041	73330328	FLJ22624+	uc010thr.1+	coding	76166	2666		1	3.2199	1.46534	1.38931	1.72062	1.30208	0.455089	0.431476
366	chrX	99929490	99987131	SYTL4+	uc004ege.3+	coding	81698	3854	NM_001129896	1	2.79423	1.27491	1.34819	1.35931	1.6898	0.456265	0.482491
367	chr6	41902671	42016610	CCND3+	uc011duk.1+	coding	449136	1843	NM_001136126	1	21.0974	9.66936	8.10556	12.2065	10.4417	0.45832	0.384197
368	chr6	160888218	160932156	LPAL2+	uc011efy.1+	noncoding	28547	2038	NR_028092	1	1.68327	0.77284	0.30362	0.32583	0.32574	0.45913	0.180375
369	chr4	2271324	2420369	ZFYVE28+	uc003gex.1+	coding	53071	4110	NM_020972	1	1.75985	0.80869	0.8591	0.69792	0.94292	0.459522	0.488167
370	chr1	145499072	145501636	CR613891+	uc009wiu.1+	noncoding	79676	1963		1	5.35252	2.46622	1.54411	1.58295	1.95269	0.460759	0.288483
371	chrY	171425	180887	GTPBP6+	uc004for.1+	coding	95111	1180	NM_012227	1	7.93766	3.66684	3.70497	4.35757	3.91686	0.461955	0.466758
372	chr5	140625146	140627799	PCDHB15+	uc003lje.2+	coding	21186	2653	NM_018935	1	1.20964	0.55884	0.32888	0.3623	0.33721	0.461989	0.271883
373	chr13	73302041	73330328	C13orf34+	uc001viv.1+	coding	79089	2773	NM_024808	1	3.19145	1.47791	1.37418	1.67311	1.29548	0.463084	0.430582
374	chr4	120217574	120221968	C4orf3+	uc003icv.3+	coding	730169	2838	NM_001001701	1	22.6512	10.5072	10.1892	9.27237	9.53491	0.463869	0.44983
375	chr10	47096454	47151400	LOC643650+	uc001jef.2+	noncoding	34951	2876		1	1.43096	0.66587	0.50579	0.45244	0.59161	0.465331	0.353462
376	chr4	186317839	186321389	ANKRD37+	uc003ixm.2+	coding	28616	933	NM_181726	1	4.94077	2.30161	1.54967	1.52657	1.33764	0.46584	0.313649
377	chr20	43880878	43883206	SLPI+	uc002xnm.1+	coding	63970	598	NM_003064	1	19.8234	9.28521	6.42032	7.30006	4.77789	0.468397	0.323876
378	chr7	99767229	99774990	DKFZp547M109+	uc010lgr.2+	nearCoding	37323	2368		1	3.43434	1.61358	1.0906	1.20476	1.03322	0.469837	0.317557
379	chr11	119060964	119066710	CCDC153+	uc010rze.1+	coding	7809	891	NM_001145018	1	1.22622	0.5762	0.4675	0.40343	0.18075	0.469899	0.381253
380	chr6	84833960	84937335	KIAA1009+	uc010kbp.2+	coding	67228	5137	NM_014895	1	1.1862	0.5576	0.53921	0.83064	0.38098	0.470073	0.454569
381	chr14	99635626	99737822	BCL11B+	uc001ygb.2+	coding	54894	7600	NM_022898	1	1.1526	0.54211	0.36007	0.37095	0.37425	0.470337	0.312398
382	chr19	56732680	56739659	ZSCAN5A+	uc002qmq.2+	coding	87442	1920	NM_024303	1	4.10905	1.93341	1.66409	1.79656	1.66024	0.470525	0.404982
383	chr7	99767229	99774990	GPC2+	uc003utv.2+	coding	39798	2531	NM_152742	1	3.57055	1.68033	1.09074	1.23065	1.11395	0.470608	0.305482
384	chr13	24463591	24466241	PCOTH+	uc009zzx.2+	coding	119831	700	NM_001135816	1	11.411	5.38765	4.51732	4.77386	5.59439	0.472144	0.395873
385	chr14	73743677	73744629	AX747833+	uc001xoe.2+	nearCoding	68025	952		1	5.73849	2.72122	2.62016	3.45256	1.93065	0.474205	0.456594
386	chr13	73282494	73301938	C13orf37+	uc001viu.2+	coding	237407	2412	NM_001071775	1	9.08432	4.31015	4.42752	3.4815	4.52459	0.47446	0.48738
387	chr6	35265594	35289546	DEF6+	uc003okk.2+	coding	146347	2294	NM_022047	1	8.44228	4.01551	3.12518	3.91531	4.0847	0.475643	0.370182
388	chrX	9754495	9917481	SHROOM2+	uc004csu.1+	coding	461169	7445	NM_001649	1	7.4357	3.54528	3.60663	3.65353	4.83865	0.476792	0.485042
389	chr8	28924795	28956758	KIAA0639+	uc011laz.1+	coding	54192	4428		1	2.0713	0.98799	0.60596	0.89409	0.77936	0.47699	0.292551
390	chr11	77774906	77779396	THRSP+	uc001oyx.2+	coding	6940	1173	NM_003251	1	1.98999	0.95016	0.50933	0.97284	0.79047	0.47747	0.255946
391	chr1	145477084	145499090	LIX1L+	uc001enr.2+	coding	52895	1400	NM_153713	1	5.98988	2.8618	2.06433	1.87906	1.77251	0.477773	0.344636
392	chr6	75994748	76001217	EF565086+	uc010kbd.1+	noncoding	7983	915		1	1.43027	0.68486	0.60352	0.66035	0.76963	0.478833	0.421962
393	chr3	39851302	40301804	slac2-c+	uc010hhu.2+	nearCoding	298476	4825		1	5.28983	2.53655	2.08097	2.0323	1.39743	0.479514	0.393391
394	chr6	11094265	11138964	LOC221710+	uc011dio.1+	coding	383735	4686	NM_001135575	1	7.63014	3.68505	3.46146	2.53419	3.04925	0.48296	0.453656
395	chr1	40766162	40782981	COL9A2+	uc001cfh.1+	coding	32431	2873	NM_001852	1	2.48086	1.1998	1.18314	1.2422	1.29959	0.483623	0.476907
396	chr2	75059781	75120474	HK2+	uc002snd.2+	coding	1280520	7086	NM_000189	1	22.3217	10.8223	10.2616	10.3345	8.20389	0.484833	0.459713
397	chr3	39851302	40301804	MYRIP+	uc003cka.2+	coding	303359	4862	NM_015460	1	5.36062	2.60382	2.11961	2.05408	1.41793	0.485731	0.395404
398	chr6	20534687	21231784	CDKAL1+	uc003ndc.1+	coding	117051	2428	NM_017774	1	5.64418	2.74679	2.669	2.56841	2.39646	0.486659	0.472876
399	chrX	3782438	3799884	AK097803+	uc011mhl.1+	noncoding	88327	1681		1	5.78705	2.82594	2.76535	2.77195	3.31644	0.488321	0.477851
400	chr21	18885329	18939264	CXADR+	uc002yki.2+	coding	235118	2470	NM_001338	1	8.76547	4.28511	3.56908	2.85456	3.2007	0.488863	0.407175
401	chr9	35561944	35563896	FAM166B+	uc003zwy.2+	coding	12838	890	NM_001099951	1	2.06931	1.01277	0.46151	0.47568	0.51166	0.489424	0.223026
402	chr8	28924795	29120610	KIF13B+	uc003xhh.3+	coding	157626	8765	NM_015254	1	2.4815	1.22269	0.75268	1.12844	0.90204	0.492722	0.303317
403	chrX	62646438	62780873	LOC92249+	uc004dvg.2+	noncoding	773447	2886	NR_015353	1	20.5717	10.145	7.9801	8.00391	10.2495	0.493157	0.387917
404	chr10	120967196	121215130	GRK5+	uc001led.2+	coding	51786	2557	NM_005308	1	1.80228	0.88996	0.67792	0.75693	0.45236	0.493797	0.376146
Supplementary Table 12: Downregulated genes in LNCaP-SF (continued)
											FPKM
#	#chrom	start	end	Gene symbol	UCSC id	category	mapped Bases	exon Length	RefSeq Id	represent Flg	LNCaP	LNCaP-SF	siControl	siNONO-1	siNONO-2	SF/LNCaP	siContl/LNCaP
405	chr11	57252007	57283159	SLC43A1+	uc001nkl.2+	coding	662296	2497	NM_003627	1	34.132	16.8566	13.5128	15.5608	14.8663	0.493866	0.395899
406	chr1	1138888	1142089	TNFRSF18+	uc001add.2+	coding	3469	988	NM_148901	1	1.26597	0.62597	0.63147	0.99915	0.73334	0.494459	0.498803
407	chr10	104221169	104236800	TMEM180+	uc001kvt.2+	coding	46848	2832	NM_024789	1	2.37986	1.17718	0.89881	1.03049	0.6743	0.494643	0.377673
408	chr6	165206863	165235542	AK090788+	uc003qul.1+	noncoding	75297	1063		1	5.19742	2.57641	2.15413	2.84904	2.46864	0.495709	0.414461
409	chr16	89299633	89302402	AK023048+	uc010vph.1+	coding	45045	2769		1	1.5693	0.77797	0.57216	0.64581	0.58824	0.495743	0.364596
410	chr2	74745259	74753408	DQX1+	uc010yrw.1+	coding	57375	2632	NM_133637	1	2.74292	1.36061	0.8322	1.65414	1.86333	0.496044	0.303399
411	chr14	91006932	91282761	TTC7B+	uc001xyp.2+	coding	299753	3433	NM_001010854	1	13.4278	6.66116	6.18953	6.57088	5.9542	0.496071	0.460948
412	chr17	72946839	72968900	C17orf28+	uc002jmj.3+	coding	1050171	3341	NM_030630	1	32.7216	16.233	14.647	17.1112	14.8278	0.496093	0.447625
413	chr6	2245996	2329541	XLOC_005126+	XLOC_005126+	noncoding	5519	1134	XLOC_005126	1	1.09288	0.54228	0.46549	0.62122	0.85607	0.496194	0.42593
414	chr6	114178526	114184650	MARCKS+	uc003pvy.3+	coding	1471594	4289	NM_002356	1	15.9694	7.93162	6.9728	6.29671	5.87538	0.496675	0.436634
415	chr11	308106	309409	IFITM2+	uc001lox.3+	coding	112124	729	NM_006435	1	24.056	11.9587	11.2201	17.2493	15.7069	0.497118	0.466416
416	chr10	126150411	126302709	LHPP+	uc001lhs.1+	coding	181444	1613	NM_022126	1	8.91421	4.43306	3.92957	3.241	3.63093	0.497303	0.440821
417	chr19	55795533	55823901	BRSK1+	uc002qkg.2+	coding	34438	3079	NM_032430	1	1.44563	0.72001	0.48382	0.90602	0.63331	0.49806	0.334678
418	chr6	20402136	20493945	E2F3+	uc003nda.2+	coding	516527	5009	NM_001949	1	11.2433	5.60106	5.43822	5.14175	5.15082	0.498168	0.483685
419	chr3	48673901	48681363	MEGF2+	uc010hkf.2+	coding	62532	3763		1	2.01041	1.00259	0.55508	0.86932	0.62171	0.498699	0.276103
420	chr6	44796471	45345670	SUPT3H+	uc003oxp.2+	coding	57466	2201	NM_003599	1	2.46764	1.23123	0.98188	0.92624	0.59899	0.49895	0.397902
421	chr13	80079508	80130205	KIAA1165+	uc001vlg.2+	nearCoding	654729	4209		1	9.08708	4.54249	3.98627	3.29904	5.17013	0.499884	0.438674
422	chr17	72946839	72968900	DKFZp434I1120+	uc010wrs.1+	coding	1037285	3310		1	32.2722	16.1337	14.5111	16.8362	14.622	0.499927	0.449648
