# Supplementary material for: Overexpression of p54nrb/NONO induces differential EPHA6 splicing and contributes to castration-resistant prostate cancer growth
Source: Oncotarget. 2018 Jan 8;9(12):10510–24. doi: 10.18632/oncotarget.24063 (PMC5828187; doi:10.18632/oncotarget.24063)
Supplement: Supplementary file 13 [file oncotarget-09-10510-s013.xlsx]

## Sheet: Supplementary Table S18
Supplementary Table 12: Upregulated genes in siNONO
											FPKM
#	#chrom	start	end	Gene symbol	UCSCid	category	mappedBases	exonLength	RefSeqId	represent Flg	LNCaP	LNCaP-SF	siControl	siNONO-1	siNONO-2	siNONO-1/siContl	siNONO-2/siContl
1	chr1	28907431	28907565	SNORA16A+	uc001bqt.2+	noncoding	1782	134	NR_003035	1	0.47905	1.7288	0	1.16771	1.43063	5.19219	6.0487
2	chr1	3614609	3625097	AK310432+	uc009vll.2+	coding	9776	1091		1	0.59432	0.55572	0.47172	1.02134	1.21255	2.16514	2.57049
3	chr2	97163384	97171094	NEURL3+	uc010fhx.2+	nearCoding	3457	1720		1	0.60128	1.24455	0.58427	1.2366	1.47164	2.11649	2.51877
4	chr2	97166175	97171094	LINCR+	uc010yup.1+	coding	1093	585		1	0.62661	1.53959	0.44443	1.00699	1.18888	2.2658	2.67507
5	chr2	217079049	217081397	AX747067+	uc002vga.1+	noncoding	39907	2348		1	1.08464	1.4014	0.62595	1.76122	1.79649	2.81368	2.87002
6	chr3	49721380	49726196	MST1+	uc003cxg.2+	coding	43292	2330	NM_020998	1	3.19435	2.72322	0.91288	1.84625	2.50321	2.02245	2.7421
7	chr3	58178353	58200398	DNASE1L3+	uc003djp.1+	coding	599	1463	NM_004944	1	0.16369	0.68584	1.09179	2.29356	2.37695	2.10073	2.17711
8	chr3	58178353	58200853	LSD+	uc003djq.1+	coding	797	2108		1	0.12263	0.50896	0.8013	1.68722	1.72544	2.1056	2.1533
9	chr6	49695091	49712056	CRISP3+	uc003ozs.2+	coding	71602	2104	NM_006061	1	4.47187	1.60018	0.73591	2.31253	1.7367	3.14241	2.35994
10	chr7	73149398	73150330	WBSCR26+	uc011kez.1+	noncoding	1822	473	NR_026690	1	0.8915	1.79036	0.55212	1.33517	1.83816	2.41826	3.32928
11	chr11	93454679	93455031	SCARNA9+	uc001pdv.2+	noncoding	1188	352	NR_002569	1	0.72946	1.64929	0.19569	1.01606	1.18367	5.19219	6.0487
12	chr13	20277010	20357083	PSPC1+	uc001uml.2+	coding	526765	2062	NM_001042414	1	29.0633	20.5419	23.8335	68.361	58.9567	2.86828	2.47369
13	chr17	8123948	8127361	C17orf44+	uc002gkp.3+	noncoding	2382	2093	NR_026951	1	0.39788	1.32942	0.71341	1.47622	1.65115	2.06924	2.31445
14	chr19	39358473	39368894	RINL+	uc002ojq.2+	coding	36882	3017	NM_198445	1	1.52907	0.44178	0.53996	1.26628	1.54136	2.34514	2.85458
15	chr1	150583859	150587960	XLOC_001023+	XLOC_001023+	noncoding	10298	1990	XLOC_001023	1	0.70988	0.80383	0.58903	1.49476	1.5261	2.53766	2.59087
16	chr5	177388397	177388943	XLOC_004669+	XLOC_004669+	noncoding	1386	458	XLOC_004669	1	0.60829	0.40464	0.50184	1.02542	1.32688	2.04332	2.64403
17	chr5	858994	860350	XLOC_004697+	XLOC_004697+	noncoding	13946	1259	XLOC_004697	1	1.42797	1.09788	0.49241	1.26023	1.53626	2.55931	3.11988
18	chr7	73149367	73150384	ABHD11-AS1+	ABHD11-AS1+	noncoding	1994	558	ABHD11-AS1	1	0.78669	1.67741	0.53743	1.28353	1.55815	2.38827	2.89926
