# Supplementary material for: Overexpression of p54nrb/NONO induces differential EPHA6 splicing and contributes to castration-resistant prostate cancer growth
Source: Oncotarget. 2018 Jan 8;9(12):10510–24. doi: 10.18632/oncotarget.24063 (PMC5828187; doi:10.18632/oncotarget.24063)
Supplement: Supplementary file 14 [file oncotarget-09-10510-s014.xlsx]

## Sheet: Sheet1
Supplementary Table 13: Downregulated genes in siNONO
											FPKM
#	#chrom	start	end	Gene symbol	UCSC id	category	mapped Bases	exon Length	RefSeq Id	represent Flg	LNCaP	LNCaP-SF	siControl	siNONO-1	siNONO-2	siNONO-1/siCTL	siNONO-2/siCTL
1	chr3	97158489	97367420	EPHA6+	uc003drs.3+	coding	7007	1593	NM_173655	1	0.82804	3.04668	2.1555	0.65824	0.2968	0.305377	0.137694
2	chr7	86780739	86781595	BC035377+	uc003uig.2+	noncoding	5145	765		1	1.7887	1.60526	2.16103	1.08025	0.87624	0.499877	0.405473
3	chr8	59402737	59412720	CYP7A1+	uc003xtm.3+	coding	5064	2874	NM_000780	1	0.02986	1.1625	2.65177	0.80936	0.57955	0.305215	0.218552
4	chrX	70503041	70521016	NONO+	uc011mpv.1+	coding	5610014	2882	NM_001145410	1	207.866	439.516	483.426	66.1556	65.1551	0.136847	0.134778
5	chrX	151335633	151619831	GABRA3+	uc010ntk.1+	coding	48952	2785	NM_000808	1	1.77309	2.06137	1.76149	0.61267	0.69125	0.347813	0.392423
