# Supplementary material for: Overexpression of p54nrb/NONO induces differential EPHA6 splicing and contributes to castration-resistant prostate cancer growth
Source: Oncotarget. 2018 Jan 8;9(12):10510–24. doi: 10.18632/oncotarget.24063 (PMC5828187; doi:10.18632/oncotarget.24063)
Supplement: Supplementary file 15 [file oncotarget-09-10510-s015.xlsx]

## Sheet: Supplementary Table S1
Supplementary Table 14: Targeting sequences of siRNAs
	Sequence (5'->3')
siRNA #	Sense	Antisense	Product ID
siAR-1	GCCCAUUGACUAUUACUUUtt	AAAGUAAUAGUCAAUGGGCaa	Silencer Select siRNA s1538
siAR-2	GGAACUCGAUCGUAUCAUUtt	AAUGAUACGAUCGAGUUCCtt	Silencer Select siRNA s1539
siNONO-1	CCAACGAAGCCGUCUUUUUtt	AAAAAGACGGCUUCGUUGGgt	Silencer Select siRNA s9613
siNONO-2	GGCUUGACUAUUGACCUGAtt	UCAGGUCAAUAGUCAAGCCtt	Silencer Select siRNA s9614
siEPHA6-1	CAGUGACCACGGAUCAAGAtt	UCUUGAUCCGUGGUCACUGta	Silencer Select siRNA s528799
siEPHA6-2	CACUGCUGUUCUCUCAAAAtt	UUUUGAGAGAACAGCAGUGga	Silencer Select siRNA s528802
Control	-	-	Silencer Select Negative Control siRNA #1
