# Supplementary material for: Overexpression of p54nrb/NONO induces differential EPHA6 splicing and contributes to castration-resistant prostate cancer growth
Source: Oncotarget. 2018 Jan 8;9(12):10510–24. doi: 10.18632/oncotarget.24063 (PMC5828187; doi:10.18632/oncotarget.24063)
Supplement: Supplementary file 16 [file oncotarget-09-10510-s016.xlsx]

## Sheet: Supplementary Table S2
Supplementary Table 15: Targeting sequences of shRNAs
shRNA #	Sequence	Product ID
shNONO-1	CCGGCAGGCGAAGTCTTCATTCATACTCGAGTATGAATGAAGACTTCGCCTGTTTTTG	Mission shRNA TRCN0000286628
shNONO-2	CCGGGCCAGAATTCTACCCTGGAAACTCGAGTTTCCAGGGTAGAATTCTGGCTTTTTG	Mission shRNA TRCN0000286693
