# Supplementary material for: Overexpression of p54nrb/NONO induces differential EPHA6 splicing and contributes to castration-resistant prostate cancer growth
Source: Oncotarget. 2018 Jan 8;9(12):10510–24. doi: 10.18632/oncotarget.24063 (PMC5828187; doi:10.18632/oncotarget.24063)
Supplement: Supplementary file 17 [file oncotarget-09-10510-s017.xlsx]

## Sheet: Supplementary Table S3
Supplementary Table 16: Summary of exome sequencing
#reads stats	LNCaP	LNCaP-SF
total tags	163827064	187089236
passfilter tags	156144350	178420074
mapped tags	154973969	176540010
nonduplicate tags	150580348	168858158
duplicate tags	5084164	8497714
duplicate (%)	0.0327	0.0479
unique tags	148539215	166683659
proper tags	148607843	166394635
proper or unique tags	150458234	168726589
afterrealgin tags	147264457	165232956
identityLow tags	3315891	3625202
Total used tags	147264447	165232945
Target tags	122541162	142379631
Target unique tags	121496256	141198279
First reads	73989929	83037405
Second reads	73274518	82195540
Both mapped	146768656	164617997
Proper reads	146333362	163885050
mean library size	206.396	195.692
mean depth extended	67.731	78.879
mean depth	64.217	75.496
On target(%)	0.8321	0.8617
more than X20(%)	0.9028	0.914
mean depth CDS	144.321	167.786
more than X10(%) CDS	0.9863	0.9847
more than X20(%) CDS	0.9689	0.9671
