# Supplementary material for: Overexpression of p54nrb/NONO induces differential EPHA6 splicing and contributes to castration-resistant prostate cancer growth
Source: Oncotarget. 2018 Jan 8;9(12):10510–24. doi: 10.18632/oncotarget.24063 (PMC5828187; doi:10.18632/oncotarget.24063)
Supplement: Supplementary file 18 [file oncotarget-09-10510-s018.xlsx]

## Sheet: Supplementary Table S4
Supplementary Table 17: Summary of RNA sequencing
Sample	Total reads	Mapped reads	Mapping rate (%)
LNCaP	27709615	26948511	0.972533
LNCaP-SF	26202146	25487337	0.972719
siControl	25591039	24889988	0.972606
siNONO-1	26335148	25610705	0.972491
siNONO-2	18726012	18215184	0.972721
shControl	21302357	20671533	0.970387
shNONO-1	22713995	22061765	0.971285
shNONO-2	31482340	30587084	0.971563
