# Supplementary material for: Overexpression of p54nrb/NONO induces differential EPHA6 splicing and contributes to castration-resistant prostate cancer growth
Source: Oncotarget. 2018 Jan 8;9(12):10510–24. doi: 10.18632/oncotarget.24063 (PMC5828187; doi:10.18632/oncotarget.24063)
Supplement: Supplementary file 19 [file oncotarget-09-10510-s019.xlsx]

## Sheet: Supplementary Table S5
Supplementary Table 18: List of primers used in this study for RT-PCR
	Sequence (5'->3')
Target Gene	Forward Primer	Reverse Primer
GAPDH	CTCCCCACACACATGCACTTA	TTGCCAAGTTGCCTGTCCTT
AR	TAGAATGGGTGGCCCTTGTGA	CTAGTCTTTGTGGGCAATGGAA
NONO	AACCATACTCCAAGAAAGCATCA'	GTGAAGGTCTTCTCTCCTGGTTT
EPHA6 (Primers set A)	GGTTTCTTCTTGCCTCTGCTGACAG	CTCTCCCAGTACAGTTGTTGTATCA
EPHA6 (Primers set B)	ATGGAGATTGGCTGGTTCCTCTTGG	GCTTTATAGAATCCTGGTCTGCAAG
