# Supplementary material for: Overexpression of p54nrb/NONO induces differential EPHA6 splicing and contributes to castration-resistant prostate cancer growth
Source: Oncotarget. 2018 Jan 8;9(12):10510–24. doi: 10.18632/oncotarget.24063 (PMC5828187; doi:10.18632/oncotarget.24063)
Supplement: Supplementary file 20 [file oncotarget-09-10510-s020.xlsx]

## Sheet: Supplementary Table S6
Supplementary Table 19: Antibodies used for western blot analysis
Antibody	Source	Catalog No.
anti-β-Actin	Sigma-Aldrich	A5441
anti-Androgen Receptor (AR)	Cell Signaling Technology	D6F11
anti-p54nrb (NONO)	Santa Cruz Biotechnology	sc-23249
anti-mouse IgG HRP	Sigma-Aldrich	A4416
anti-rabbit IgG HRP	Sigma-Aldrich	A0545
anti-goat IgG HRP	Sigma-Aldrich	A5420
