# Supplementary material for: Overexpression of p54nrb/NONO induces differential EPHA6 splicing and contributes to castration-resistant prostate cancer growth
Source: Oncotarget. 2018 Jan 8;9(12):10510–24. doi: 10.18632/oncotarget.24063 (PMC5828187; doi:10.18632/oncotarget.24063)
Supplement: Supplementary file 21 [file oncotarget-09-10510-s021.xlsx]

## Sheet: Sheet1
Apendix for Supplementary Table 6: Mutations
#	sample_ID	chrom	pos	id	REF	ALT	QUAL	Filter	Filter2	Normal Ref:Alt	Tumor Ref:Alt	pre seq	post seq	SNV pval	chr_a	pos_a	Gene Symbol	highprob_SNP	initfail	cosmic	cosmic_validated	cosmic_count	Indel	Depth	Allele Freq	Allele Freq Org	CopyNumber	A allele CopyNumber	B Allele CopyNumber	RMS BaseQuality	RMS MapQuality	Fisher p val	Seq Entropy	Mappability	Fisher P val for direction Check	LOGn	LOGt	LOGn Adjuated	LOGt Adjuated	Normal Depth	Normal Ratio	Second Mutation Allele	Second mutation AF	dbSNP	dbSNP validation status	Repeat	Supported by One direction	Allelic info Available	reference B allele frequlecy
1	SF-LNCap	1	981985	.	G	T	1383	PASS	PASS	215;0	160;41	CCGTGCTGAC	GTGCCCCCCA	0	1	981985	AGRN							201	0.420392	0.20417	2	1	1	33.8688	67.4627	2.14163e-21	1.57095	1	1	3.46307	3.72726	3.46307	-0.273232	215	0.000343941	A	0.000343097
2	SF-LNCap	1	1178694	.	C	T	164	PASS	PASS	33;0	18;5	CATGCCCAGT	CAAGGCCCCC	0	1	1178694	FAM132A							23	0.447547	0.21745	2	1	1	32.8207	62.1289	0.00130514	1.37095	1	1	3.3396	3.74086	3.3396	-0.20391	33	0.000456877	A	0.000216046				Yes
3	SF-LNCap	1	1268993	.	C	T	525	PASS	PASS	138;0	70;15	GCCGGCTGTG	TGCTGCTGCT	0	1	1268993	TAS1R3							85	0.363202	0.176586	2	1	1	35.1274	67.4784	3.06712e-10	1.48548	1	1	3.3114	3.88382	3.3114	-0.34219	138	0.000487487	A	0.000207122
4	SF-LNCap	1	1293803	.	AC	A	.	PASS	PASS	108;0	58;26	CCACGTGCCA	CCCCCACCCG	0	1	1293802	MXRA8						Yes	84	0.638393	0.309524	2	1	1	0	68.1909	2.25293e-15	0.921928	1	1	100	100	100	0	108	0	A	0
5	SF-LNCap	1	1387693	.	C	T	2285	PASS	PASS	322;0	273;67	GTTCTTGCTA	GTGGCGTGGG	0	1	1387693	ATAD3C							340	0.406156	0.197086	2	1	1	34.2242	68.1745	2.79301e-32	1.15678	1	1	3.78888	3.77093	3.78888	-0.294403	322	0.000162521	A	0.000161117
6	SF-LNCap	1	1390968	.	C	A	249	PASS	PASS	29;0	18;7	GGCTGTGGCC	TTGCTGGCGC	0	1	1390968	ATAD3C							25	0.577392	0.2801	2	1	1	35.7071	67.2947	0.000252096	1.48548	1	1	3.8158	3.91683	3.8158	-0.0573931	29	0.000152757	T	0.000235912
7	SF-LNCap	1	1424740	.	G	A	320	PASS	PASS	40;0	23;9	CTGGCTCACA	TGCTGGGCAC	0	1	1424740	ATAD3B							32	0.57974	0.281239	2	1	1	35.6589	67.9052	1.13616e-05	1.84644	1	1	3.81422	3.94803	3.81422	-0.0870921	40	0.000153314	T	0.000116094
8	SF-LNCap	1	1575772	.	C	A	1422	PASS	PASS	421;0	361;41	TCCTCTGCTT	TTCACTCTCC	0	1	1575772	CDK11B							402	0.210019	0.102116	2	1	1	34.7949	29.0206	3.56066e-21	1.36096	0.5	1	3.53856	3.85948	3.53856	-0.629694	421	0.000289108	T	0.000182753
9	SF-LNCap	1	1638982	.	C	A	1034	PASS	PASS	163;0	159;29	TCCTCTGCTT	TTCACTCTCC	0	1	1638982	CDK11A							188	0.318186	0.154521	2	1	1	35.907	31.2592	1.30165e-13	1.36096	0.5	1	3.60292	3.70531	3.60292	-0.423981	163	0.000249316	T	0.000387358
10	SF-LNCap	1	1891348	.	A	G	754	PASS	PASS	155;0	101;21	GCCCGATCAC	GGCTCCACCC	0	1	1891348	KIAA1751							122	0.354796	0.172248	2	1	1	36.2189	63.9941	2.07354e-12	1.57095	1	1	3.6461	3.76182	3.6461	-0.358881	155	0.000225738	T	0.000236044
11	SF-LNCap	1	2132611	.	G	T	141	PASS	PASS	12;0	11;4	GTGACGTGCA	ACCTTCACAG	0	1	2132611	C1orf86							15	0.551828	0.267767	2	1	1	35.3094	67.6388	0.0210526	1.84644	1	0.516484	3.669	3.94991	3.669	-0.0969129	12	0.00021415	A	0.00122021				Yes
12	SF-LNCap	1	2144854	.	C	T	1041	PASS	PASS	153;0	104;30	AACCCTGTAG	CGCGAGGGGC	0	1	2144854	C1orf86							134	0.461484	0.224141	2	1	1	34.9805	64.5239	1.57887e-16	1.29546	1	1	3.4068	3.60307	3.4068	-0.220958	153	0.000391466	A	0.000484041
13	SF-LNCap	1	2337330	.	C	A	322	PASS	PASS	32;0	18;9	ATGCCCATCC	CATCGGCATT	0	1	2337330	PEX10							27	0.687139	0.33333	2	1	1	35.8484	66.8331	1.94058e-05	1.76096	1	1	3.76429	3.99516	3.76429	0.0512434	32	0.000171983	T	0.000131659
14	SF-LNCap	1	2538423	.	G	A	386	PASS	PASS	55;0	41;11	CTACGGTCTC	TTCCACCTGT	0	1	2538423	MMEL1							52	0.435957	0.211587	2	1	1	35.2936	67.42	3.46105e-06	1.72193	1	1	3.66947	3.8171	3.66947	-0.237281	55	0.000213922	T	0.000177518
15	SF-LNCap	1	3447662	.	C	T	378	PASS	PASS	41;0	22;11	TGGTCACCGG	GCTCACGGGG	0	1	3447662	MEGF6							33	0.686809	0.33326	2	1	1	34.5122	66.5378	1.14557e-06	1.68548	1	1	3.58239	3.76938	3.58239	0.0413621	41	0.00026138	A	0.00015292
16	SF-LNCap	1	3646548	rs71634362	C	T	293	PASS	PASS	47;0	34;9	CCATGCGAGC	GTTGCTTCTG	0	1	3646548	TP73							43	0.431344	0.209379	2	1	1	32.7024	63.5085	2.40031e-05	1.48548	1	1	3.61548	3.62503	3.61548	-0.249461	47	0.000242217	A	0.000274647	Yes	by-cluster
17	SF-LNCap	1	3669343	.	A	G	1671	PASS	PASS	194;0	149;50	CCAGACCATC	GCCGCTACTA	0	1	3669343	CCDC27							199	0.51747	0.251263	2	1	1	33.6104	66.5733	1.00527e-24	1.57095	1	1	3.43295	3.62204	3.43295	-0.158452	194	0.000368613	T	0.000246901
18	SF-LNCap	1	3688025	.	G	GC	.	PASS	PASS	69;0	64;26	CGTCAAAGTG	CCCCCCTGCA	0	1	3688025	CCDC27						Yes	90	0.595833	0.288889	2	1	1	0	68.9202	1.93901e-11	1.35678	1	1	100	100	100	0	69	0	A	0
19	SF-LNCap	1	4008394	.	T	C	948	PASS	PASS	129;0	94;27	CAGTGCTTGC	GGAACTGTCA	0	1	4008394	LOC728716							121	0.459572	0.223154	2	1	1	35.2136	68.9605	2.85268e-14	1.89546	1	1	3.48031	3.90033	3.48031	-0.221817	129	0.000330569	A	0.000125296
20	SF-LNCap	1	6172339	.	T	G	1070	PASS	PASS	162;0	108;31	TGGTGTCATC	GCCGGGGACA	0	1	6172339	CHD5							139	0.459209	0.223016	2	1	1	34.6643	68.4859	3.06258e-17	1.48548	1	1	3.43286	3.76905	3.43286	-0.224647	162	0.000368692	A	0.000145923
21	SF-LNCap	1	6190207	.	C	T	185	PASS	PASS	46;0	33;6	ACAGAACCTG	CTGAGGCCCG	0	1	6190207	CHD5							39	0.316652	0.153693	2	1	1	31.2703	68.4349	0.000681688	1.72193	1	1	3.78226	3.14758	3.78226	-0.426539	46	0.000165016	A	0.000284135				Yes
22	SF-LNCap	1	6211223	.	G	T	385	PASS	PASS	38;0	23;11	ACTCTGCAGG	GAAGACAGGG	0	1	6211223	CHD5							34	0.666655	0.323439	2	1	1	35.2743	68.2908	2.05845e-06	1.36096	1	1	3.67352	3.6649	3.67352	-0.000112855	38	0.000211935	A	0.000188908
23	SF-LNCap	1	6269652	.	G	T	470	PASS	PASS	65;0	60;13	TGGTGAcaca	ggctggtccc	0	1	6269652	RNF207							73	0.367166	0.178152	2	1	1	36.3021	66.3325	1.40877e-06	1.52193	1	1	3.87874	3.96989	3.87874	-0.348286	65	0.000132157	A	0.000146031			Yes
24	SF-LNCap	1	6500479	.	C	A	177	PASS	PASS	28;0	15;5	AGATGGGCCA	AGCCCAGTCA	0	1	6500479	ESPN							20	0.514918	0.250064	2	1	1	35.5556	68.1175	0.00120363	1.48548	0.5	1	3.38974	3.91024	3.38974	-0.145887	28	0.000407124	T	0.000187343				Yes
25	SF-LNCap	1	6537565	.	G	A	1183	PASS	PASS	123;0	111;39	TGGGGGCCGA	CTGCGGCTCC	0	1	6537565	PLEKHG5							150	0.531177	0.258386	2	1	1	31.3839	65.5744	1.75174e-17	1.48548	1	1	3.07182	2.54598	3.07182	-0.137278	123	0.000845429	T	0.0013193
26	SF-LNCap	1	8031197	.	G	A	305	PASS	PASS	38;0	40;9	GAGGACAATT	TTCTGTTTTC	0	1	8031197	PARK7							49	0.378485	0.183648	2	1	1	34.0767	67.9052	0.000186602	1.15678	1	1	3.85281	3.70356	3.85281	-0.324613	38	0.000140284	T	0.000120073
27	SF-LNCap	1	8066833	.	G	A	4441	PASS	PASS	394;0	426;125	AAAGGGCCAG	TTGTTTGTCA	0	1	8066833	PARK7							551	0.467626	0.22689	2	1	1	35.6809	68.4982	0	1.52193	1	1	3.78966	3.85862	3.78966	-0.216884	394	0.00016223	T	0.000155342
28	SF-LNCap	1	9324001	.	G	T	1308	PASS	PASS	221;0	171;38	TGGCCTCCTG	AACTTCTGGA	0	1	9324001	H6PD							209	0.374304	0.181856	2	1	1	34.6661	67.2583	8.83778e-20	1.57095	1	1	3.4248	3.54503	3.4248	-0.33385	221	0.000375586	A	0.00024519
29	SF-LNCap	1	9640064	.	C	T	857	PASS	PASS	110;0	94;24	TTACGTTTAC	AGACCGAAGG	0	1	9640064	SLC25A33							118	0.419555	0.203614	2	1	1	35.7753	66.4925	8.09555e-12	1.52193	0.5	1	3.71299	3.98685	3.71299	-0.272085	110	0.000193532	A	0.000308028
30	SF-LNCap	1	10179783	.	C	A	140	PASS	PASS	24;0	18;4	CCTTCCTCAC	TGTAAAATGA	0	1	10179783	UBE4B							22	0.374769	0.181885	2	1	1	35.0785	70	0.010826	1.29546	1	1	3.74623	3.90402	3.74623	-0.351945	24	0.000179282	T	0.000157852
31	SF-LNCap	1	10355798	.	G	A	351	PASS	PASS	44;0	47;11	TGTATCTTCC	GAGTGAGAGA	0	1	10355798	KIF1B							58	0.390044	0.189519	2	1	1	32.2025	65.6437	3.67797e-05	1.36096	1	1	3.39044	3.32694	3.39044	-0.301413	44	0.000406474	T	0.000220246
32	SF-LNCap	1	10478866	.	C	T	674	PASS	PASS	106;0	105;23	GCTTTTTTCC	CCCTTGATTA	0	1	10478866	PGD							128	0.369428	0.179286	2	1	1	29.9318	67.1144	1.24513e-10	1	1	1	3.77227	2.96469	3.77227	-0.338389	106	0.000168853	A	0.000375128
33	SF-LNCap	1	11132283	.	C	A	596	PASS	PASS	57;0	51;17	CCACCTAAGT	TGTCTTACTT	0	1	11132283	EXOSC10							68	0.515286	0.249987	2	1	1	35.2787	68.3417	4.61377e-08	1.57095	1	1	3.82104	3.75283	3.82104	-0.149662	57	0.000150925	T	0.000163143
34	SF-LNCap	1	11589786	.	C	A	703	PASS	PASS	109;0	61;21	GAGCTGAGAC	TCGGGGCTCA	0	1	11589786	PTCHD2							82	0.527778	0.256107	2	1	1	33.6558	67.2947	1.19264e-12	1.76096	1	1	3.6674	3.64332	3.6674	-0.13994	109	0.00021494	T	0.000242412
35	SF-LNCap	1	11718856	.	G	A	542	PASS	PASS	128;0	82;17	TGTCGTCCGC	CACGCGCCTC	0	1	11718856	FBXO44							99	0.352009	0.170982	2	1	1	32.5233	67.2134	3.04357e-10	1.57095	1	1	3.50769	2.74399	3.50769	-0.362843	128	0.000310386	T	0.000496288
36	SF-LNCap	1	11779856	.	G	A	767	PASS	PASS	53;0	45;22	GATGGCTGAG	CTGCAGACTC	0	1	11779856	C1orf187							67	0.676538	0.328281	2	1	1	35.0071	69.5766	6.09961e-10	1.76096	1	1	3.58113	3.79664	3.58113	0.0201044	53	0.000262136	T	0.000132111
37	SF-LNCap	1	12081990	.	C	CA	.	PASS	PASS	77;0	68;12	caatacaccc	ttttactgat	0	1	12081990	MIIP						Yes	80	0.309375	0.15	2	1	1	0	68.4349	2.21567e-06	1.36096	1	1	100	100	100	0	77	0	A	0			Yes
38	SF-LNCap	1	12169800	.	C	T	510	PASS	PASS	55;0	39;14	CATGGTACAA	TGGGCTGGGG	0	1	12169800	TNFRSF8							53	0.54449	0.264166	2	1	1	36.4848	67.9811	1.27303e-07	1.15678	1	1	3.76836	4.06382	3.76836	-0.109034	55	0.00017038	A	0.000105919
39	SF-LNCap	1	12171876	.	T	TG	.	PASS	PASS	51;0	48;7	GGTGAGGGAT	GGGGGCTTCA	0	1	12171876	TNFRSF8						Yes	55	0.2625	0.127273	2	1	1	0	65.9004	0.000585468	0.921928	1	1	100	100	100	0	51	0	A	0				Yes
40	SF-LNCap	1	12383727	.	A	G	677	PASS	PASS	49;0	53;20	tttacataaa	ttatttatga	0	1	12383727	VPS13D							73	0.564792	0.273991	2	1	1	33.9639	69.5342	3.2769e-08	1	1	1	3.81694	3.77939	3.81694	-0.096851	49	0.000152355	T	0.000200362			Yes
41	SF-LNCap	1	14718150	.	C	T	465	PASS	PASS	40;0	44;13	TCACAGTTAA	ACTGGTACCA	0	1	14718150	PRDM2							57	0.470068	0.228107	2	1	1	35.8319	68.5566	8.86696e-06	1.84644	1	1	3.70987	4.00338	3.70987	-0.208151	40	0.000194927	A	0.000126868				Yes
42	SF-LNCap	1	16383795	.	G	T	512	PASS	PASS	72;0	59;14	AATAAAGCTG	TTCCCAGAGC	0	1	16383795	CLCNKB							73	0.395413	0.191841	2	1	1	36.6684	64.2779	2.20188e-07	1.76096	0.5	1	3.9	4.05057	3.9	-0.300772	72	0.000125845	A	0.000128665
43	SF-LNCap	1	17420207	.	C	T	1147	PASS	PASS	73;0	44;34	AAGGTCAGTG	CCTCTTCTCT	0	1	17420207	PADI2							79	0.885767	0.430289	2	1	1	33.9805	67.4973	7.00733e-17	1	1	1	3.08198	3.63545	3.08198	0.209687	73	0.000825931	A	0.0129488
44	SF-LNCap	1	17593284	.	G	T	840	PASS	PASS	91;0	63;24	GATGATCCGA	CTGTGATGTC	0	1	17593284	PADI3							87	0.56869	0.27598	2	1	1	35.107	68.038	1.29766e-12	1.84644	1	1	3.59834	3.88653	3.59834	-0.0961274	91	0.000251959	A	0.000261641
45	SF-LNCap	1	19439197	.	G	A	1734	PASS	PASS	97;0	48;52	CCGAGGCGCA	CCATAGCACT	0	1	19439197	UBR4							100	1	0.519006	2	1	1	33.6983	67.6388	3.00749e-26	1.52193	1	1	3.66314	3.15682	3.66314	0.35294	97	0.000217057	T	0.000452524
46	SF-LNCap	1	19493395	.	TA	T	.	PASS	PASS	8;0	2;7	gtctcagaat	aaaaaaaaAC	0	1	19493394	UBR4						Yes	9	1	0.777778	2	1	1	0	70	0.0013986	0.468996	1	1	100	100	100	0	8	0	A	0			Yes
47	SF-LNCap	1	21902426	.	G	T	741	PASS	PASS	75;0	37;21	TGGTAGGTGG	CCTTCTTTGG	0	1	21902426	ALPL							58	0.743751	0.361976	2	1	1	35.4596	67.7531	1.44894e-12	1.29546	1	1	2.86183	3.79197	2.86183	0.0916833	75	0.00136892	A	0.000140245
48	SF-LNCap	1	23609729	.	G	T	447	PASS	PASS	41;0	33;13	TAAATTACAA	TTCTGTTCCT	0	1	23609729	HTR1D							46	0.582422	0.282541	2	1	1	34.5465	69.282	1.42974e-06	1.29546	1	1	3.81024	3.76912	3.81024	-0.0902682	41	0.000154723	A	0.000124902				Yes
49	SF-LNCap	1	23877776	.	C	T	1478	PASS	PASS	94;0	55;44	atgtgctgga	cagagctCTG	0	1	23877776	E2F2							99	0.914003	0.443738	2	1	1	33.8848	67.2005	1.16559e-21	1.84644	1	1	3.23201	3.18997	3.23201	0.227797	94	0.000585094	A	0.000439241			Yes
50	SF-LNCap	1	24727898	.	G	A	2972	PASS	PASS	166;0	117;85	ATTCTGTGAC	TGTTCCATTT	0	1	24727898	C1orf201							202	0.86747	0.420767	2	1	1	35.0532	68.7878	7.34836e-38	1.57095	1	1	3.75527	3.90303	3.75527	0.181197	166	0.00017559	T	0.000185462
51	SF-LNCap	1	25439329	.	G	T	2157	PASS	PASS	126;0	62;63	GTTTTCCTCA	CATTCTATTT	0	1	25439329	RUNX3							125	1	0.503868	2	1	1	34.3213	69.4079	3.13851e-32	1.37095	1	1	3.77947	3.8394	3.77947	0.322163	126	0.00016608	A	0.000160129
52	SF-LNCap	1	27659640	.	A	G	195	PASS	PASS	32;0	17;6	TCcccgcgtg	tgtggcctca	0	1	27659640	TMEM222							23	0.537733	0.260881	2	1	1	32.596	66.8331	0.0003206	1.29546	1	1	3.79153	3.6625	3.79153	-0.124668	32	0.000161531	T	0.000237968			Yes	Yes
53	SF-LNCap	1	27687248	rs55869163	G	A	1024	PASS	PASS	190;0	115;31	CTCGTGTGGC	ATCGCGGCCC	0	1	27687248	MAP3K6							146	0.437936	0.212633	2	1	1	33.1828	66.3082	3.25436e-18	1.57095	1	1	3.52194	3.66248	3.52194	-0.248785	190	0.000300379	T	0.000488946	Yes	unknown
54	SF-LNCap	1	27939713	.	C	A	1544	PASS	PASS	157;0	136;47	CCCAGCCCTA	CCCTGGCGAG	0	1	27939713	FGR							183	0.528493	0.256637	2	1	1	33.1226	68.1987	1.53734e-21	1.57095	1	1	3.39924	3.24801	3.39924	-0.141429	157	0.000398328	T	0.00038617
55	SF-LNCap	1	28208814	.	C	T	644	PASS	PASS	80;0	43;20	GCTGCGGCGG	GGCCAAGGGA	0	1	28208814	C1orf38							63	0.654785	0.318076	2	1	1	32.49	66.1816	7.62484e-12	1.29546	1	1	3.21787	3.43201	3.21787	0.00198456	80	0.000604418	A	0.00108492
56	SF-LNCap	1	28595566	.	CA	C	.	PASS	PASS	54;0	37;14	TCCACCATCC	AAGTATGCTA	0	1	28595565	SESN2						Yes	51	0.566176	0.27451	2	1	1	0	67.9811	1.03878e-07	1.37095	1	1	100	100	100	0	54	0	A	0				Yes
57	SF-LNCap	1	28856410	.	TC	T	.	PASS	PASS	106;0	106;25	AAAAGAAGGT	CCCCCCAGCA	0	1	28856409	RCC1						Yes	131	0.393607	0.19084	2	1	1	0	69.2532	2.15447e-11	1.15678	1	1	100	100	100	0	106	0	A	0
58	SF-LNCap	1	29203673	.	T	TG	.	PASS	PASS	174;0	168;44	TTTGGGGAGT	GGGGCGGCGG	0	1	29203673	OPRD1						Yes	212	0.428066	0.207547	2	1	1	0	68.9367	1.06669e-19	0.721928	1	1	100	100	100	0	174	0	A	0
59	SF-LNCap	1	29638082	.	G	A	977	PASS	PASS	132;0	75;29	CGGGCTGTGG	GCGAGCTGGG	0	1	29638082	PTPRU							104	0.574483	0.278703	2	1	1	34.0937	65.3637	5.5963e-17	1.37095	1	1	3.77904	3.43282	3.77904	-0.0941486	132	0.000166243	T	0.000268367
60	SF-LNCap	1	31333835	.	G	T	3624	PASS	PASS	439;0	381;103	aattaatgat	aaacctcatg	0	1	31333835	LAPTM5							484	0.438666	0.212865	2	1	1	35.2965	68.818	0	1.36096	1	1	3.74868	3.90552	3.74868	-0.251856	439	0.000178273	A	0.000160679			Yes
61	SF-LNCap	1	32151876	.	T	C	1777	PASS	PASS	175;0	155;52	CTCCCCGAAG	TACCCTGAGA	0	1	32151876	COL16A1							207	0.517825	0.251257	2	1	1	34.3301	67.8233	1.41107e-23	1.76096	1	1	3.71952	3.71288	3.71952	-0.158943	175	0.000190648	A	0.000244064
62	SF-LNCap	1	32375583	.	T	C	432	PASS	PASS	27;0	28;13	CCATAATTCC	TCCTCATGCA	0	1	32375583	PTP4A2							41	0.653471	0.317015	2	1	1	33.319	69.282	3.62006e-05	1.36096	1	1	3.74184	3.74018	3.74184	-5.42716e-05	27	0.000181102	A	0.000172799				Yes
63	SF-LNCap	1	32814216	.	C	T	1874	PASS	PASS	216;0	131;55	GCCATCTTCC	TCCCAGCCCA	0	1	32814216	MARCKSL1							186	0.608582	0.295347	2	1	1	34.376	68.1175	6.37248e-30	1.29546	1	1	3.55662	3.28043	3.55662	-0.0595943	216	0.000277342	A	0.000267448
64	SF-LNCap	1	33291832	.	GAGA	G	.	PASS	PASS	113;0	150;38	TGTCAGAGGG	GAAGAAGATG	0	1	33291831	S100PBP						Yes	188	0.416888	0.202128	2	1	1	0	69.0156	5.40293e-14	0.970951	1	1	100	100	100	0	113	0	A	0
65	SF-LNCap	1	33295641	.	A	G	1899	PASS	PASS	215;0	221;55	CATTGCTCAT	TAGAAGACCC	0	1	33295641	S100PBP							276	0.41076	0.199295	2	1	1	34.6623	69.1507	1.26472e-23	1.84644	1	1	3.85748	3.78664	3.85748	-0.288956	215	0.000138784	T	0.000149893
66	SF-LNCap	1	33333865	.	C	A	543	PASS	PASS	110;0	65;18	TGGGCTCTGG	CCTGAATGGA	0	1	33333865	FNDC5							83	0.4464	0.216912	2	1	1	30.711	66.2906	6.60791e-11	1.48548	1	1	3.32164	2.98378	3.32164	-0.234272	110	0.000476142	T	0.00094257
67	SF-LNCap	1	34270505	.	T	C	1244	PASS	PASS	145;0	137;36	CCCGCCTGGA	CAGGATAGGG	0	1	34270505	CSMD2							173	0.428882	0.208107	2	1	1	34.6442	67.9052	1.88331e-16	1.68548	1	1	3.7838	3.86883	3.7838	-0.263158	145	0.000164432	A	0.000127131
68	SF-LNCap	1	35577760	.	CT	C	.	PASS	PASS	130;0	164;37	TACCACTGTC	TTTTTTAATA	0	1	35577759	ZMYM1						Yes	201	0.37125	0.18	2	1	1	0	70	2.80313e-14	0.881291	1	1	100	100	100	0	130	0	A	0
69	SF-LNCap	1	36929318	.	G	A	1254	PASS	PASS	128;0	106;38	TCATCTAGTG	CTCTAATTCG	0	1	36929318	MRPS15							144	0.544282	0.264123	2	1	1	33.2011	68.017	5.46262e-18	1.84644	1	1	3.63976	3.53624	3.63976	-0.127626	128	0.000229054	T	0.000541348
70	SF-LNCap	1	37627060	.	C	T	1155	PASS	PASS	101;0	100;35	TCTGTGTCTA	TAGATTAAGT	0	1	37627060	MIR4255							135	0.533834	0.259329	2	1	1	33.0813	68.3896	5.4326e-15	1.52193	1	1	3.30011	3.72541	3.30011	-0.136767	101	0.000500304	A	0.000264575
71	SF-LNCap	1	37946170	.	C	A	257	PASS	PASS	21;0	12;7	TTTTTCTGTC	TTAGCAACCT	0	1	37946170	ZC3H12A							19	0.758416	0.368441	2	1	1	36.7171	68.6607	0.000318982	1.15678	1	1	3.13921	4.14603	3.13921	0.0670751	21	0.000724182	T	0.00012522				Yes
72	SF-LNCap	1	38061542	.	A	T	303	PASS	PASS	61;0	49;9	CGTGTGCACG	CGTACGTCAC	0	1	38061542	GNL2							58	0.320748	0.155924	2	1	1	33.8149	61.1919	3.62583e-05	1.84644	1	1	3.38707	3.72257	3.38707	-0.406585	61	0.000409638	C	0.000869116
73	SF-LNCap	1	38265352	.	T	C	1796	PASS	PASS	266;0	230;56	GCCCACCTCC	GACACCAAAC	0	1	38265352	MANEAL							287	0.401488	0.195493	2	1	1	32.332	67.122	1.04436e-26	1.35678	1	1	3.07844	3.38531	3.07844	-0.296547	266	0.00083267	G	0.00411839
74	SF-LNCap	1	38411180	.	G	A	174	PASS	PASS	8;0	4;5	ggaccacgag	ctcaagatct	0	1	38411180	INPP5B							9	1	0.55545	2	1	1	34.9113	70	0.00699301	1.57095	1	1	3.747	3.86746	3.747	0.777987	8	0.000178964	T	0.000195562			Yes
75	SF-LNCap	1	38777163	exomeSNP 0.0091743115	G	A	387	PASS	PASS	49;0	37;11	ttcaagcttt	caaaaaactg	0	1	38777163	LOC339442							48	0.472331	0.229212	2	1	1	35.2614	67.42	4.44771e-06	1.57095	1	1	3.69267	3.92327	3.69267	-0.188893	49	0.000202799	T	0.000154693	Yes		Yes	Yes
76	SF-LNCap	1	39469178	.	C	A	254	PASS	PASS	38;0	48;7	GTAAAAAGTC	CTGTGAAGTA	0	1	39469178	AKIRIN1							55	0.262552	0.127444	2	1	1	36.3318	70	0.00209997	1.76096	1	1	3.83653	4.05759	3.83653	-0.515714	38	0.000145641	T	0.000215662
77	SF-LNCap	1	39853024	.	A	G	2234	PASS	PASS	219;1	236;66	CAGGAGAATG	AGAGTTTCAG	0	1	39853024	MACF1							302	0.441615	0.218539	2	1	1	34.0156	67.5659	1.89342e-25	1.52193	1	1	2.35198	3.66089	2.35198	-0.243934	220	0.00442253	T	0.000186814
78	SF-LNCap	1	40026730	.	G	T	657	PASS	PASS	58;0	81;19	GAGGTCCATA	GACAAGCTAG	0	1	40026730	PABPC4							100	0.391696	0.190103	2	1	1	34.7116	69.0156	6.53373e-07	1.68548	1	1	3.72239	3.84268	3.72239	-0.312132	58	0.000189393	A	0.000211665
79	SF-LNCap	1	42629057	.	G	T	383	PASS	PASS	38;0	46;11	CAATCAGAGA	GAAGGAGGCT	0	1	42629057	GUCA2A							57	0.3978	0.192985	2	1	1	35.0182	65.6437	7.55841e-05	1	1	0.584486	3.94803	3.82025	3.94803	-0.300964	38	0.000112674	A	0.000119619				Yes
80	SF-LNCap	1	42654838	.	T	C	229	PASS	PASS	29;0	32;7	GTGGCCAAAA	TATTATGAAT	0	1	42654838	FOXJ3							39	0.369689	0.17952	2	1	1	32.8307	70	0.00183248	1.29546	1	1	3.55771	3.67721	3.55771	-0.330943	29	0.000276651	A	0.00018357				Yes
81	SF-LNCap	1	43205446	.	A	T	330	PASS	PASS	32;0	13;10	ACTGTGAGGA	AACTTGCTCC	0	1	43205446	CLDN19							23	0.896205	0.43469	2	1	1	33.0454	69.0652	1.22433e-06	1.84644	1	1	3.77723	3.74739	3.77723	0.221896	32	0.000166936	C	0.000218813				Yes
82	SF-LNCap	1	43633038	.	G	T	678	PASS	PASS	85;0	61;19	ACTGTGTTAG	GACTCTAAGT	0	1	43633038	EBNA1BP2							80	0.489442	0.237503	2	1	1	35.755	69.0156	3.36581e-10	1.84644	1	1	3.70273	3.97769	3.70273	-0.183569	85	0.000198159	A	0.000103176				Yes
83	SF-LNCap	1	43830150	.	GAC	G	.	PASS	PASS	275;0	227;53	GGACAATAAG	CAGGGTCAGC	0	1	43830149	ELOVL1						Yes	280	0.390402	0.189286	2	1	1	0	68.9408	3.36821e-26	1.68548	1	1	100	100	100	0	275	0	A	0
84	SF-LNCap	1	43917004	.	G	T	1559	PASS	PASS	196;0	141;45	GGGAGGCCTC	GCACCTCAGC	0	1	43917004	SZT2							186	0.498609	0.24205	2	1	1	34.839	66.3995	2.34121e-23	1.57095	1	1	3.52249	3.61866	3.52249	-0.169924	196	0.000300001	A	0.00034701
85	SF-LNCap	1	44087777	.	T	A	505	PASS	PASS	66;0	30;14	ACGCAGATGC	GTCACTGGCA	0	1	44087777	PTPRF							44	0.655889	0.318161	2	1	1	36.2482	65.9004	3.79448e-09	1.89546	1	1	3.81268	3.94931	3.81268	7.53797e-06	66	0.000153857	C	0.000122014				Yes
86	SF-LNCap	1	44134683	.	C	A	259	PASS	PASS	38;0	27;8	TGGCCATTCA	TTTGGGTTGT	0	1	44134683	KDM4A							35	0.470128	0.228201	2	1	1	32.9261	67.6388	9.17667e-05	0.970951	1	1	3.58474	3.10338	3.58474	-0.211711	38	0.00025997	T	0.00034822				Yes
87	SF-LNCap	1	44437183	.	TC	T	.	PASS	PASS	201;0	159;46	GGCGCCGCTT	CCCCTTGCCC	0	1	44437182	DPH2						Yes	205	0.462805	0.22439	2	1	1	0	69.3918	7.84716e-23	1.15678	1	1	100	100	100	0	201	0	A	0
88	SF-LNCap	1	44466550	.	TG	T	.	PASS	PASS	144;0	111;39	CTGGAGAGAT	GGGGGTCAGC	0	1	44466549	SLC6A9						Yes	150	0.53625	0.26	2	1	1	0	68.313	3.33237e-19	1.15678	1	1	100	100	100	0	144	0	A	0
89	SF-LNCap	1	45340346	.	A	T	1995	PASS	PASS	229;0	200;59	AGGGGGAAAC	TACCCTTCCT	0	1	45340346	EIF2B3							259	0.469516	0.227807	2	1	1	33.9244	67.7608	2.4214e-27	1.36096	1	1	3.78773	3.78106	3.78773	-0.211378	229	0.000162952	C	0.00015879
90	SF-LNCap	1	45960672	.	G	T	319	PASS	PASS	44;0	45;10	GGGCCTTGGA	GGGAGGGTGG	0	1	45960672	CCDC163P							55	0.373963	0.18241	2	1	1	32.0297	68.1175	6.75856e-05	0.921928	1	1	2.9594	3.5756	2.9594	-0.318819	44	0.0010944	A	0.000784932
91	SF-LNCap	1	46658335	.	C	T	341	PASS	PASS	55;0	29;10	GCTAGAATTG	TGGAGCTGGG	0	1	46658335	POMGNT1							39	0.528084	0.256401	2	1	1	34.2126	68.1175	1.36134e-06	1.57095	1	1	3.44252	3.79439	3.44252	-0.14609	55	0.000360586	A	0.000155544
92	SF-LNCap	1	46662598	.	T	C	1822	PASS	PASS	237;0	192;54	CCACTCCAGC	GTGAGATCCA	0	1	46662598	POMGNT1							246	0.452352	0.219528	2	1	1	33.9896	66.1088	2.08701e-26	1.57095	1	1	3.68655	3.55202	3.68655	-0.236303	237	0.000205676	A	0.000261785
93	SF-LNCap	1	46921747	.	G	A	460	PASS	PASS	73;0	69;13	CCAGGCCCCC	AGTGTGCGCC	0	1	46921747	LOC729041							82	0.326779	0.158615	2	1	1	35.49	68.5566	1.30305e-06	1.15678	1	1	3.75364	3.92885	3.75364	-0.404281	73	0.000176249	T	0.000152691
94	SF-LNCap	1	50886789	.	C	T	692	PASS	PASS	77;0	66;22	CGGCGGCCAG	GCCAGCCCCT	0	1	50886789	DMRTA2							88	0.515825	0.250689	2	1	1	31.9104	66.0922	1.49523e-10	1.36096	1	1	3.22707	3.23464	3.22707	-0.159837	77	0.000591781	A	0.00127058
95	SF-LNCap	1	52266368	.	G	T	767	PASS	PASS	50;0	54;21	AAAAGAAAAA	AAGGAAGCAT	0	1	52266368	NRD1							75	0.575861	0.280012	2	1	1	36.5871	68.6607	1.25699e-08	0.468996	1	1	3.09227	4.06738	3.09227	-0.0926219	50	0.000806645	A	0.00010784
96	SF-LNCap	1	52803766	.	G	A	737	PASS	PASS	69;0	69;21	TTCTGGTTTT	TAAGTTAGTT	0	1	52803766	ZFYVE9							90	0.480944	0.233334	2	1	1	35.2062	69.11	2.10433e-09	1.15678	1	1	3.82601	3.89134	3.82601	-0.176044	69	0.000149211	T	0.000120875				Yes
97	SF-LNCap	1	53493857	.	G	T	1005	PASS	PASS	73;0	88;28	ATGTTGTCAA	TATTGAGTGT	0	1	53493857	SCP2							116	0.497571	0.241393	2	1	1	35.9806	68.9979	8.60594e-11	1.48548	1	1	3.83387	3.97336	3.83387	-0.175982	73	0.000146536	A	0.000116665
98	SF-LNCap	1	54332424	.	T	C	390	PASS	PASS	54;0	40;12	CTAAGTATGG	ACTTACTGCG	0	1	54332424	YIPF1							52	0.476175	0.231098	2	1	1	32.6394	68.4349	1.07261e-06	1.84644	1	1	3.64723	3.61749	3.64723	-0.198434	54	0.000225151	A	0.000551416
99	SF-LNCap	1	54433284	exomeSNP 0.018348623	G	A	667	PASS	PASS	65;0	38;20	AGACTGATGA	GGAATTAGCA	0	1	54433284	LRRC42							58	0.710181	0.344743	2	1	1	33.4806	68.593	3.25478e-11	1.52193	1	1	3.38393	3.70137	3.38393	0.0457028	65	0.0004126	T	0.000189257	Yes
100	SF-LNCap	1	54507410	.	T	C	782	PASS	PASS	79;0	67;24	ACATTTTGCT	AGAGATGATT	0	1	54507410	TMEM59							91	0.543514	0.263671	2	1	1	32.6713	69.612	1.77055e-11	1.57095	1	1	3.82702	3.68189	3.82702	-0.12507	79	0.000148861	A	0.00015392
101	SF-LNCap	1	54693921	.	G	A	413	PASS	PASS	65;0	48;14	CAGGGGGCGA	GCTTACATTG	0	1	54693921	SSBP3							62	0.463549	0.225766	2	1	1	29.7765	69.3336	1.02712e-07	1.37095	1	1	2.99216	2.98867	2.99216	-0.214367	65	0.0010151	T	0.000883824				Yes
102	SF-LNCap	1	55075161	.	T	A	503	PASS	PASS	71;0	63;15	CAGCATGGCC	GCATCTGGAA	0	1	55075161	FAM151A							78	0.397181	0.192809	2	1	1	33.6264	68.1175	1.62065e-07	1.84644	1	1	3.62611	3.7677	3.62611	-0.298276	71	0.000236362	C	0.000632332
103	SF-LNCap	1	59248647	.	C	A	3667	PASS	PASS	349;0	288;110	GTTTCAGGAT	TTGGGGTTAC	0	1	59248647	JUN							398	0.569191	0.27643	2	1	1	33.562	67.7697	0	1.48548	1	1	3.33838	3.52546	3.33838	-0.101625	349	0.000458168	T	0.000377012
104	SF-LNCap	1	59805774	.	TG	T	.	PASS	PASS	69;0	66;23	TCCCAGTGGT	GGATACTTGG	0	1	59805773	FGGY						Yes	89	0.533006	0.258427	2	1	1	0	70	3.01973e-10	1.48548	1	1	100	100	100	0	69	0	A	0
105	SF-LNCap	1	60392138	exomeSNP 0.0091743115	G	A	565	PASS	PASS	56;0	38;17	CACCCACGTT	CCGGAACGTC	0	1	60392138	CYP2J2							55	0.636925	0.309039	2	1	1	33.5252	67.7799	3.9488e-09	1.76096	1	1	3.64354	3.44794	3.64354	-0.024981	56	0.000227072	T	0.00038846	Yes
106	SF-LNCap	1	60476205	.	A	T	696	PASS	PASS	115;0	108;19	CTCTGTTTAT	TTGGTAGTGA	0	1	60476205	C1orf87							127	0.308511	0.149705	2	1	1	36.6893	68.5182	2.06765e-09	1.15678	1	1	3.90789	4.07852	3.90789	-0.436768	115	0.00012358	C	0.000148289				Yes
107	SF-LNCap	1	61126809	.	A	G	3934	PASS	PASS	431;0	402;114	TGGTCTGTCT	ACTACAAAGA	0	1	61126809	AK097193							516	0.455246	0.220933	2	1	1	34.6395	69.2041	0	1.48548	1	1	3.68254	3.7811	3.68254	-0.230898	431	0.000207583	T	0.000149075
108	SF-LNCap	1	64707239	.	T	A	163	PASS	PASS	7;0	9;5	TTGCCACATA	CAAGTTAATG	0	1	64707239	UBE2U							14	0.736108	0.357049	2	1	1	32.7261	70	0.0336538	1.76096	1	1	3.82883	3.66415	3.82883	0.0967802	7	0.000148243	C	0.000215751				Yes
109	SF-LNCap	1	65243678	.	C	T	3906	PASS	PASS	365;0	356;110	CTCATTCATT	TAAGTGCCTT	0	1	65243678	RAVER2							467	0.485674	0.235653	2	1	1	35.6105	68.2908	0	1.48548	1	1	3.75761	3.93655	3.75761	-0.193799	365	0.000174646	G	0.00232863
110	SF-LNCap	1	66379210	.	G	T	1073	PASS	PASS	70;0	76;30	TTGGACAGCA	GAACAATGCC	0	1	66379210	PDE4B							106	0.583357	0.282997	2	1	1	35.8697	66.8331	6.48334e-12	1.48548	1	1	3.8033	3.93108	3.8033	-0.0791691	70	0.000157217	A	0.000110581				Yes
111	SF-LNCap	1	66798339	.	C	A	975	PASS	PASS	83;0	65;28	AAAGTGTGAT	ATGCAGGGAG	0	1	66798339	PDE4B							93	0.620261	0.30101	2	1	1	35.0209	68.9979	2.39988e-13	1.57095	1	1	3.55672	3.64081	3.55672	-0.0440963	83	0.000277279	T	0.000209677
112	SF-LNCap	1	68421522	.	C	T	582	PASS	PASS	69;0	53;16	ACAGCTCTTG	TTAGTTGACA	0	1	68421522	LOC100289178							69	0.477861	0.231938	2	1	1	36.4537	69.4172	2.04135e-08	1.57095	1	1	3.60478	4.03959	3.60478	-0.210542	69	0.000248256	A	0.000138831				Yes
113	SF-LNCap	1	70397220	.	A	G	2142	PASS	PASS	250;0	252;62	AGTTGGAAAG	CTTGACCTAG	0	1	70397220	LRRC7							314	0.406994	0.197482	2	1	1	34.7038	69.0955	6.57174e-27	1.52193	0.5	1	3.81987	3.78307	3.81987	-0.293913	250	0.000151334	T	0.000159694
114	SF-LNCap	1	70486699	.	G	T	3170	PASS	PASS	304;0	342;92	TTTCCAGTCA	ACAGTGACAG	0	1	70486699	LRRC7							434	0.437068	0.212109	2	1	1	34.5357	69.2899	1.78237e-36	1.84644	1	1	3.70507	3.8632	3.70507	-0.253513	304	0.000197092	A	0.000243571
115	SF-LNCap	1	70728572	.	T	C	419	PASS	PASS	67;0	70;12	AAATCAAATG	TAATATTCAT	0	1	70728572	ANKRD13C							82	0.30242	0.14677	2	1	1	35.0321	67.6388	7.87396e-06	1.29546	1	1	3.84718	3.87995	3.84718	-0.439278	67	0.000142113	A	0.000505538				Yes
116	SF-LNCap	1	71304471	.	T	TG	.	PASS	PASS	382;0	445;118	cgtgttcttt	tctgtttcag	0	1	71304471	BC041441						Yes	563	0.432282	0.209591	2	1	1	0	69.3676	1.4e-45	1.15678	1	1	100	100	100	0	382	0	A	0			Yes
117	SF-LNCap	1	71477994	.	A	G	2433	PASS	PASS	334;0	343;72	CTACCTGGCA	AACTTTCGAA	0	1	71477994	PTGER3							415	0.357605	0.173548	2	1	1	33.9078	69.2219	2.4593e-31	1.84644	1	1	3.78625	3.76424	3.78625	-0.362659	334	0.000163509	T	0.00017301
118	SF-LNCap	1	73245849	.	A	G	1804	PASS	PASS	132;0	155;51	ctgagcatct	ttacaatgct	0	1	73245849	NEGR1							206	0.510329	0.247562	2	1	1	35.4733	69.0836	1.94868e-19	1.57095	1	1	3.8851	3.9285	3.8851	-0.167481	132	0.000130237	T	0.00010636			Yes
119	SF-LNCap	1	74937327	.	G	A	846	PASS	PASS	71;0	72;24	TCGTTTCCAA	GGGTTGATAT	0	1	74937327	FPGT-TNNI3K;TNNI3K							96	0.515088	0.249998	2	1	1	35.4048	68.8295	2.37897e-10	1.52193	1	1	3.58732	3.82976	3.58732	-0.151209	71	0.000258431	T	0.000146028
120	SF-LNCap	1	75065663	.	T	C	220	PASS	PASS	35;0	28;6	GAACCCCTTA	ACTTAACCTA	0	1	75065663	CR627203							34	0.363712	0.176519	2	1	1	36.6697	70	0.00133703	1.57095	1	1	3.75997	4.14107	3.75997	-0.335699	35	0.000173701	A	9.93595e-05				Yes
121	SF-LNCap	1	75108963	.	T	C	181	PASS	PASS	10;0	14;5	tatttggaaa	tcaattttga	0	1	75108963	C1orf173							19	0.542612	0.263174	2	1	1	36.2133	70	0.0396446	1.52193	1	1	4.04866	4.08571	4.04866	-0.0790433	10	8.93776e-05	A	0.000102725			Yes	Yes
122	SF-LNCap	1	76255074	.	T	C	1980	PASS	PASS	133;0	149;57	ACGATCTTGA	AGTATGTTCT	0	1	76255074	RABGGTB							206	0.570363	0.276688	2	1	1	34.8405	69.5096	8.43155e-22	1.76096	1	1	3.8274	3.8641	3.8274	-0.101488	133	0.000148734	A	0.00014052
123	SF-LNCap	1	76262669	.	G	T	1320	PASS	PASS	119;0	98;39	AGGTTTGGGA	GATGCTGAGG	0	1	76262669	MSH4							137	0.587362	0.284951	2	1	1	33.9449	68.313	4.55896e-18	1.48548	1	1	3.7701	3.79219	3.7701	-0.0796379	119	0.000169698	A	0.000463477
124	SF-LNCap	1	76343782	exomeSNP 0.027522936	A	G	612	PASS	PASS	39;0	45;19	ATAAATTAAA	TAACTCTTTG	0	1	76343782	MSH4							64	0.611832	0.296825	2	1	1	32.298	68.5182	2.70538e-07	0.881291	1	1	3.74636	3.64212	3.74636	-0.0434864	39	0.00017923	T	0.000220782	Yes			Yes
125	SF-LNCap	1	78354958	.	G	T	345	PASS	PASS	52;0	28;10	CGGTCTCTGT	GAAGATGGGG	0	1	78354958	NEXN							38	0.541879	0.26307	2	1	1	34.7865	68.1175	2.05469e-06	1.29546	1	1	3.46662	3.62686	3.46662	-0.114086	52	0.000341143	A	0.000160867
126	SF-LNCap	1	78383902	.	C	T	5247	PASS	PASS	454;0	527;157	CAGAATTGAG	AGGATATGTT	0	1	78383902	NEXN							684	0.472529	0.229323	2	1	1	33.7489	69.167	0	1.57095	1	1	3.66158	3.24708	3.66158	-0.211216	454	0.000217838	A	0.000309678
127	SF-LNCap	1	79392774	.	T	C	216	PASS	PASS	13;0	14;6	ACTGCAACAT	GCCTATCAAT	0	1	79392774	ELTD1							20	0.618406	0.299984	2	1	1	36.0185	70	0.0149068	1.84644	1	1	3.82205	4.06089	3.82205	3.33318e-05	13	0.000150574	A	8.79502e-05
128	SF-LNCap	1	81006183	.	A	G	2400	PASS	PASS	174;0	239;73	ATGTACTAGT	GAGCAGAAAT	0	1	81006183	ELTD1							312	0.481847	0.233983	2	1	1	33.0678	68.8457	5.08966e-25	1.68548	1	1	3.4431	3.53235	3.4431	-0.197143	174	0.000360105	T	0.000283034
129	SF-LNCap	1	82433705	.	C	A	1541	PASS	PASS	157;1	163;46	CATTTTATTT	CCAGCCTGAC	0	1	82433705	LPHN2							209	0.440174	0.2199	2	1	1	33.7475	69.3918	5.27946e-18	1.15678	1	1	2.18528	3.28225	2.18528	-0.244877	158	0.00648277	T	0.000263547
130	SF-LNCap	1	82456541	.	G	A	1737	PASS	PASS	187;0	114;51	ATCACCTACA	TCCCCCAACA	0	1	82456541	LPHN2							165	0.637316	0.309192	2	1	1	34.1832	68.8989	1.42638e-27	1.29546	1	1	3.72142	3.76848	3.72142	-0.0322493	187	0.000189816	T	0.000311395
131	SF-LNCap	1	85397168	.	C	A	3682	PASS	PASS	337;0	327;108	TGCTCTTCTG	TGGATTTGGG	0	1	85397168	MCOLN2							435	0.511842	0.24833	2	1	1	34.2134	68.6106	1.4e-45	1.36096	1	1	3.78367	3.79301	3.78367	-0.164881	337	0.000164481	T	0.000214329
132	SF-LNCap	1	85405329	.	C	A	1476	PASS	PASS	202;0	197;42	TGAACTCCCA	TGGTCGGTGT	0	1	85405329	MCOLN2							239	0.362441	0.175895	2	1	1	35.2434	67.2947	4.6662e-19	1.36096	1	1	3.77953	3.91279	3.77953	-0.354065	202	0.000166054	T	0.000248698
133	SF-LNCap	1	85405334	exomeSNP 0.0091743115	C	A	1263	PASS	PASS	195;0	186;36	TCCCACTGGT	GGTGTCACAC	0	1	85405334	MCOLN2							222	0.334223	0.16221	2	1	1	35.1888	67.9052	7.15593e-17	1.36096	1	1	3.78987	3.89578	3.78987	-0.397767	195	0.000162152	T	0.000129934	Yes
134	SF-LNCap	1	85511092	.	T	C	424	PASS	PASS	39;0	34;12	TTCCATTTAG	GAGTAAAGAC	0	1	85511092	MCOLN3							46	0.536819	0.260848	2	1	1	35.426	69.2219	5.07286e-06	1.57095	1	1	3.24148	3.92023	3.24148	-0.12489	39	0.000572496	A	0.000104204				Yes
135	SF-LNCap	1	85598804	.	T	C	459	PASS	PASS	54;0	53;13	TCCCTGCTAT	AAAACTTTTG	0	1	85598804	WDR63							66	0.405949	0.196973	2	1	1	35.3782	68.5566	3.12929e-06	1.72193	1	1	3.82568	3.94091	3.82568	-0.283958	54	0.000149323	A	9.38406e-05				Yes
136	SF-LNCap	1	86820474	rs113495905	C	T	777	PASS	PASS	41;0	59;22	GGTTTTCACA	TTCAGCTGAA	0	1	86820474	ODF2L							81	0.559735	0.271591	2	1	1	35.4253	67.8568	1.84067e-07	1.89546	1	1	3.68954	3.91665	3.68954	-0.104694	41	0.000204263	A	0.000117441	Yes	unknown
137	SF-LNCap	1	87329388	.	T	C	1199	PASS	PASS	106;0	79;34	ATTTAGTAAT	AAAAAAAGGC	0	1	87329388	2014-09-15							113	0.61917	0.300515	2	1	1	35.5358	68.6209	1.04219e-16	1.15678	1	1	3.50645	3.30795	3.50645	-0.0489451	106	0.000311276	A	0.000221257
138	SF-LNCap	1	88938636	.	G	A	2031	PASS	PASS	186;0	181;57	TCTCCAGAGA	ATTTAAATCA	0	1	88938636	5S_rRNA							238	0.493646	0.239509	2	1	1	35.7027	68.5182	1.70506e-24	1.36096	1	1	3.78036	3.97819	3.78036	-0.183553	186	0.000165739	T	0.000113969
139	SF-LNCap	1	89652101	.	T	C	974	PASS	PASS	55;0	44;28	TTGGGCCATG	ATTCCTGGAA	0	1	89652101	GBP4							72	0.801575	0.388822	2	1	1	34.864	69.6676	2.17967e-12	1.84644	0.5	1	3.74591	3.88986	3.74591	0.124875	55	0.000179413	A	0.000133371
140	SF-LNCap	1	91447870	.	G	T	408	PASS	PASS	35;0	70;12	TACTTACCTA	ATTTTGTCTT	0	1	91447870	ZNF644							82	0.301601	0.146418	2	1	1	34.1345	70	0.000833341	1.35678	1	1	3.7281	3.75695	3.7281	-0.439129	35	0.000186922	A	0.000178783
141	SF-LNCap	1	91740468	.	A	G	207	PASS	PASS	29;0	18;6	AAAGTCCCCA	ATCAATGAAT	0	1	91740468	HFM1							24	0.515352	0.249983	2	1	1	34.5567	66.8331	0.000709019	1.36096	1	1	3.93803	3.87876	3.93803	-0.124932	29	0.000115297	T	0.00011521
142	SF-LNCap	1	91742595	.	C	A	645	PASS	PASS	41;0	63;18	TTCTCGGTTC	CAGGTTTTTT	0	1	91742595	HFM1							81	0.456779	0.222249	2	1	1	35.8864	68.4349	5.06221e-06	1.48548	1	1	3.10685	4.01021	3.10685	-0.221711	41	0.000780076	T	0.000113186
143	SF-LNCap	1	91790205	.	A	AT	.	PASS	PASS	45;0	33;18	CCACTATGTA	TTTTTTTCTA	0	1	91790205	HFM1						Yes	51	0.727941	0.352941	2	1	1	0	68.9605	8.00593e-09	0.921928	1	1	100	100	100	0	45	0	A	0
144	SF-LNCap	1	92149452	.	C	T	531	PASS	PASS	105;0	94;16	CAGAGAAAGA	GCATATTATG	0	1	92149452	TGFBR3							110	0.299309	0.145514	2	1	1	33.4019	67.6388	3.28141e-08	1.29546	1	1	3.4036	3.62606	3.4036	-0.448814	105	0.000394351	A	0.000196753
145	SF-LNCap	1	92946762	.	A	G	283	PASS	PASS	27;0	16;8	CGCTTGTAGA	CACTGCGTGC	0	1	92946762	GFI1							24	0.687458	0.333512	2	1	1	35.537	67.6388	8.87534e-05	1.84644	1	1	3.70079	3.88925	3.70079	0.0580713	27	0.000199046	T	0.000350608				Yes
146	SF-LNCap	1	95393225	.	G	A	1052	PASS	PASS	157;0	101;31	CTGTTGATCT	ACCTCTGCCC	0	1	95393225	CNN3;LOC729970							132	0.484111	0.234958	2	1	1	34	68.7914	2.21118e-17	1.57095	1	1	3.62364	3.82324	3.62364	-0.189742	157	0.000237711	T	0.00025091
147	SF-LNCap	1	95393920	.	G	T	2763	PASS	PASS	308;0	244;78	CTTGAGAAGA	GAGCCAAAAC	0	1	95393920	LOC729970							322	0.499234	0.242254	2	1	1	35.5273	68.9202	9.48811e-38	1.48548	1	1	3.6974	3.89526	3.6974	-0.179735	308	0.000200605	A	0.000140799
148	SF-LNCap	1	95752009	.	T	C	285	PASS	PASS	22;0	24;9	ACTAAAATAT	AACCTTTTAA	0	1	95752009	RWDD3							33	0.561991	0.272674	2	1	1	31.7087	70	0.000521225	1.29546	1	1	3.71279	3.61916	3.71279	-0.0872314	22	0.000193624	A	0.000208825				Yes
149	SF-LNCap	1	96455479	.	G	T	4377	PASS	PASS	444;0	497;123	TCACCACCCA	GTAAATGATA	0	1	96455479	BC067883							620	0.408962	0.198454	2	1	1	35.6702	69.1646	0	1.29546	1	1	3.77234	3.95939	3.77234	-0.290154	444	0.000168827	A	0.000153562
150	SF-LNCap	1	96769738	.	T	C	651	PASS	PASS	44;0	42;20	ATCTCCAATT	CAAGTAATAA	0	1	96769738	BC067883							62	0.665296	0.322782	2	1	1	32.606	69.0652	1.28397e-08	1.57095	1	1	3.66777	3.69739	3.66777	-3.76396e-05	44	0.000214759	A	0.000460658				Yes
151	SF-LNCap	1	98186932	.	G	A	666	PASS	PASS	38;0	32;20	AAAGTTTGTT	TACAAAACAT	0	1	98186932	DPYD							52	0.792144	0.384547	2	1	1	33.3946	67.1565	1.24075e-08	1.37095	1	1	3.32089	3.74305	3.32089	0.124872	38	0.000476967	T	0.000209458				Yes
152	SF-LNCap	1	98263005	.	CT	C	.	PASS	PASS	335;0	423;82	CTTACATTTC	TTTTTTTCCT	0	1	98263004	DPYD						Yes	505	0.334901	0.162376	2	1	1	0	60.7875	1.99479e-31	0.721928	1	1	100	100	100	0	335	0	A	0
153	SF-LNCap	1	98454911	.	C	A	2257	PASS	PASS	193;0	200;63	AATAGCATTG	TTTCAAATCT	0	1	98454911	AK094607							263	0.493787	0.239586	2	1	1	35.8911	68.9605	5.48465e-26	1.48548	1	1	3.76078	4.00301	3.76078	-0.182743	193	0.000173377	T	0.000136919
154	SF-LNCap	1	99204152	.	T	C	177	PASS	PASS	6;0	9;5	CAAAAGCATT	GATAATGCTT	0	1	99204152	SNX7							14	0.735942	0.357094	2	1	1	35.5049	70	0.043956	1.76096	1	1	3.56334	3.90881	3.56334	0.0968811	6	0.000273088	A	0.000126877				Yes
155	SF-LNCap	1	99753857	.	G	A	670	PASS	PASS	50;0	29;19	GTATCATGTG	AAGTTAATAG	0	1	99753857	LPPR4							48	0.815886	0.395762	2	1	1	35.3509	68.5182	3.20324e-10	1.48548	1	1	3.74226	3.93264	3.74226	0.132582	50	0.000180929	T	0.000113359				Yes
156	SF-LNCap	1	99999720	.	A	AG	.	PASS	PASS	111;0	135;37	GACCATGAAA	GAGAGCCTAA	0	1	99999720	LPPR4						Yes	172	0.443677	0.215116	2	1	1	0	70	2.28806e-14	1.36096	1	1	100	100	100	0	111	0	A	0
157	SF-LNCap	1	101354290	.	C	CA	.	PASS	PASS	34;0	36;20	aacaaAAGCC	AAAAATATTG	0	1	101354290	EXTL2						Yes	56	0.736607	0.357143	2	1	1	0	69.5342	7.67513e-08	1.15678	1	1	100	100	100	0	34	0	A	0
158	SF-LNCap	1	101636626	.	G	GA	.	PASS	PASS	112;0	144;41	CCCACTGGGG	AAAATATGAA	0	1	101636626	BX538249						Yes	185	0.448369	0.217391	2	1	1	0	69.7732	3.89796e-15	1.15678	1	1	100	100	100	0	112	0	A	0
159	SF-LNCap	1	103445205	.	T	C	1010	PASS	PASS	53;1	78;28	TAAAACATTT	AGTTTTTAAC	0	1	103445205	COL11A1							106	0.506379	0.26415	2	1	1	36.1475	68.3217	4.98605e-08	1.36096	1	1	1.72144	4.02226	1.72144	-0.136763	54	0.0186333	A	9.96625e-05
160	SF-LNCap	1	103461476	.	A	T	131	PASS	PASS	10;0	11;4	TGTGGAATAA	TTAGAAGTAT	0	1	103461476	COL11A1							15	0.5494	0.266581	2	1	1	32.89	70	0.0325077	1.29546	1	0.516484	3.68766	3.67382	3.68766	-0.097117	10	0.00020515	C	0.000140311				Yes
161	SF-LNCap	1	103544375	.	CT	C	.	PASS	PASS	93;0	92;27	ACTGAATTCC	TTTTTTGGTT	0	1	103544374	COL11A1						Yes	119	0.467962	0.226891	2	1	1	0	69.6552	6.52888e-12	0.721928	1	1	100	100	100	0	93	0	A	0
162	SF-LNCap	1	106508487	.	C	A	666	PASS	PASS	46;0	83;19	AAGCTCCGTT	TTTCAAGTGA	0	1	106508487	BC043293							102	0.38395	0.1863	2	1	1	35.1313	68.017	4.27257e-06	1.68548	1	0.59032	3.84742	3.91708	3.84742	-0.323192	46	0.000142035	T	0.000115311				Yes
163	SF-LNCap	1	109815067	.	G	T	253	PASS	PASS	93;0	64;8	GGGGAGGAGG	GCCCACGCAT	0	1	109815067	CELSR2							72	0.227979	0.110814	2	1	1	32.3207	67.6388	3.34111e-05	0.721928	1	1	3.55408	2.83551	3.55408	-0.58986	93	0.000278972	A	0.000349639
164	SF-LNCap	1	110169919	.	C	T	1338	PASS	PASS	141;0	102;40	CGTCTACACC	GCAGGGAACC	0	1	110169919	AMPD2							142	0.580668	0.281814	2	1	1	33.5701	67.3981	3.38607e-20	1.57095	1	1	3.55545	3.71401	3.55545	-0.0875899	141	0.000278089	A	0.00034132
165	SF-LNCap	1	110428928	.	G	A	1947	PASS	PASS	211;0	175;57	ACATCTAGCT	CAGGAGCTTT	0	1	110428928	EPS8L3							232	0.506357	0.245727	2	1	1	34.2532	68.6844	6.84311e-27	1.89546	1	1	3.65712	3.81987	3.65712	-0.168304	211	0.000220087	T	0.000185621
166	SF-LNCap	1	110555701	.	T	C	555	PASS	PASS	68;0	55;16	AAATTGTCAT	ACAATATCAT	0	1	110555701	AHCYL1							71	0.465199	0.225728	2	1	1	34.8255	69.4172	3.25104e-08	1.48548	1	0.580882	3.75209	3.80871	3.75209	-0.208644	68	0.000176882	A	0.000516039				Yes
167	SF-LNCap	1	111030320	.	T	C	1310	PASS	PASS	192;0	110;38	CTCATGcatt	attcacccag	0	1	111030320	CYMP							148	0.529174	0.256776	2	1	1	34.5543	67.5122	2.89789e-22	1.84644	1	1	3.68357	3.85958	3.68357	-0.144451	192	0.00020709	A	0.000161318			Yes
168	SF-LNCap	1	111890274	.	G	GT	.	PASS	PASS	62;0	75;22	tttttgtttg	ttttTAATAT	0	1	111890274	C1orf88						Yes	97	0.467783	0.226804	2	1	1	0	67.42	8.90453e-09	0.721928	1	1	100	100	100	0	62	0	A	0			Yes
169	SF-LNCap	1	113057809	.	C	T	737	PASS	PASS	77;0	54;21	CTCTCCTCTC	CACACACTGT	0	1	113057809	WNT2B							75	0.57712	0.27998	2	1	1	35.2197	67.7531	4.21643e-11	0.970951	1	1	3.78513	3.88613	3.78513	-0.0927096	77	0.00016393	A	0.000125054				Yes
170	SF-LNCap	1	113232277	.	G	A	1504	PASS	PASS	133;0	100;43	GCCCCGGTGA	TGAGTTTCCA	0	1	113232277	MOV10							143	0.61976	0.300661	2	1	1	35.1071	68.2506	7.07539e-21	1.48548	1	1	3.76674	3.8533	3.76674	-0.0477936	133	0.000171015	T	0.000130204
171	SF-LNCap	1	117452845	exomeSNP 0.0091743115	G	T	549	PASS	PASS	33;0	30;17	CTGGCCTCGA	GCCGCTGCTG	0	1	117452845	PTGFRN							47	0.743859	0.361218	2	1	1	32.8141	64.8981	3.02866e-07	1.52193	1	1	3.25206	3.19833	3.25206	0.0838477	33	0.000558742	A	0.000430179	Yes
172	SF-LNCap	1	118166214	.	G	A	533	PASS	PASS	221;0	222;15	AATCAGAGGC	GGGGACTTCT	0	1	118166214	FAM46C		Yes	Yes	Yes	1		237	0.130175	0.0634228	2	1	1	35.5968	69.3782	1.11798e-07	1.15678	1	1	3.51164	3.97661	3.51164	-0.852591	221	0.000307579	T	0.000158321
173	SF-LNCap	1	118539322	.	A	AT	.	PASS	PASS	39;0	42;19	CATCTTCCAA	TTTTTTTCAG	0	1	118539322	SPAG17						Yes	61	0.642418	0.311475	2	1	1	0	69.5096	2.05354e-07	1.35678	1	1	100	100	100	0	39	0	A	0
174	SF-LNCap	1	119588152	.	G	T	499	PASS	PASS	53;0	61;14	GAGCCTAACA	GAAGGGAAAA	0	1	119588152	WARS2							75	0.384944	0.186766	2	1	1	35.7281	70	4.11057e-06	0.970951	1	1	3.89767	3.96566	3.89767	-0.315843	53	0.000126522	A	0.000180104
175	SF-LNCap	1	119934637	.	G	A	766	PASS	PASS	64;0	65;23	TGTCAAGGGC	TCTCCTCAGC	0	1	119934637	HAO2							88	0.538466	0.261391	2	1	1	33.3949	67.9514	8.58355e-10	1.68548	1	1	3.49969	3.74816	3.49969	-0.129557	64	0.000316151	T	0.000213521
176	SF-LNCap	1	121310396	.	C	T	283	PASS	PASS	20;0	21;8	AGCTAACTTT	TTTGCTGATT	0	1	121310396	EMBP1							29	0.56858	0.275859	2	1	1	35.5229	68.8295	0.000894783	1.57095	0.5	1	3.73535	3.90018	3.73535	-0.0968457	20	0.000183828	A	0.000135988				Yes
177	SF-LNCap	1	145688239	.	A	G	2595	PASS	PASS	258;0	334;74	ACCACACCTG	ATCAGGGCTG	0	1	145688239	RNF115							408	0.373867	0.181404	2	1	1	35.18	68.6058	1.49897e-27	1.68548	1	1	3.86956	3.88487	3.86956	-0.337535	258	0.000134978	T	0.000126076
178	SF-LNCap	1	147380999	.	AC	A	.	PASS	PASS	169;0	159;30	AAGATCAGCA	AGGACCCCTG	0	1	147380998	GJA8						Yes	189	0.327381	0.15873	2	1	1	0	66.5082	2.56893e-14	1.57095	1	1	100	100	100	0	169	0	A	0
179	SF-LNCap	1	150135067	.	G	T	868	PASS	PASS	94;1	93;25	GCCTGAGGAG	GATAAAGGAA	0	1	150135067	PLEKHO1							118	0.415549	0.212136	2	1	1	34.8758	68.1175	4.46479e-10	1.29546	1	1	1.96754	3.77191	1.96754	-0.271415	95	0.0106573	A	0.000414646
180	SF-LNCap	1	150483625	.	G	A	2351	PASS	PASS	404;0	344;73	TATTCCCGCT	CTGCCACTGC	0	1	150483625	ECM1							417	0.360474	0.175089	2	1	1	32.6003	66.6107	1.68395e-35	1.37095	1	1	3.50328	3.1053	3.50328	-0.357038	404	0.000313556	T	0.000577093
181	SF-LNCap	1	150692040	.	AC	A	.	PASS	PASS	77;0	122;15	CAAGCTTTAA	TTAGAGCTCA	0	1	150692039	HORMAD1						Yes	137	0.225821	0.109489	2	1	1	0	68.7508	1.01164e-05	1.36096	1	1	100	100	100	0	77	0	A	0
182	SF-LNCap	1	150936822	.	C	T	922	PASS	PASS	121;0	106;27	CCATTGAATG	AGAGGACGTC	0	1	150936822	SETDB1							133	0.418506	0.203129	2	1	1	34.3522	67.9052	3.95197e-13	1.36096	1	1	3.66278	3.63449	3.66278	-0.275719	121	0.000217238	A	0.000310059
183	SF-LNCap	1	151752649	.	T	C	455	PASS	PASS	65;0	50;13	CAGTACATTC	GGAAGAGCTC	0	1	151752649	TDRKH							63	0.425381	0.206374	2	1	1	35.0725	69.282	3.8089e-07	1.84644	1	1	3.8923	3.91412	3.8923	-0.266182	65	0.000128095	A	0.000124968				Yes
184	SF-LNCap	1	152086231	.	G	A	261	PASS	PASS	59;0	63;8	TCAAGTACAT	AAATACTTTA	0	1	152086231	TCHH							71	0.231856	0.11282	2	1	1	32.6898	66.4266	0.000390958	1.29546	1	1	3.39235	3.69835	3.39235	-0.573657	59	0.000404688	T	0.000233979				Yes
185	SF-LNCap	1	153162621	.	A	G	1631	PASS	PASS	334;0	295;49	TGCCAGCACC	CTCCCAACTC	0	1	153162621	SPRR2G							344	0.29309	0.142657	2	1	1	33.4698	69.2378	4.3475e-24	1.35678	1	1	3.25659	3.59978	3.25659	-0.465117	334	0.000552948	T	0.000358609
186	SF-LNCap	1	153276453	.	C	T	908	PASS	PASS	145;0	110;26	AGACCCTCTG	AGCTGATAAG	0	1	153276453	PGLYRP3							136	0.39449	0.191437	2	1	1	35.1666	66.7083	7.40886e-14	1.84644	1	1	3.77329	3.74589	3.77329	-0.309287	145	0.000168458	A	0.000397281
187	SF-LNCap	1	153751442	.	G	A	369	PASS	PASS	44;0	58;11	TCTCTAATCT	CCACCTCAAC	0	1	153751442	SLC27A3							69	0.328446	0.159441	2	1	1	33.6736	66.5378	0.000103833	1.29546	1	1	3.71225	3.74265	3.71225	-0.405745	44	0.000193866	T	0.000135499
188	SF-LNCap	1	153791262	.	A	G	1714	PASS	PASS	231;0	246;49	TCTAGGGCAC	TTACCTTCTG	0	1	153791262	GATAD2B							295	0.342612	0.166283	2	1	1	35.094	69.62	3.49827e-21	1.68548	1	1	3.77435	3.88122	3.77435	-0.385227	231	0.000168047	T	0.00026839
189	SF-LNCap	1	154115927	.	G	A	3034	PASS	PASS	299;0	368;90	TTTACCTTCA	CATCCAATGC	0	1	154115927	NUP210L							458	0.405131	0.196664	2	1	1	33.8106	69.0652	3.8753e-34	1.48548	1	1	3.62589	3.78201	3.62589	-0.29602	299	0.000236482	T	0.000286917
190	SF-LNCap	1	154313600	.	G	A	635	PASS	PASS	98;0	110;18	GTGGAACTGG	GCCCCACAGT	0	1	154313600	ATP8B2							128	0.289936	0.140789	2	1	1	35.3278	69.4822	4.02047e-08	1.68548	1	1	3.66963	3.96298	3.66963	-0.468411	98	0.000213843	T	0.000225305
191	SF-LNCap	1	154516221	.	C	T	173	PASS	PASS	33;0	23;5	TCAACCCCTA	GCCCCCAGAA	0	1	154516221	TDRD10							28	0.368221	0.178692	2	1	1	34.6958	68.1175	0.00229065	1.35678	1	1	3.79281	3.86381	3.79281	-0.342153	33	0.000161056	A	0.000218746				Yes
192	SF-LNCap	1	154542317	.	G	A	890	PASS	PASS	167;0	130;26	ACCCAGGTAA	CGTAAGTGCT	0	1	154542317	CHRNB2							156	0.343397	0.166737	2	1	1	34.3791	68.5566	7.53085e-14	1.84644	1	1	3.61679	3.78003	3.61679	-0.384266	167	0.000241488	T	0.000181072
193	SF-LNCap	1	154996890	.	C	T	1446	PASS	PASS	220;0	168;42	CATTCCAACT	CTGGCTCTTT	0	1	154996890	DCST2							210	0.412209	0.200042	2	1	1	34.5612	67.5242	9.45981e-22	1.48548	1	1	3.73704	3.81344	3.73704	-0.285216	220	0.000183114	A	0.000164766
194	SF-LNCap	1	155003021	.	G	T	1306	PASS	PASS	207;0	181;39	TGGCTACCTG	GACAGGCTCC	0	1	155003021	DCST2							220	0.365042	0.177314	2	1	1	33.6917	66.3325	6.12856e-19	1.84644	1	1	3.48968	3.5947	3.48968	-0.348391	207	0.000323515	A	0.000221226
195	SF-LNCap	1	155005781	.	C	CG	.	PASS	PASS	312;0	330;52	CCCCAGCCCC	AACATGGCAG	0	1	155005781	DCST2						Yes	382	0.280759	0.136126	2	1	1	0	68.0074	5.41252e-23	0.921928	1	1	100	100	100	0	312	0	A	0
196	SF-LNCap	1	155013131	.	G	T	241	PASS	PASS	14;0	10;7	GAGCCTGGGG	GTCCCTCTCC	0	1	155013131	DCST1							17	0.848637	0.411641	2	1	1	34.5026	68.6607	0.00120401	1.29546	1	1	3.7435	3.8607	3.7435	0.242857	14	0.000180414	A	0.000103146
197	SF-LNCap	1	155145232	.	G	A	1414	PASS	PASS	245;0	192;42	AGAACACGAA	AGACCCGAAC	0	1	155145232	KRTCAP2							234	0.369617	0.179477	2	1	1	34.0462	67.7531	1.09045e-21	1.37095	1	1	3.57126	3.29365	3.57126	-0.345164	245	0.000268155	T	0.000353904
198	SF-LNCap	1	155145894	.	C	A	881	PASS	PASS	177;0	109;26	AGGGGGCATC	TCGGCCACCG	0	1	155145894	KRTCAP2;TRIM46							135	0.396829	0.192645	2	1	1	34.0819	68.9202	1.89278e-15	1.68548	1	1	3.61414	3.68827	3.61414	-0.300939	177	0.000242966	T	0.000210204
199	SF-LNCap	1	155202944	.	G	T	915	PASS	PASS	203;0	147;27	CTGCTGACTG	GGAGCACAGG	0	1	155202944	GBAP1							174	0.320422	0.155537	2	1	1	34.0821	43.7467	4.41976e-15	1.48548	0.5	1	3.74224	3.69928	3.74224	-0.418499	203	0.000180935	A	0.0004886
200	SF-LNCap	1	155270784	.	G	T	1478	PASS	PASS	216;0	154;42	TCTGCAGACT	GTTAAAGTGT	0	1	155270784	PKLR							196	0.44149	0.214362	2	1	1	35.2947	68.2084	2.71775e-22	1.57095	1	1	3.5139	3.91588	3.5139	-0.245865	216	0.000305984	A	0.000179896
201	SF-LNCap	1	155718312	exomeSNP 0.0091743115	G	A	438	PASS	PASS	92;0	65;13	CTGAGCTTCT	TGGGAAAAAG	0	1	155718312	MSTO2P							78	0.343482	0.166676	2	1	1	33.8185	52.4338	1.3659e-07	1.36096	0.5	1	3.85703	3.74709	3.85703	-0.377413	92	0.000138926	T	0.000128247	Yes
202	SF-LNCap	1	155736266	.	C	A	2400	PASS	PASS	285;0	265;72	GGCTTCAGGA	TGATGAACGC	0	1	155736266	GON4L							337	0.440004	0.213811	2	1	1	33.5294	67.4093	2.22678e-32	1.84644	0.5	1	3.32211	3.62048	3.32211	-0.249415	285	0.000475631	T	0.000365761
203	SF-LNCap	1	155903503	.	G	T	1153	PASS	PASS	99;0	104;33	CACAGCAGCA	CAGCATCCAA	0	1	155903503	KIAA0907							137	0.496341	0.240894	2	1	1	35.0614	68.084	7.46639e-14	1.52193	1	1	3.61228	3.85209	3.61228	-0.180418	99	0.000244007	A	0.000153459
204	SF-LNCap	1	155912647	.	C	A	273	PASS	PASS	40;0	18;8	TGAACACACT	CTCTTTCTGA	0	1	155912647	RXFP4							26	0.633999	0.307506	2	1	1	34.4184	66.4266	1.47118e-05	1.52193	1	1	3.94795	3.5325	3.94795	-0.0514875	40	0.000112695	T	0.000174792
205	SF-LNCap	1	156027697	.	G	T	1300	PASS	PASS	181;0	170;39	TGGGGCCAGA	AAGCCTTTGG	0	1	156027697	LAMTOR2							210	0.382803	0.18585	2	1	1	33.4181	69.041	4.21594e-18	1.52193	1	1	3.60354	3.75532	3.60354	-0.322255	181	0.000248964	C	0.00501575
206	SF-LNCap	1	156213942	.	AC	A	.	PASS	PASS	195;0	171;29	GGCCTGGGTA	CCCCCTCCAG	0	1	156213941	PAQR6						Yes	200	0.299062	0.145	2	1	1	0	69.6791	1.46329e-14	1.35678	1	1	100	100	100	0	195	0	A	0
207	SF-LNCap	1	156217896	.	G	A	135	PASS	PASS	23;0	15;4	AGACAAAGGG	AGCCAGGGAA	0	1	156217896	PAQR6							19	0.433236	0.21047	2	1	1	33.9963	62.6498	0.00711575	1.36096	1	1	3.37994	3.6329	3.37994	-0.243125	23	0.000416408	T	0.000139712				Yes
208	SF-LNCap	1	156364827	.	C	A	1011	PASS	PASS	196;0	156;29	CGGGCAGGTG	TTCAGTGACT	0	1	156364827	RHBG							185	0.323172	0.156882	2	1	1	34.9694	67.3898	3.05732e-15	1.57095	1	1	3.71536	3.87947	3.71536	-0.412167	196	0.000192479	T	0.000208094
209	SF-LNCap	1	156503638	.	G	T	564	PASS	PASS	126;0	93;17	GGTGATCAGG	GCAATGCAGT	0	1	156503638	IQGAP3							110	0.319179	0.15497	2	1	1	33.2884	70	1.21112e-09	1.76096	1	1	3.66431	3.71456	3.66431	-0.422456	126	0.000216477	A	0.000543557
210	SF-LNCap	1	156521734	.	G	A	3106	PASS	PASS	330;0	288;92	CCTAAGTTGG	CCATCTCCAC	0	1	156521734	IQGAP3							380	0.499044	0.242178	2	1	1	33.9158	69.2899	8.715e-42	1.37095	1	1	3.66228	3.55888	3.66228	-0.178753	330	0.000217488	T	0.000339977
211	SF-LNCap	1	156551302	.	C	A	1035	PASS	PASS	101;0	78;30	GCCCTTCAGG	TGGCCAGAAC	0	1	156551302	TTC24							108	0.572512	0.277786	2	1	1	34.5615	68.1175	1.06804e-14	1.84644	1	1	3.68961	3.87849	3.68961	-0.0910443	101	0.000204233	T	0.000154839
212	SF-LNCap	1	156761760	.	G	A	415	PASS	PASS	88;0	102;12	aaggaagtta	tttttttctt	0	1	156761760	PRCC							114	0.216883	0.105334	2	1	1	34.6542	70	1.09821e-05	0.468996	1	1	3.74804	3.87878	3.74804	-0.610763	88	0.000178538	T	0.000126509			Yes	Yes
213	SF-LNCap	1	156785059	.	G	T	311	PASS	PASS	75;0	70;9	CATGATGAGT	GGCCTTCTCC	0	1	156785059	SH2D2A							79	0.234746	0.114052	2	1	1	34.6362	67.9052	6.30727e-05	1.48548	1	1	3.62704	3.87031	3.62704	-0.563943	75	0.00023586	A	0.000189471
214	SF-LNCap	1	156851230	.	G	A	788	PASS	PASS	148;0	103;23	tttctcctct	tctctccGGT	0	1	156851230	NTRK1							126	0.376219	0.182629	2	1	1	34.3967	69.5951	5.77016e-13	0.970951	1	1	3.65725	3.78933	3.65725	-0.328056	148	0.000220019	T	0.000208057			Yes
215	SF-LNCap	1	157772118	rs74937002	G	A	503	PASS	PASS	71;0	77;14	AGGGAAATGT	GAGCCCAGTT	0	1	157772118	FCRL1							91	0.317371	0.154042	2	1	1	36.0446	69.3336	1.51171e-06	1.52193	1	1	3.78245	3.96754	3.78245	-0.421827	71	0.000164944	T	0.000262025	Yes	by-cluster
216	SF-LNCap	1	158054230	.	G	T	2111	PASS	PASS	264;0	286;60	GAGGACACCA	GATTGACGGA	0	1	158054230	KIRREL							346	0.357516	0.173515	2	1	1	35.2446	67.9583	2.59629e-25	1.57095	1	1	3.75885	3.9423	3.75885	-0.361456	264	0.000174151	A	0.000183958
217	SF-LNCap	1	158097087	.	TA	T	.	PASS	PASS	203;0	307;64	ATTTCTTAAT	AAAAAAATAC	0	1	158097086	hCG_1995134						Yes	371	0.355795	0.172507	2	1	1	0	69.4172	1.07773e-21	0.881291	1	1	100	100	100	0	203	0	A	0
218	SF-LNCap	1	158225992	.	C	T	1859	PASS	PASS	413;0	441;54	AATGACATAA	ACACAATCTT	0	1	158225992	CD1A							496	0.2244	0.109009	2	1	1	34.5947	69.4822	3.76733e-24	1.29546	1	1	3.67918	3.60002	3.67918	-0.595719	413	0.000209193	G	0.00225929
219	SF-LNCap	1	158226544	.	C	T	622	PASS	PASS	93;0	79;19	AACTCCAAGT	TGTATTTGAA	0	1	158226544	CD1A							98	0.397863	0.193121	2	1	1	33.2297	68.5182	1.14893e-09	1.48548	1	1	3.66229	2.80966	3.66229	-0.302933	93	0.000217484	A	0.000439601
220	SF-LNCap	1	158260837	.	A	G	1268	PASS	PASS	158;0	159;38	CTCTGTGGTA	CTGGTTCACC	0	1	158260837	CD1C							197	0.397158	0.192918	2	1	1	33.57	68.2681	8.00632e-17	1.72193	1	1	3.44749	3.63586	3.44749	-0.306737	158	0.000356492	T	0.000203085
221	SF-LNCap	1	158326242	.	G	A	826	PASS	PASS	92;0	95;26	CAGCTTGGTG	AATAGAGTAT	0	1	158326242	CD1E							121	0.442763	0.214874	2	1	1	31.8904	68.5566	2.34188e-11	1.48548	1	1	3.69528	3.52991	3.69528	-0.247817	92	0.000201584	T	0.000251917
222	SF-LNCap	1	158669724	.	G	A	1009	PASS	PASS	244;0	211;29	GACACACGTG	AAAATGCTGT	0	1	158669724	OR6K2							241	0.248095	0.120562	2	1	1	34.9043	69.3567	6.03552e-15	1.76096	1	1	3.56296	3.87215	3.56296	-0.545339	244	0.000273328	T	0.00442984
223	SF-LNCap	1	158735519	.	A	T	353	PASS	PASS	91;0	71;10	GCCTTGGCCT	CTCTCAGCCC	0	1	158735519	OR6N1							81	0.25461	0.123631	2	1	1	35.3511	69.0652	6.3006e-06	1.48548	1	1	3.73507	3.96367	3.73507	-0.530856	91	0.000183945	C	0.000228016
224	SF-LNCap	1	159505625	.	G	T	3124	PASS	PASS	358;0	366;88	GAAATACATG	GAGTGTGGAG	0	1	159505625	OR10J5							454	0.399515	0.193872	2	1	1	35.646	68.9367	1.06321e-37	1.37095	1	1	3.77527	3.85505	3.77527	-0.303378	358	0.000167693	A	0.000147589
225	SF-LNCap	1	159826273	.	A	G	593	PASS	PASS	103;0	91;18	CCTCCAGTTC	ACCCTCCCAA	0	1	159826273	VSIG8							109	0.339462	0.165124	2	1	1	33.1604	67.9052	3.76998e-09	1.29546	1	1	3.2701	3.58778	3.2701	-0.388247	103	0.00053604	T	0.000156797
226	SF-LNCap	1	159828771	exomeSNP 0.0091743115	C	T	243	PASS	PASS	54;0	29;7	TCAGTGTCAG	CCTTCCCTTC	0	1	159828771	VSIG8							36	0.400797	0.194496	2	1	1	34.9428	65.9004	5.85844e-05	0.970951	1	1	3.76971	3.78209	3.76971	-0.300814	54	0.00016985	A	0.000179784	Yes			Yes
227	SF-LNCap	1	160276868	.	GA	G	.	PASS	PASS	276;0	325;50	GGGAGAACAG	AAAAACAATG	0	1	160276867	COPA						Yes	375	0.275	0.133333	2	1	1	0	68.6877	1.02499e-20	0.921928	1	1	100	100	100	0	276	0	A	0
228	SF-LNCap	1	160394083	.	C	T	1401	PASS	PASS	229;0	178;42	GGTAGGCCTG	CCTGCTGCCA	0	1	160394083	VANGL2							220	0.393495	0.190958	2	1	1	33.5073	68.2084	1.20319e-21	1.48548	1	1	3.76311	3.68438	3.76311	-0.311243	229	0.000172449	A	0.000206544
229	SF-LNCap	1	161127906	exomeSNP 0.0091743115	C	A	845	PASS	PASS	167;0	137;25	ATGTCCCTCT	ATAGGGGTGG	0	1	161127906	UFC1							162	0.318157	0.154424	2	1	1	33.8993	69.2532	4.23052e-13	1.37095	1	1	3.77905	3.78386	3.77905	-0.421439	167	0.000166237	T	0.000204598	Yes
230	SF-LNCap	1	161163151	.	G	A	789	PASS	PASS	91;0	107;23	GTTGTAGGCA	CACACTGCTC	0	1	161163151	ADAMTS4							130	0.36449	0.177075	2	1	1	34.4428	67.9514	1.31673e-09	1.52193	1	1	3.45281	3.79073	3.45281	-0.345557	91	0.000352152	T	0.00026616
231	SF-LNCap	1	162325145	.	T	C	1343	PASS	PASS	253;1	193;39	GGCTCCAAGG	AGGCAAGAGA	0	1	162325145	NOS1AP							232	0.33944	0.168362	2	1	1	34.6591	69.041	3.50906e-19	1.36096	1	1	2.41998	3.46828	2.41998	-0.376052	254	0.00378487	A	0.00048669
232	SF-LNCap	1	162469656	.	G	T	170	PASS	PASS	12;0	16;5	TCCTTATCTA	ACTATCTCAA	0	1	162469656	UHMK1			Yes		1		21	0.49093	0.23821	2	1	1	34.1292	70	0.0391304	1.48548	1	1	3.73721	3.78709	3.73721	-0.145846	12	0.000183042	A	0.000269795				Yes
233	SF-LNCap	1	162736970	.	C	T	224	PASS	PASS	67;0	52;6	CATACTTTTA	TTGACCTGTG	0	1	162736970	DDR2							59	0.209979	0.101969	2	1	1	37.3943	68.4349	0.000699476	1.48548	1	1	3.79212	4.15993	3.79212	-0.619444	67	0.000161313	G	0.0165368
234	SF-LNCap	1	162824631	.	C	T	2066	PASS	PASS	258;0	244;59	TTCCCCATGC	CAAATATCTC	0	1	162824631	C1orf110							303	0.401276	0.194782	2	1	1	35.11	68.7294	9.84691e-27	1.57095	1	1	3.64952	3.90025	3.64952	-0.300915	258	0.00022397	A	0.000160362
235	SF-LNCap	1	163187667	.	A	AT	.	PASS	PASS	21;0	9;4	GGTACGCAGA	TACGGTACTG	0	1	163187667	RGS5						Yes	13	0.634615	0.307692	2	1	1	0	70	0.00294724	1.84644	1	1	100	100	100	0	21	0	A	0				Yes
236	SF-LNCap	1	167663598	.	C	T	181	PASS	PASS	31;0	26;5	ACTGGCACCC	TGAATTTTCT	0	1	167663598	RCSD1							31	0.332367	0.161368	2	1	1	36.296	70	0.00449319	1.57095	1	1	3.65639	3.99688	3.65639	-0.380035	31	0.000220456	A	0.000142911				Yes
237	SF-LNCap	1	169338973	.	A	T	537	PASS	PASS	49;0	49;15	GTGAAATTTA	CATCATTAGT	0	1	169338973	BLZF1							64	0.483154	0.234394	2	1	1	35.9008	69.3782	7.92309e-07	1.52193	1	1	3.86139	3.96497	3.86139	-0.185492	49	0.000137541	C	0.000120773
238	SF-LNCap	1	169702172	.	G	GT	.	PASS	PASS	183;0	207;43	AATGGTAGAG	TTGGTACTGT	0	1	169702172	SELE						Yes	250	0.35475	0.172	2	1	1	0	68.9118	6.40527e-18	1.52193	1	1	100	100	100	0	183	0	A	0
239	SF-LNCap	1	169930359	.	C	A	1981	PASS	PASS	349;0	354;56	TTTTCTTAGC	CATTCTTCAT	0	1	169930359	KIFAP3							410	0.281537	0.136652	2	1	1	35.4408	68.3217	2.57781e-25	1.48548	1	1	3.82663	3.9583	3.82663	-0.484571	349	0.000148998	T	0.000126526
240	SF-LNCap	1	169951835	.	G	A	300	PASS	PASS	42;0	56;9	GAAATACTTA	CACAAACCTG	0	1	169951835	KIFAP3							65	0.285367	0.138572	2	1	1	33.4365	70	0.000516236	1.48548	1	1	3.673	3.7432	3.673	-0.476814	42	0.000212189	T	0.000210539
241	SF-LNCap	1	170993883	.	G	A	388	PASS	PASS	65;0	62;11	TGAGATGGTG	TGCTCAATAT	0	1	170993883	C1orf129							73	0.310584	0.150745	2	1	1	35.3759	70	1.13652e-05	1.48548	1	1	3.79779	3.889	3.79779	-0.435501	65	0.000159223	T	0.000138216
242	SF-LNCap	1	174340057	.	A	T	509	PASS	PASS	28;0	69;15	TGTATGATAT	TAAAGTATCT	0	1	174340057	RABGAP1L							84	0.368137	0.178665	2	1	1	34.0323	68.7508	0.000585648	1.48548	1	0.579959	3.75883	3.80212	3.75883	-0.342164	28	0.000174157	C	0.000205957				Yes
243	SF-LNCap	1	174606566	.	A	G	734	PASS	PASS	118;0	154;21	CATTTCCCGC	CATGATTACT	0	1	174606566	RABGAP1L							175	0.247577	0.120185	2	1	1	35.0279	70	1.26925e-08	1.68548	1	1	3.82936	3.90749	3.82936	-0.546645	118	0.000148064	T	0.000244556
244	SF-LNCap	1	174721308	.	TA	T	.	PASS	PASS	29;0	33;19	AAATACCTTT	AAAAAAAACT	0	1	174721307	RABGAP1L						Yes	52	0.753606	0.365385	2	1	1	0	70	6.06759e-07	0.921928	1	1	100	100	100	0	29	0	A	0				Yes
245	SF-LNCap	1	175063425	exomeSNP 0.0091743115	A	C	389	PASS	PASS	71;0	56;11	AGGTTTCCTC	TGGCAGGGAG	0	1	175063425	TNN							67	0.339237	0.164614	2	1	1	35.4439	68.2908	3.13604e-06	1.57095	1	1	3.86852	3.94876	3.86852	-0.387546	71	0.000135302	T	0.000508713	Yes
246	SF-LNCap	1	175874255	.	G	A	1738	PASS	PASS	268;0	274;51	AGATCTTTCT	ACTTTGTCTC	0	1	175874255	TNR							325	0.32366	0.157092	2	1	1	34.2894	68.1549	1.08881e-22	1.15678	1	1	3.78005	3.68747	3.78005	-0.412815	268	0.000165859	T	0.000297782
247	SF-LNCap	1	176129307	.	G	A	1419	PASS	PASS	162;0	210;40	ACTAATGCTG	CATATGAGAA	0	1	176129307	RFWD2							250	0.329856	0.160075	2	1	1	35.5616	69.3001	1.9894e-15	1.76096	1	1	3.83907	3.95444	3.83907	-0.401975	162	0.000144792	T	0.000146258
248	SF-LNCap	1	176133124	.	A	G	256	PASS	PASS	15;0	13;7	TTTTACCTAT	CATAGCCTCC	0	1	176133124	RFWD2							20	0.721576	0.349976	2	1	1	36.6216	70	0.00144928	1.37095	1	1	3.91615	4.08886	3.91615	0.0669673	15	0.000121254	T	9.04704e-05				Yes
249	SF-LNCap	1	176563667	.	T	C	892	PASS	PASS	114;0	78;26	CAGGTGTGTT	GATAACTGCT	0	1	176563667	PAPPA2							104	0.515288	0.249991	2	1	1	34.4897	68.1909	5.10228e-14	1.57095	1	1	3.80981	3.74571	3.80981	-0.153217	114	0.000154877	A	0.000170958
250	SF-LNCap	1	176678980	.	G	T	272	PASS	PASS	29;0	27;8	GTGTGTTTGA	GTAGGCATTA	0	1	176678980	PAPPA2							35	0.470929	0.22868	2	1	1	34.1138	67.6388	0.000379024	1.36096	1	1	3.45464	3.7983	3.45464	-0.210383	29	0.000350677	A	0.000254146
251	SF-LNCap	1	177678827	.	C	T	658	PASS	PASS	78;0	69;20	TGTTTCTAGA	TAGAAGTTTC	0	1	177678827	FAM5B							89	0.463149	0.224756	2	1	1	33.0151	66.1816	1.02451e-09	1.76096	1	1	3.7005	3.66399	3.7005	-0.217484	78	0.000199178	A	0.000231829				Yes
252	SF-LNCap	1	180869331	.	C	T	751	PASS	PASS	144;0	139;22	GGGAGGGTCG	CCTCCAGCCT	0	1	180869331	XPR1							161	0.281849	0.136926	2	1	1	34.275	67.8568	1.04321e-10	1.35678	1	1	3.56465	3.79904	3.56465	-0.482378	144	0.000272269	A	0.000367167
253	SF-LNCap	1	181721381	.	G	A	1254	PASS	PASS	180;0	176;36	TCAAGGTAGT	TTTACAGAGT	0	1	181721381	CACNA1E							212	0.349877	0.169862	2	1	1	34.9038	68.6982	1.50306e-16	1.76096	1	1	3.6474	3.90462	3.6474	-0.372996	180	0.000225063	T	0.000135474
254	SF-LNCap	1	183200244	.	C	T	758	PASS	PASS	97;0	90;22	TTCAGGTATG	ATTCTTCCCC	0	1	183200244	LAMC2							112	0.404112	0.196415	2	1	1	34.645	66.5378	1.93918e-10	1.36096	1	1	3.31638	3.58659	3.31638	-0.291056	97	0.000481934	A	0.000189918
255	SF-LNCap	1	183518293	.	A	G	836	PASS	PASS	87;0	81;25	GATTAATATT	AGAAAATAGA	0	1	183518293	SMG7							106	0.486149	0.235882	2	1	1	33.513	68.4982	1.71044e-11	1.15678	1	1	3.76015	3.76995	3.76015	-0.193063	87	0.000173628	T	0.000193567
256	SF-LNCap	1	184021091	.	G	T	391	PASS	PASS	98;0	99;12	CTCCCAGGCA	CTCTCTTTCT	0	1	184021091	TSEN15							111	0.222246	0.108002	2	1	1	33.0442	67.6388	4.24975e-06	0.970951	1	1	3.60778	3.07739	3.60778	-0.602809	98	0.000246549	A	0.000254896
257	SF-LNCap	1	185946955	.	C	T	2381	PASS	PASS	223;0	236;69	GCTGATGTGT	TATGGAAATT	0	1	185946955	HMCN1							305	0.465721	0.226271	2	1	1	34.6027	69.3239	2.25594e-28	1.36096	1	1	3.33072	3.85352	3.33072	-0.217971	223	0.000466312	A	0.00016784
258	SF-LNCap	1	185953494	.	T	C	620	PASS	PASS	71;0	112;18	TTCAAAGTAG	TGTTCTTATA	0	1	185953494	HMCN1							130	0.284848	0.138245	2	1	1	34.9126	67.9052	2.26745e-06	1.57095	1	1	3.86444	3.14236	3.86444	-0.477866	71	0.000136578	A	0.000181175
259	SF-LNCap	1	186026506	.	C	A	2699	PASS	PASS	282;0	297;76	GCCTGTCAGC	TTAGCAATTC	0	1	186026506	HMCN1							373	0.420053	0.203888	2	1	1	35.6047	69.0156	9.1269e-32	1.84644	1	1	3.64643	3.94552	3.64643	-0.276879	282	0.000225569	T	0.000226577
260	SF-LNCap	1	186038851	.	T	C	1868	PASS	PASS	309;0	308;55	AAGATACTCT	GTGTAGCCAC	0	1	186038851	HMCN1							363	0.312229	0.151536	2	1	1	34.1286	69.831	6.15914e-25	1.84644	1	1	3.81881	3.71133	3.81881	-0.432809	309	0.000151704	A	0.000138302
261	SF-LNCap	1	186057826	.	T	C	1434	PASS	PASS	151;0	183;41	GTGGAAACTA	ACATGTATTG	0	1	186057826	HMCN1							224	0.377262	0.183058	2	1	1	35.0887	69.0881	3.38119e-16	1.76096	1	1	3.84482	3.86571	3.84482	-0.331628	151	0.000142887	A	0.000121666
262	SF-LNCap	1	186057952	exomeSNP 0.0091743115	T	A	315	PASS	PASS	30;0	26;9	TACAAAATAA	CTACATTTAA	0	1	186057952	MIR548F1							35	0.529793	0.25711	2	1	1	35.0983	66.8331	0.000135202	1.15678	1	1	3.61821	3.89106	3.61821	-0.124924	30	0.000240703	C	9.95279e-05	Yes			Yes
263	SF-LNCap	1	186136184	.	T	A	282	PASS	PASS	42;0	37;8	AGGGACCACA	AAAAGGGAGA	0	1	186136184	MIR548F1							45	0.366554	0.177887	2	1	1	35.3412	67.6388	0.000211346	0.970951	1	1	3.78532	3.91728	3.78532	-0.32734	42	0.000163857	C	0.000195297				Yes
264	SF-LNCap	1	186271019	.	C	T	142	PASS	PASS	28;0	11;4	AAAGCGCCTT	CAACAGCAGA	0	1	186271019	MIR548F1							15	0.549302	0.266681	2	1	1	35.5949	70	0.00190779	1.48548	1	1	3.45203	3.93511	3.45203	-0.0968214	28	0.000352784	A	0.000138032
265	SF-LNCap	1	186330624	.	T	A	302	PASS	PASS	34;0	25;9	TCCAAAGTTC	TTCTTCTGTA	0	1	186330624	MIR548F1							34	0.545583	0.264689	2	1	1	33.6419	68.9605	4.6227e-05	1.57095	1	1	3.78513	3.77185	3.78513	-0.124926	34	0.000163928	C	0.000161942				Yes
266	SF-LNCap	1	186344601	.	C	T	201	PASS	PASS	46;0	28;6	CCTGGCTCTC	TATCTCGGCC	0	1	186344601	MIR548F1							35	0.350624	0.171644	2	1	1	33.5733	63.5085	0.000426596	1.36096	1	1	2.7818	3.76037	2.7818	-0.335434	46	0.00164456	G	0.0288867
267	SF-LNCap	1	186370303	.	A	T	285	PASS	PASS	40;0	32;8	TCATATTGTT	GTACTTTGAA	0	1	186370303	OCLM							40	0.412485	0.200119	2	1	1	35.6949	70	0.000166164	1.57095	1	1	3.89893	3.97269	3.89893	-0.272342	40	0.000126156	C	0.000203998				Yes
268	SF-LNCap	1	186934789	.	T	G	166	PASS	PASS	30;0	30;5	TATAGATCTC	TAGTCCCTTT	0	1	186934789	PLA2G4A							35	0.294145	0.142763	2	1	1	33.6809	66.1816	0.00731749	1.68548	1	1	3.83148	3.37183	3.83148	-0.447504	30	0.000147344	A	0.000148405				Yes
269	SF-LNCap	1	190067520	.	G	A	2261	PASS	PASS	334;0	330;68	CATAGTAAAT	CTCTCATTAC	0	1	190067520	FAM5C							398	0.351746	0.170734	2	1	1	33.5044	68.8989	2.22892e-30	1.52193	1	1	3.7193	3.27664	3.7193	-0.371971	334	0.000190745	T	0.000240907
270	SF-LNCap	1	192985343	.	C	T	837	PASS	PASS	80;0	84;25	TGAATCCATG	ATTAAAGACA	0	1	192985343	UCHL5							109	0.472528	0.229378	2	1	1	33.5494	69.2532	1.12095e-10	1.57095	1	1	3.56221	3.78131	3.56221	-0.204061	80	0.0002738	A	0.000172419
271	SF-LNCap	1	193121497	.	CT	C	.	PASS	PASS	79;0	77;26	AATAAGCCTC	TTTTTTTCGT	0	1	193121496	CDC73						Yes	103	0.520631	0.252427	2	1	1	0	69.6419	1.81334e-11	0.921928	1	1	100	100	100	0	79	0	A	0
272	SF-LNCap	1	193150218	.	C	T	2786	PASS	PASS	294;0	385;81	CCAGGCTCTG	AGCTATTAGT	0	1	193150218	B3GALT2							466	0.357862	0.173682	2	1	1	34.6777	68.8441	5.12885e-30	1.84644	1	1	3.76022	3.31622	3.76022	-0.361436	294	0.000173603	A	0.000197821
273	SF-LNCap	1	196311362	.	C	G	2126	PASS	PASS	231;0	240;62	GCCTTCTCTG	aacacaggca	0	1	196311362	KCNT2							303	0.421881	0.204713	2	1	1	34.4299	69.3983	2.84656e-26	1.48548	1	1	3.7833	3.74554	3.7833	-0.271997	231	0.000164621	A	0.00319039			Yes
274	SF-LNCap	1	196744183	.	A	G	724	PASS	PASS	75;0	77;20	GGATTTATTC	CTATGCTAGT	0	1	196744183	CFHR3;CFHR4							97	0.425024	0.206223	2	1	1	36.2312	69.5342	5.19909e-09	1.76096	1	1	3.82308	4.06294	3.82308	-0.266999	75	0.00015022	T	0.000108423				Yes
275	SF-LNCap	1	196757778	.	G	A	799	PASS	PASS	114;0	131;25	ATCATGTACA	ACTAGTTAGG	0	1	196757778	CFHR1;CFHR3;CFHR4							156	0.3295	0.160033	2	1	1	32.3326	66.6363	1.24793e-10	1.84644	0.5	1	3.55943	3.05445	3.55943	-0.402248	114	0.000275554	T	0.000340829
276	SF-LNCap	1	197112105	.	G	T	1075	PASS	PASS	128;0	155;31	CCAATCTTCA	GAGACTGTGG	0	1	197112105	ASPM							186	0.343585	0.166748	2	1	1	34.7707	69.6998	1.32482e-12	1.57095	1	1	3.79198	3.87491	3.79198	-0.38354	128	0.000161365	A	0.000170057
277	SF-LNCap	1	197160076	.	G	A	538	PASS	PASS	52;0	51;15	CTTTCATAAT	AGACAAGTAG	0	1	197160076	ZBTB41							66	0.468527	0.227305	2	1	1	35.9314	69.3782	6.13975e-07	1.48548	1	1	3.85178	4.00473	3.85178	-0.203947	52	0.000140616	T	0.000122243
278	SF-LNCap	1	197515065	.	G	A	627	PASS	PASS	31;0	54;18	TTTATATGCT	TCCGTACAGC	0	1	197515065	DENND1B							72	0.515343	0.250037	2	1	1	34.9372	68.9605	1.38651e-05	1.57095	1	1	3.75985	3.8843	3.75985	-0.159635	31	0.000173748	T	0.000167605
279	SF-LNCap	1	197515157	.	T	A	523	PASS	PASS	29;0	41;15	TCCAAAAACT	TTAGCTAAAA	0	1	197515157	DENND1B							56	0.55217	0.267824	2	1	1	34.9543	70	3.78642e-05	1.48548	1	1	3.97706	3.8928	3.97706	-0.102668	29	0.000105391	C	0.000104174
280	SF-LNCap	1	198682026	.	A	G	287	PASS	PASS	38;0	71;9	AATATGAAGA	TGCTTTATCC	0	1	198682026	PTPRC							80	0.231615	0.11251	2	1	1	32.2404	70	0.00278638	1.37095	1	1	3.67466	3.33191	3.67466	-0.577382	38	0.000211381	T	0.00021903
281	SF-LNCap	1	198701393	.	A	T	1056	PASS	PASS	86;0	117;31	TTTTTCCTGA	TCTGCTGTGA	0	1	198701393	PTPRC							148	0.431312	0.209567	2	1	1	34.143	67.5612	3.89008e-11	1.57095	1	1	3.34973	3.82837	3.34973	-0.256668	86	0.000446363	C	0.000231987
282	SF-LNCap	1	198869048	.	G	T	3855	PASS	PASS	380;0	480;111	ATTGTCATGT	TCTTATTAAA	0	1	198869048	LOC100131234							591	0.387141	0.187926	2	1	1	34.8594	69.1584	1.964e-41	1.36096	1	1	3.6552	3.81729	3.6552	-0.320057	380	0.000221063	A	0.000222724
283	SF-LNCap	1	198977479	.	C	T	179	PASS	PASS	27;0	39;5	AATAATCTTC	TTGTCTAAAA	0	1	198977479	BC040869							44	0.234318	0.113818	2	1	1	35.9694	68.1175	0.018094	1.29546	1	1	3.67966	3.93783	3.67966	-0.555853	27	0.00020896	A	0.000233821				Yes
284	SF-LNCap	1	198977894	.	G	A	666	PASS	PASS	56;0	65;18	CCTTTAACTT	ACTCAAAGTT	0	1	198977894	BC040869							83	0.44712	0.21692	2	1	1	37.0285	70	1.87032e-07	1.48548	1	1	3.8714	4.14593	3.8714	-0.249789	56	0.000134408	T	0.000114536				Yes
285	SF-LNCap	1	200948671	.	C	T	983	PASS	PASS	191;0	169;31	ACGTGAGAGT	CGAATGCACT	0	1	200948671	KIF21B							200	0.318054	0.155067	2	1	1	32.1885	65.6727	2.45545e-15	1.84644	1	1	3.06519	3.22582	3.06519	-0.417129	191	0.000858391	A	0.000434493
286	SF-LNCap	1	201289519	.	T	C	2420	PASS	PASS	307;0	237;71	GGTGAGTGCA	CCCCTGGTGG	0	1	201289519	PKP1							308	0.474955	0.230612	2	1	1	34.2883	67.7402	3.37296e-35	1.52193	1	1	3.48018	3.64182	3.48018	-0.205367	307	0.000330665	A	0.000302656
287	SF-LNCap	1	201458008	.	G	A	1465	PASS	PASS	246;0	180;43	CACCTTCTCC	CAGCATAGAC	0	1	201458008	CSRP1			Yes	Yes	1		223	0.39746	0.192894	2	1	1	34.1682	68.0287	6.89407e-23	1.29546	1	1	3.72987	3.79783	3.72987	-0.305786	246	0.000186162	T	0.00019174
288	SF-LNCap	1	201860781	.	A	T	586	PASS	PASS	123;0	74;17	TCATTCTCAG	TTCCCTCTCC	0	1	201860781	SHISA4							91	0.384512	0.186937	2	1	1	34.6325	67.7799	1.71109e-10	0.970951	1	1	3.29423	3.81097	3.29423	-0.324284	123	0.000507113	C	0.000239404
289	SF-LNCap	1	201868940	.	C	A	1965	PASS	PASS	302;0	220;58	ATGCCTTTGC	TGTGATGTGG	0	1	201868940	LMOD1							278	0.429869	0.208628	2	1	1	34.0246	67.3898	2.69018e-30	1.36096	1	1	3.68401	3.65944	3.68401	-0.261827	302	0.000206882	T	0.000177695
290	SF-LNCap	1	201970786	.	G	T	1122	PASS	PASS	178;0	199;33	CCTCCTCACA	GCCTATGTGC	0	1	201970786	RNPEP							232	0.293305	0.142516	2	1	1	34.0979	68.2908	2.50952e-14	1.37095	1	1	3.51247	3.80755	3.51247	-0.463473	178	0.000306995	A	0.000362889
291	SF-LNCap	1	202166214	.	G	T	834	PASS	PASS	90;0	68;25	ACTATAGGAG	CGCCCAGGAG	0	1	202166214	LGR6							93	0.552987	0.268298	2	1	1	33.8727	66.9627	1.28622e-12	1.52193	0.5	1	3.73574	3.0921	3.73574	-0.108283	90	0.000183663	A	0.000348859
292	SF-LNCap	1	204216531	.	G	A	796	PASS	PASS	179;0	165;23	AGGTCATCGT	CAGGGCAGAG	0	1	204216531	PLEKHA6							188	0.252291	0.122522	2	1	1	34.7738	67.5342	1.53368e-11	1.48548	1	1	3.69952	3.79248	3.69952	-0.541209	179	0.000199628	T	0.00026091
293	SF-LNCap	1	205027363	.	G	A	1109	PASS	PASS	237;0	184;32	GTCACCAGCT	GTGGGGGGCA	0	1	205027363	CNTN2							216	0.305309	0.148219	2	1	1	34.7289	69.4172	3.85834e-17	1.35678	1	1	3.72094	3.88573	3.72094	-0.444055	237	0.000190026	T	0.000147769
294	SF-LNCap	1	205417325	.	T	C	232	PASS	PASS	29;0	17;7	GATCCCAGGT	ACCAGATCCC	0	1	205417325	MIR135B							24	0.601486	0.291819	2	1	1	33.2351	70	0.000167926	1.68548	1	1	3.72147	3.72663	3.72147	-0.0569695	29	0.000189794	A	0.000371476
295	SF-LNCap	1	205498113	.	C	A	358	PASS	PASS	57;0	52;11	GACCCTACCC	TTGCTCCTCG	0	1	205498113	CDK18							63	0.359859	0.174749	2	1	1	32.6803	68.2908	9.85526e-06	1.52193	1	1	3.56462	3.64153	3.56462	-0.35657	57	0.000272286	T	0.000305533
296	SF-LNCap	1	205615714	.	CA	C	.	PASS	PASS	52;0	77;16	AAAAATTACC	AAAAAAGGAC	0	1	205615713	SLC45A3						Yes	93	0.354839	0.172043	2	1	1	0	68.8295	8.05123e-06	1.15678	1	1	100	100	100	0	52	0	A	0				Yes
297	SF-LNCap	1	205632796	.	CAAGGGG	C	.	PASS	PASS	110;0	87;13	AGTAAAGGGC	AGGGGAAGGG	0	1	205632795	SLC45A3						Yes	100	0.268125	0.13	2	1	1	0	70	2.18476e-07	0.881291	1	0.121254	100	100	100	0	110	0	A	0				Yes
298	SF-LNCap	1	206972358	.	A	G	675	PASS	PASS	98;0	103;20	CGGGGTAAGT	ATTTCTGCTA	0	1	206972358	IL19							123	0.335094	0.162622	2	1	1	33.8785	67.6388	3.98566e-09	1.68548	1	1	3.81791	3.72299	3.81791	-0.389082	98	0.000152018	T	0.00014334
299	SF-LNCap	1	211093047	.	A	T	1199	PASS	PASS	148;0	151;36	GATGTTCCCA	AGCCCACACT	0	1	211093047	KCNH1							187	0.396647	0.192526	2	1	1	33.5232	68.6982	7.39503e-16	1.57095	1	1	3.67336	3.50887	3.67336	-0.307041	148	0.000212015	C	0.000250595
300	SF-LNCap	1	211534497	.	C	T	2373	PASS	PASS	311;0	305;67	TATGGCTGTG	TGTAACGGTA	0	1	211534497	TRAF5							372	0.371125	0.180165	2	1	1	35.495	69.3036	7.25257e-30	1.72193	1	1	3.64533	3.95329	3.64533	-0.34108	311	0.000226141	A	0.000138154
301	SF-LNCap	1	211749240	.	T	A	1520	PASS	PASS	209;0	221;46	TAAGAGCAGA	TCCTTAAGTA	0	1	211749240	SLC30A1							267	0.354966	0.172302	2	1	1	33.2095	68.159	6.46244e-20	1.68548	1	1	3.70405	3.60206	3.70405	-0.366634	209	0.000197555	C	0.000189932
302	SF-LNCap	1	212860390	.	G	A	290	PASS	PASS	51;0	43;9	CCTGTGCCGC	CTGTTCACCT	0	1	212860390	BATF3							52	0.353291	0.171595	2	1	1	33.1863	68.9605	5.48402e-05	1.48548	1	1	3.51868	2.51011	3.51868	-0.351035	51	0.000302641	T	0.000637421				Yes
303	SF-LNCap	1	213029590	.	A	AG;AGG	.	PASS	PASS	250;0	329;55	GGCGGGCGGA	GGGGGGATTT	0	1	213029590	FLVCR1-AS1						Yes	384	0.290796	0.140992	2	1	1	0	68.2908	5.34081e-21	0.921928	1	1	100	100	100	0	250	0	A	0
304	SF-LNCap	1	214068016	.	C	T	4100	PASS	PASS	428;0	466;119	ctggtcagtg	ttaatctact	0	1	214068016	PROX1-AS1							585	0.41947	0.203555	2	1	1	34.5514	69.0573	0	1.48548	1	1	3.75647	3.84109	3.75647	-0.276457	428	0.000175108	A	0.000253219			Yes
305	SF-LNCap	1	214171310	.	T	C	861	PASS	PASS	226;0	208;26	CTTCACCACG	CCACCTTCCG	0	1	214171310	PROX1							234	0.228216	0.111332	2	1	1	33.406	67.082	4.70241e-13	1.15678	1	1	3.16542	3.50317	3.16542	-0.584815	226	0.000681845	A	0.000360363
306	SF-LNCap	1	214178624	.	CT	C	.	PASS	PASS	157;0	168;61	AGGTAGGGAC	TTTTTTATTC	0	1	214178623	PROX1						Yes	229	0.5494	0.266376	2	1	1	0	69.3884	3.23208e-24	0.921928	1	1	100	100	100	0	157	0	A	0
307	SF-LNCap	1	214828649	.	G	A	2371	PASS	PASS	257;0	294;69	GGAAAATGAA	TTGTTGATCA	0	1	214828649	CENPF							363	0.392075	0.190306	2	1	1	34.5319	69.0515	1.16133e-27	1.29546	1	1	3.67926	3.75828	3.67926	-0.3126	257	0.000209154	T	0.000356017
308	SF-LNCap	1	215848078	.	C	A	482	PASS	PASS	128;0	96;14	ATTATCATAT	TAACTAAATA	0	1	215848078	USH2A							110	0.261721	0.127378	2	1	1	34.5212	67.9811	4.33153e-08	1.29546	1	1	3.31547	3.84744	3.31547	-0.516374	128	0.000482947	T	0.000177806
309	SF-LNCap	1	215940249	.	C	A	143	PASS	PASS	29;0	18;4	AGAGTACTCT	TAAAACACTC	0	1	215940249	USH2A							22	0.375053	0.182005	2	1	1	35.8155	70	0.00638792	1.48548	1	1	3.79395	3.98931	3.79395	-0.300075	29	0.000160635	T	0.000260931				Yes
310	SF-LNCap	1	216052522	.	C	G	748	PASS	PASS	85;0	76;21	GAATTTTGCT	TTGTTTTCAG	0	1	216052522	USH2A							97	0.446307	0.216531	2	1	1	35.7171	67.2947	4.37543e-10	1.15678	1	1	3.85539	3.92855	3.85539	-0.245881	85	0.000139452	A	0.000137937				Yes
311	SF-LNCap	1	216373189	.	G	T	1910	PASS	PASS	253;0	265;55	GACCTTCGTA	GAAACACATG	0	1	216373189	USH2A			Yes	Yes	1		320	0.354278	0.17201	2	1	1	34.8279	68.4637	7.41731e-24	1.76096	1	1	3.62261	3.87154	3.62261	-0.366672	253	0.000238276	A	0.000226877
312	SF-LNCap	1	216462535	.	G	A	587	PASS	PASS	89;0	56;18	GGCAAATGCA	TCTTCAATTC	0	1	216462535	USH2A							74	0.501741	0.243556	2	1	1	32.7015	68.9605	1.87039e-10	1.48548	1	1	3.54151	3.67903	3.54151	-0.176007	89	0.000287157	T	0.000516059
313	SF-LNCap	1	216498673	.	C	A	487	PASS	PASS	61;0	56;15	TCCAAATCAA	TGAAATAGTC	0	1	216498673	USH2A							71	0.435394	0.211277	2	1	1	32.5259	68.7508	2.41678e-07	1.48548	1	1	3.75116	3.67876	3.75116	-0.255287	61	0.000177258	T	0.00018674
314	SF-LNCap	1	218085140	.	A	T	1076	PASS	PASS	188;0	207;31	CTGACAAACA	CAGGATTCCA	0	1	218085140	SPATA17							238	0.26857	0.130377	2	1	1	34.7934	69.0955	9.87897e-14	1.37095	1	1	3.79137	3.88395	3.79137	-0.508409	188	0.000161591	C	0.000193125
315	SF-LNCap	1	218458659	.	A	G	656	PASS	PASS	118;0	81;20	GCGCAGAAAA	TGGCAGCCGC	0	1	218458659	RRP15							101	0.407399	0.198258	2	1	1	33.444	60	2.27664e-11	1.48548	1	1	3.135	2.72478	3.135	-0.290298	118	0.000731211	T	0.00172258
316	SF-LNCap	1	219097874	.	A	T	1120	PASS	PASS	143;0	171;34	CTCTTTGGAG	GACAACCTCT	0	1	219097874	U3							205	0.341712	0.165876	2	1	1	33.1973	68.0614	7.47681e-14	1.72193	1	1	3.70302	3.47085	3.70302	-0.382068	143	0.000198025	C	0.000246831
317	SF-LNCap	1	219164406	.	CT	C	.	PASS	PASS	36;0	36;10	TAATTGGTGC	TTTTTTTCCA	0	1	219164405	U3						Yes	46	0.448369	0.217391	2	1	1	0	69.0652	6.60088e-05	1.15678	1	1	100	100	100	0	36	0	A	0				Yes
318	SF-LNCap	1	220160624	.	T	G	1001	PASS	PASS	151;0	136;29	TTTCTTTTTC	TTCTTCTTCT	0	1	220160624	EPRS							165	0.362274	0.175801	2	1	1	34.6395	69.3567	4.86713e-14	0.721928	1	1	3.81442	3.83574	3.81442	-0.350501	151	0.000153241	A	0.000146398
319	SF-LNCap	1	223266530	.	G	A	1270	PASS	PASS	151;0	155;38	gtgtgctatt	ccatctagtg	0	1	223266530	DISP1							193	0.405915	0.197027	2	1	1	33.5387	69.263	1.40754e-16	1.52193	1	1	3.65697	3.74319	3.65697	-0.295114	151	0.000220162	T	0.000278344			Yes
320	SF-LNCap	1	223316981	.	C	T	705	PASS	PASS	110;0	119;20	ATCACAGTGA	ACATTCCTGT	0	1	223316981	TLR5							139	0.295872	0.144248	2	1	1	35.3377	69.0652	4.51451e-09	1.84644	1	1	3.09873	3.92663	3.09873	-0.452998	110	0.000794753	A	0.000431289
321	SF-LNCap	1	223396864	.	C	A	1200	PASS	PASS	175;0	129;36	TACCCGGGGC	TAAGGCACTC	0	1	223396864	SUSD4							165	0.449008	0.218507	2	1	1	33.5708	65.192	9.08788e-19	1.57095	1	1	3.09264	3.58556	3.09264	-0.23483	175	0.000805956	T	0.000551512
322	SF-LNCap	1	223797880	.	T	C	244	PASS	PASS	30;0	38;7	CAGGTGCTGA	ACACTGCAAG	0	1	223797880	CAPN8							45	0.320643	0.155635	2	1	1	35.0714	65.9004	0.00236882	1.84644	1	1	3.76437	3.80791	3.76437	-0.410036	30	0.000171953	A	0.000176566
323	SF-LNCap	1	225562479	.	C	T	3199	PASS	PASS	209;0	291;92	AAGTGATTTA	GGTGGCCGGG	0	1	225562479	DNAH14							383	0.495035	0.240233	2	1	1	34.8807	68.6754	5.98099e-31	1.15678	1	1	3.6663	3.85185	3.6663	-0.185316	209	0.000215487	A	0.000158754
324	SF-LNCap	1	225635632	.	C	T	615	PASS	PASS	166;0	89;19	CTATTCAAAA	ATCTTTATAA	0	1	225635632	LBR							108	0.362713	0.176084	2	1	1	32.4435	69.5096	1.78194e-12	1.36096	1	1	3.65111	3.67198	3.65111	-0.354567	166	0.000223149	A	0.000307936				Yes
325	SF-LNCap	1	225692636	.	C	A	1578	PASS	PASS	182;0	211;46	AAGCTCAGCC	TATCCTGAAC	0	1	225692636	ENAH							257	0.368832	0.179045	2	1	1	34.4169	68.366	1.00569e-18	1.76096	1	1	3.66237	3.82681	3.66237	-0.345675	182	0.000217441	T	0.000163219
326	SF-LNCap	1	226175688	.	C	A	2710	PASS	PASS	321;0	320;78	CCCATCAGTC	TTTCTTCTGT	0	1	226175688	C1orf55							398	0.403913	0.196016	2	1	1	34.8502	68.7992	6.08849e-34	1.15678	1	1	3.74686	3.86206	3.74686	-0.298161	321	0.000179022	T	0.000143519
327	SF-LNCap	1	226568687	.	C	T	131	PASS	PASS	19;0	16;4	GCGCTGTGTT	GACTCTTCCT	0	1	226568687	PARP1							20	0.4122	0.20005	2	1	1	32.7605	70	0.0157318	1.52193	1	1	3.70851	3.74425	3.70851	-0.242883	19	0.00019554	A	0.000194272				Yes
328	SF-LNCap	1	226822560	.	G	T	1805	PASS	PASS	221;0	235;54	TTCTTGTCGT	GATGAAGAGG	0	1	226822560	ITPKB							289	0.384635	0.186803	2	1	1	33.8387	67.3713	6.54764e-23	1.36096	1	1	3.50316	3.22411	3.50316	-0.320374	221	0.000313639	A	0.000397241
329	SF-LNCap	1	227079391	.	T	C	1057	PASS	PASS	155;1	126;31	TTCTCTCTCT	GTTGTCCCCT	0	1	227079391	PSEN2							157	0.393325	0.197449	2	1	1	34.2698	68.4859	2.38918e-14	0.970951	1	1	2.16772	3.72366	2.16772	-0.308221	156	0.00674596	A	0.000145798
330	SF-LNCap	1	227170670	.	G	A	334	PASS	PASS	65;0	66;11	CTTCGCCGCC	CATCCATTGG	0	1	227170670	ADCK3							77	0.293119	0.142443	2	1	1	31.4527	64.7372	1.66732e-05	1.35678	1	1	3.48775	2.74233	3.48775	-0.464774	65	0.000324958	T	0.000614688
331	SF-LNCap	1	227216438	.	C	T	2741	PASS	PASS	284;0	363;79	TATCCCAATG	TGTTAAAACA	0	1	227216438	CDC42BPA							443	0.367611	0.178443	2	1	1	34.8314	68.575	1.11127e-29	1.68548	1	1	3.68295	3.79631	3.68295	-0.3478	284	0.000207388	A	0.00224553
332	SF-LNCap	1	227289039	.	AT	A	.	PASS	PASS	6;0	5;6	TATAACTGCA	TTTTTGTACA	0	1	227289038	CDC42BPA						Yes	11	1	0.545455	2	1	1	0	70	0.00965701	1.57095	1	1	100	100	100	0	6	0	A	0				Yes
333	SF-LNCap	1	227921373	.	G	A	1406	PASS	PASS	254;1	245;40	TGTCAGCATG	AACGGGGACC	0	1	227921373	JMJD4							285	0.281874	0.140469	2	1	1	35.242	68.3557	2.18803e-17	1.57095	1	1	2.41796	3.91571	2.41796	-0.480609	255	0.00380303	T	0.000186569
334	SF-LNCap	1	228543797	.	G	A	519	PASS	PASS	122;0	70;15	CGATAGCTCA	CCCCTAGCAC	0	1	228543797	OBSCN							85	0.36327	0.176585	2	1	1	34.6728	66.1816	1.24035e-09	1.57095	1	1	3.34226	3.88007	3.34226	-0.342111	122	0.000454092	T	0.000207255
335	SF-LNCap	1	228629291	.	C	A	555	PASS	PASS	92;0	66;17	tgggccaagc	caggcacttt	0	1	228629291	HIST3H3							83	0.421907	0.204845	2	1	1	32.7513	68.8989	1.8343e-09	1.57095	1	1	3.54569	3.6724	3.54569	-0.274676	92	0.000284407	T	0.000200129			Yes	Yes
336	SF-LNCap	1	229567856	.	C	A	569	PASS	PASS	31;0	53;17	AGGAGGCGGC	GTCGCCATCT	0	1	229567856	ACTA1							70	0.499762	0.24291	2	1	1	33.6461	69.4516	3.07547e-05	1.36096	1	1	3.22053	3.68186	3.22053	-0.167178	31	0.000600738	T	0.000254655
337	SF-LNCap	1	230795076	.	G	T	476	PASS	PASS	26;0	21;14	TATAAGCCAA	ATACTTTCTT	0	1	230795076	COG2							35	0.824503	0.399939	2	1	1	34.1342	68.6607	2.09124e-06	1.37095	1	1	3.74428	3.79134	3.74428	0.146134	26	0.000180087	A	0.000197553
338	SF-LNCap	1	231472454	.	G	A	1050	PASS	PASS	209;0	163;30	GCGCAATGCA	ACATCCAGGT	0	1	231472454	EXOC8							193	0.32033	0.155556	2	1	1	35.0932	68.7508	5.6031e-16	1.84644	1	1	3.61165	3.90186	3.61165	-0.420302	209	0.000244362	T	0.000193214
339	SF-LNCap	1	232862025	.	C	T	1189	PASS	PASS	147;0	144;35	TCAAGAATCA	GGACGTGGCT	0	1	232862025	SIPA1L2							179	0.402863	0.195576	2	1	1	34.2983	68.9306	9.59988e-16	1.76096	1	1	3.6041	3.34976	3.6041	-0.294022	147	0.000248643	A	0.000394634
340	SF-LNCap	1	232878423	.	A	G	1618	PASS	PASS	310;1	291;49	AAAGCCACAC	CCCCCCCACC	0	1	232878423	SIPA1L2							345	0.28452	0.143718	2	1	1	33.3687	69.046	1.02337e-21	0.468996	1	1	2.23266	3.24799	2.23266	-0.462923	312	0.00576934	C	0.0132147
341	SF-LNCap	1	232878481	.	T	A	1524	PASS	PASS	208;0	174;43	TGAGCTGCTG	GTTCTATAGA	0	1	232878481	SIPA1L2							217	0.408486	0.198233	2	1	1	35.5927	67.5829	4.02899e-21	1.48548	1	1	3.7457	3.87556	3.7457	-0.290681	208	0.000179499	C	0.000182219
342	SF-LNCap	1	233086600	.	C	T	1097	PASS	PASS	109;0	114;32	GCTCCGGCCT	TGAAGTTCCC	0	1	233086600	NTPCR							146	0.450994	0.219214	2	1	1	34.5466	66.4266	1.07422e-13	1.48548	1	1	3.25908	3.51524	3.25908	-0.235315	109	0.000549804	A	0.000303003
343	SF-LNCap	1	233112080	.	C	A	613	PASS	PASS	76;0	71;17	ttgttattta	tctgtagtca	0	1	233112080	NTPCR							88	0.398155	0.193248	2	1	1	36.1801	66.0659	2.7698e-08	1.15678	1	1	3.69102	3.9906	3.69102	-0.300814	76	0.000203569	T	0.000145605			Yes
344	SF-LNCap	1	234765062	.	A	T	2251	PASS	PASS	273;0	246;66	GCCTCGTGTG	CACAAACTGC	0	1	234765062	LINC00184							312	0.435199	0.211231	2	1	1	34.3699	68.8653	2.45673e-30	1.57095	1	1	3.64655	3.17623	3.64655	-0.256745	273	0.000225504	C	0.000255275
345	SF-LNCap	1	235383530	.	T	C	158	PASS	PASS	5;0	7;5	AGAATAATAT	ATACAATATA	0	1	235383530	ARID4B							12	0.858669	0.416481	2	1	1	31.7175	70	0.0753691	1.29546	1	1	3.80379	3.57435	3.80379	0.221644	5	0.00015704	A	0.000258425				Yes
346	SF-LNCap	1	235901939	.	C	A	2047	PASS	PASS	228;0	245;57	CCTCAAGACT	TGCACCCAGA	0	1	235901939	LYST							302	0.389331	0.188924	2	1	1	35.9924	68.8502	6.14144e-24	1.84644	0.5	1	3.80245	3.99701	3.80245	-0.315811	228	0.000157523	T	0.000258214
347	SF-LNCap	1	236906294	.	G	A	2682	PASS	PASS	298;0	344;78	TGGAACACCT	GCTGAGAAGT	0	1	236906294	ACTN2							422	0.380939	0.18492	2	1	1	34.6466	67.9461	3.72262e-31	1.84644	1	1	3.65302	3.50644	3.65302	-0.327798	298	0.000222172	T	0.000315971
348	SF-LNCap	1	237015923	.	T	C	1066	PASS	PASS	96;0	130;31	GGTTTTCCTT	ACCATGCAAT	0	1	237015923	MTR							161	0.396829	0.192543	2	1	1	34.5543	69.0955	1.6695e-11	1.37095	1	1	3.8515	3.70814	3.8515	-0.307971	96	0.000140707	A	0.000146762
349	SF-LNCap	1	237089025	.	G	A	2935	PASS	PASS	373;0	390;83	TGTGTCACCT	AAAATCCTTT	0	1	237089025	MTR							473	0.361755	0.175544	2	1	1	35.461	68.0715	1.53584e-35	1.48548	1	1	3.82995	3.9272	3.82995	-0.357251	373	0.000147861	T	0.000151596
350	SF-LNCap	1	237791467	.	TA	T	.	PASS	PASS	42;0	42;8	CTACATTGAT	AAAATATATT	0	1	237791466	RYR2						Yes	50	0.33	0.16	2	1	1	0	68.8295	0.000329236	0.970951	1	1	100	100	100	0	42	0	A	0				Yes
351	SF-LNCap	1	237823275	.	CT	C	.	PASS	PASS	97;0	119;37	AATGTTTGCC	TTTTTTAAGT	0	1	237823274	RYR2						Yes	156	0.489183	0.237179	2	1	1	0	69.4963	5.92872e-14	1.15678	1	1	100	100	100	0	97	0	A	0
352	SF-LNCap	1	238045728	.	A	G	1727	PASS	PASS	226;0	202;51	GGTTTTATTG	CACATTTGGT	0	1	238045728	ZP4							253	0.415049	0.201609	2	1	1	34.0187	69.4516	7.56105e-24	1.29546	1	1	3.42834	3.70864	3.42834	-0.279184	226	0.00037254	T	0.000185116
353	SF-LNCap	1	241843049	.	G	C	141	PASS	PASS	29;0	24;4	agttcagcat	tatactctct	0	1	241843049	WDR64							28	0.294469	0.1429	2	1	1	35.3023	70	0.0122152	1.48548	1	1	3.89567	3.95425	3.89567	-0.476953	29	0.000127107	A	0.000106238			Yes	Yes
354	SF-LNCap	1	243507401	.	G	A	1066	PASS	PASS	136;0	158;33	GGCATTCTTA	AAAAGTTTTG	0	1	243507401	SDCCAG8							191	0.356048	0.172861	2	1	1	32.3569	70	1.30102e-13	1.52193	1	1	3.63539	3.67447	3.63539	-0.362104	136	0.000231373	T	0.00023208
355	SF-LNCap	1	244006330	.	C	A	2485	PASS	PASS	275;0	330;73	TAGCATGACA	AGTTTAACAG	0	1	244006330	AKT3							403	0.373416	0.181231	2	1	1	34.1261	69.2326	1.40173e-28	1.84644	1	1	3.74226	3.82006	3.74226	-0.340635	275	0.000180926	T	0.000199355
356	SF-LNCap	1	244142769	.	G	T	422	PASS	PASS	78;0	64;12	TCATTTTGTG	GGATTCCCAG	0	1	244142769	LOC339529							77	0.321344	0.156045	2	1	1	35.2349	68.4349	1.3106e-06	1.36096	1	1	3.61551	3.93545	3.61551	-0.412013	78	0.000242199	C	0.0132495
357	SF-LNCap	1	244204778	.	G	A	1445	PASS	PASS	275;0	256;41	taggtgctaa	gatacagcta	0	1	244204778	LOC339529							297	0.284321	0.13813	2	1	1	35.3212	68.1641	1.02399e-19	1.89546	1	1	3.55733	3.93811	3.55733	-0.480396	275	0.000276893	T	0.000146032			Yes
358	SF-LNCap	1	246755151	.	G	A	1040	PASS	PASS	110;0	116;30	GAAGCCTCCA	AGATGAACAG	0	1	246755151	CNST							146	0.423542	0.205521	2	1	1	34.7534	68.4349	6.0392e-13	1.68548	1	1	3.77624	3.87324	3.77624	-0.270926	110	0.000167317	T	0.000151781
359	SF-LNCap	1	246811385	.	A	G	329	PASS	PASS	41;0	39;10	GGCATTTAAA	AACATATATA	0	1	246811385	CNST							49	0.420569	0.204062	2	1	1	33.0136	68.1175	5.0491e-05	1.29546	1	1	3.82502	3.69042	3.82502	-0.255404	41	0.000149551	T	0.000146549				Yes
360	SF-LNCap	1	247719661	.	G	A	1213	PASS	PASS	84;0	148;36	GTGAAAAAAT	TGGAGGGCAG	0	1	247719661	C1orf150							185	0.401246	0.194728	2	1	1	33.7585	69.2219	8.65695e-11	1.37095	1	1	3.73346	3.80234	3.73346	-0.294637	84	0.000184628	C	0.00565917
361	SF-LNCap	1	247902608	.	G	T	3077	PASS	PASS	413;0	433;89	CAGAGACAGA	ACAATCCAAA	0	1	247902608	OR6F1							522	0.351171	0.170566	2	1	1	34.706	68.7366	4.05151e-38	1.29546	1	1	3.52143	3.80144	3.52143	-0.370612	413	0.000300733	A	0.000175174
362	SF-LNCap	1	247921081	.	G	T	2251	PASS	PASS	279;0	272;69	CAGACAAGGG	CGTGAGAGCC	0	1	247921081	OR1C1							341	0.416716	0.202286	2	1	1	32.9024	68.2281	2.38437e-30	1.52193	1	1	3.61588	3.4609	3.61588	-0.278596	279	0.000241991	A	0.000219671
363	SF-LNCap	1	248039197	.	C	T	708	PASS	PASS	71;0	65;21	ACATTCTTTC	GCAGTGGATG	0	1	248039197	OR2W3;TRIM58							86	0.503468	0.244282	2	1	1	33.8793	66.8331	1.06819e-09	1.48548	1	1	3.75366	3.71072	3.75366	-0.169163	71	0.000176241	A	0.000285912
364	SF-LNCap	1	248903127	.	G	T	1683	PASS	PASS	249;0	276;47	CAGCCTTTCA	CACGAGACTC	0	1	248903127	LOC646627							323	0.299786	0.145588	2	1	1	35.9038	69.2052	4.18375e-20	1.84644	1	1	3.62425	3.97513	3.62425	-0.451545	249	0.00023738	A	0.00013889
365	SF-LNCap	1	249157087	.	TC	T	.	PASS	PASS	31;0	27;7	AATTCCGTTT	CCCTGAGCCC	0	1	249157086	ZNF692						Yes	34	0.424632	0.205882	2	1	1	0	70	0.000669574	1.52193	1	1	100	100	100	0	31	0	A	0				Yes
366	SF-LNCap	2	211308	.	T	C	320	PASS	PASS	32;0	32;9	AGATTTctat	tttaataact	0	2	211308	FAM110C							41	0.452479	0.2195	2	1	1	35.6682	68.9605	0.000227086	1.29546	1	1	3.93531	3.92326	3.93531	-0.221855	32	0.000116021	A	9.21873e-05			Yes	Yes
367	SF-LNCap	2	274294	.	AT	A	.	PASS	PASS	63;0	88;33	AAGTTTCTCA	TTTTTAGAAG	0	2	274293	ACP1						Yes	121	0.5625	0.272727	2	1	1	0	69.435	6.49659e-11	1.15678	1	1	100	100	100	0	63	0	A	0
368	SF-LNCap	2	1271227	.	A	G	366	PASS	PASS	71;0	42;11	CTATTGCTTC	GCATCGTGGC	0	2	1271227	SNTG2							53	0.427466	0.207538	2	1	1	33.333	69.1507	4.7528e-07	1.68548	1	1	3.54912	3.76341	3.54912	-0.259611	71	0.000282169	T	0.000134383
369	SF-LNCap	2	1442807	.	CA	C	.	PASS	PASS	67;0	48;12	atgatcactc	aaaaaaactc	0	2	1442806	TPO						Yes	60	0.4125	0.2	2	1	1	0	70	6.17659e-07	1.15678	1	1	100	100	100	0	67	0	A	0			Yes	Yes
370	SF-LNCap	2	1459837	.	T	C	475	PASS	PASS	59;0	54;14	CAATGGTCTC	TCCTACCCAG	0	2	1459837	TPO							68	0.424483	0.205984	2	1	1	34.0892	68.6607	6.10696e-07	1.72193	1	1	3.75872	3.76628	3.75872	-0.268388	59	0.0001742	A	0.000242933
371	SF-LNCap	2	1481097	.	C	T	158	PASS	PASS	70;0	40;6	TCCGCGTCCA	GCGCGCCTCC	0	2	1481097	TPO							46	0.265692	0.130323	2	1	1	27.6043	63.5085	0.000203772	1.29546	1	1	2.82117	2.62809	2.82117	-0.503557	70	0.00150267	A	0.00110796
372	SF-LNCap	2	3628649	exomeSNP 0.0091743115	G	A	216	PASS	PASS	25;0	25;7	GTGAGGTTCT	CTTGTATTCA	0	2	3628649	RPS7							32	0.450112	0.218374	2	1	1	31.6273	67.2947	0.00131491	1.37095	1	1	3.85869	3.00178	3.85869	-0.235315	25	0.000138399	T	0.000493212	Yes			Yes
373	SF-LNCap	2	6116901	.	G	A	1678	PASS	PASS	307;0	312;48	TGCCTCCTTT	TATGTGATGC	0	2	6116901	LOC150622							360	0.274612	0.133451	2	1	1	35.1829	67.8387	7.25631e-22	1.36096	1	1	3.51377	3.67073	3.51377	-0.497387	307	0.000306078	T	0.000231637
374	SF-LNCap	2	6117689	.	T	C	3310	PASS	PASS	339;0	348;97	CTCTTGCCTT	GTAGATTTTG	0	2	6117689	LOC150622							445	0.449156	0.217946	2	1	1	34.2868	68.4512	1.52374e-40	1.36096	1	1	3.75939	3.66886	3.75939	-0.238595	339	0.000173934	A	0.000155634
375	SF-LNCap	2	6122649	.	T	C	2022	PASS	PASS	232;0	218;59	ACAGAATGTC	TTGCATAAAT	0	2	6122649	LOC400940							278	0.437388	0.212229	2	1	1	34.3995	69.2086	2.07725e-26	1.72193	1	1	3.78899	3.80648	3.78899	-0.250339	232	0.000162478	G	0.0037248
376	SF-LNCap	2	6142074	.	CA	C	.	PASS	PASS	144;0	173;46	ATGTTTTGCC	AAAATTGGGT	0	2	6142073	LOC400940						Yes	219	0.433219	0.210046	2	1	1	0	68.366	7.82465e-18	1.57095	1	1	100	100	100	0	144	0	A	0
377	SF-LNCap	2	7179674	.	G	A	671	PASS	PASS	53;0	69;20	tggatggatg	GTAGCTGGTT	0	2	7179674	RNF144A							89	0.463602	0.224991	2	1	1	33.6786	66.8091	2.08103e-07	1.48548	1	1	3.66885	3.72455	3.66885	-0.216158	53	0.000214226	T	0.000441348			Yes
378	SF-LNCap	2	9247453	.	CA	C	.	PASS	PASS	234;0	183;67	CACTGTGTGC	TATAACTTCA	0	2	9247452	MBOAT2						Yes	250	0.55275	0.268	2	1	1	0	68.7413	4.6744e-32	1.52193	1	1	100	100	100	0	234	0	A	0
379	SF-LNCap	2	9628360	.	G	T	1581	PASS	PASS	173;0	166;47	GCCTTTGATA	AGAAAAAGGT	0	2	9628360	IAH1							214	0.452819	0.219726	2	1	1	33.7037	68.1987	7.11542e-21	1.29546	1	1	3.75173	3.7967	3.75173	-0.23084	173	0.000177025	C	0.00483406
380	SF-LNCap	2	9667925	.	T	C	992	PASS	PASS	67;0	79;29	CTTCAGGTGG	TCTCTGTCTA	0	2	9667925	ADAM17							108	0.553421	0.268504	2	1	1	34.3029	68.0517	7.56744e-11	1.52193	1	1	3.74772	3.82953	3.74772	-0.117397	67	0.000178668	A	0.000144637
381	SF-LNCap	2	10139172	.	C	T	588	PASS	PASS	50;0	50;17	GCAGCCACTG	GTCCTGTGTA	0	2	10139172	GRHL1							67	0.522928	0.253721	2	1	1	34.6597	70	1.31916e-07	1.84644	1	1	3.74275	3.88064	3.74275	-0.149724	50	0.000180723	A	0.000123697
382	SF-LNCap	2	10747539	.	C	CT	.	PASS	PASS	81;0	90;21	TTCTAAATCC	TTTTTCTATC	0	2	10747539	NOL10						Yes	111	0.390203	0.189189	2	1	1	0	70	4.9713e-09	1.15678	1	1	100	100	100	0	81	0	A	0
383	SF-LNCap	2	10929732	.	CT	C	.	PASS	PASS	38;0	50;13	TTTATCAGAC	TTTTTTCCAT	0	2	10929731	PDIA6						Yes	63	0.425595	0.206349	2	1	1	0	67.8233	2.81395e-05	1.15678	1	1	100	100	100	0	38	0	A	0				Yes
384	SF-LNCap	2	11497633	.	G	T	392	PASS	PASS	42;0	33;12	CCTCTGTTGA	AACAGCATTC	0	2	11497633	ROCK2							45	0.545109	0.264458	2	1	1	33.4365	64.3558	2.85948e-06	1.84644	1	1	3.78879	2.53478	3.78879	-0.129402	42	0.000162554	A	0.000877623
385	SF-LNCap	2	11731735	.	C	T	420	PASS	PASS	50;0	35;12	atgcaccgtt	gcgtggtaaa	0	2	11731735	GREB1							47	0.526277	0.255327	2	1	1	35.088	69.2219	1.0134e-06	1.57095	1	1	3.78927	3.90202	3.78927	-0.124868	50	0.000162375	A	0.000135687			Yes
386	SF-LNCap	2	11774390	.	C	T	1308	PASS	PASS	159;0	147;40	CAGCGAGGTG	AAGAGCCCTT	0	2	11774390	GREB1							187	0.440013	0.213761	2	1	1	33.0515	69.3001	2.41406e-18	1.36096	1	1	3.37502	3.25743	3.37502	-0.249362	159	0.00042114	A	0.000329271
387	SF-LNCap	2	15623330	.	G	T	196	PASS	PASS	45;0	30;6	attatgttaa	cctaagagag	0	2	15623330	NBAS							36	0.343403	0.166759	2	1	1	32.7414	68.4349	0.000597235	1.36096	1	1	3.58307	3.69731	3.58307	-0.367676	45	0.000260968	A	0.000226476			Yes	Yes
388	SF-LNCap	2	15746048	.	ATC	A	.	PASS	PASS	33;0	38;16	attgttttaa	ctctctCTCT	0	2	15746047	DDX1						Yes	54	0.611111	0.296296	2	1	1	0	69.4172	2.99947e-06	1	1	1	100	100	100	0	33	0	A	0			Yes
389	SF-LNCap	2	20153528	.	C	T	549	PASS	PASS	71;0	60;17	TGACAATTTA	AATTACTATG	0	2	20153528	WDR35							78	0.449159	0.217941	2	1	1	32.3919	68.8989	1.46302e-08	1	1	1	3.77657	3.62993	3.77657	-0.231951	71	0.000167191	G	0.013013				Yes
390	SF-LNCap	2	20647440	.	GCT	G	.	PASS	PASS	206;0	119;43	CCTGCGGCCG	TCTCCTACCC	0	2	20647439	RHOB						Yes	162	0.547454	0.265432	2	1	1	0	67.134	9.9317e-25	1.29546	1	1	100	100	100	0	206	0	A	0
391	SF-LNCap	2	21060471	.	A	T	4968	PASS	PASS	366;0	400;140	TAATTTAATA	TAGCCTGGTG	0	2	21060471	C2orf43							540	0.534367	0.259288	2	1	1	35.5831	69.1324	0	1	1	1	3.69635	3.94177	3.69635	-0.139301	366	0.00020109	C	0.000147555
392	SF-LNCap	2	22759090	.	T	C	446	PASS	PASS	39;0	52;14	AAATATTTTC	TTTGACCTAA	0	2	22759090	LOC645949							66	0.436913	0.212087	2	1	1	31.9777	69.3336	2.94697e-05	1.35678	1	1	3.60109	3.56741	3.60109	-0.251899	39	0.000250372	A	0.00019551				Yes
393	SF-LNCap	2	25467538	.	A	T	1806	PASS	PASS	254;0	221;54	AGCAGCGGGA	GGGTCAGAAA	0	2	25467538	DNMT3A							275	0.404241	0.196445	2	1	1	33.7024	67.5497	9.6248e-26	1.48548	1	1	3.34674	3.51359	3.34674	-0.296816	254	0.000449444	C	0.00032186
394	SF-LNCap	2	26203531	.	G	T	930	PASS	PASS	152;0	138;28	AGGGTACCCA	GCGGGGCGGA	0	2	26203531	KIF3C							166	0.347185	0.168708	2	1	1	33.3948	67.9811	1.40411e-13	1.15678	1	1	3.42407	3.63986	3.42407	-0.372366	152	0.000376219	A	0.000188039
395	SF-LNCap	2	27448138	.	G	T	881	PASS	PASS	82;0	58;26	GGTAAAGGAA	AATGGTGGTG	0	2	27448138	CAD							84	0.63304	0.308177	2	1	1	34.4925	68.1909	3.28645e-13	1.36096	1	1	2.90215	2.79517	2.90215	-0.0345999	82	0.00124801	A	0.000627559
396	SF-LNCap	2	27485511	.	G	T	396	PASS	PASS	46;0	38;12	CGGCTGTGTA	GGCTGGGCGC	0	2	27485511	SLC30A3							50	0.494295	0.239901	2	1	1	33.3467	65.192	2.78811e-06	1.29546	1	1	3.6144	3.49016	3.6144	-0.176311	46	0.000242818	A	0.000211389				Yes
397	SF-LNCap	2	27535117	.	TG	T	.	PASS	PASS	128;0	124;28	GGATAATCCT	GGGAGACAGA	0	2	27535116	MPV17						Yes	152	0.379934	0.184211	2	1	1	0	68.6607	5.99676e-13	1.36096	1	1	100	100	100	0	128	0	A	0
398	SF-LNCap	2	27722213	.	G	A	1101	PASS	PASS	86;0	67;33	CAGTAGATTT	TGCCCTGGAA	0	2	27722213	GCKR							100	0.679142	0.329493	2	1	1	33.6421	69.1507	1.70198e-15	1.84644	1	1	3.67235	3.18339	3.67235	0.0124916	86	0.000212506	T	0.000357082
399	SF-LNCap	2	27862934	.	G	T	1385	PASS	PASS	171;0	215;41	TGCTGTTCTG	GTACTGGATT	0	2	27862934	GPN1							256	0.330346	0.16033	2	1	1	33.9329	69.0881	3.83862e-16	1.48548	1	1	3.78938	3.72496	3.78938	-0.403387	171	0.000162333	A	0.000294322
400	SF-LNCap	2	28932078	.	C	T	4212	PASS	PASS	426;0	383;123	CCCATGATGG	CTGTGTCTGA	0	2	28932078	5S_rRNA							506	0.501042	0.243253	2	1	1	34.4412	68.3963	0	1.68548	1	1	3.48951	3.64479	3.48951	-0.176212	426	0.000323644	A	0.000390444
401	SF-LNCap	2	29006826	.	A	G	1812	PASS	PASS	140;1	187;52	TATGAGACCT	CTGATGTCCC	0	2	29006826	PPP1CB							239	0.433838	0.217568	2	1	1	34.9747	69.1014	5.09733e-17	1.84644	1	1	2.13804	3.8267	2.13804	-0.246642	141	0.00722259	T	0.000124633
402	SF-LNCap	2	29039185	.	G	GT	.	PASS	PASS	25;0	33;8	CATCTAAATG	TTTTATTCTG	0	2	29039185	SPDYA						Yes	41	0.402439	0.195122	2	1	1	0	70	0.00163084	1.35678	1	1	100	100	100	0	25	0	A	0				Yes
403	SF-LNCap	2	29245199	.	C	T	511	PASS	PASS	62;0	33;14	CCACCACGTG	TGTGTTCTGG	0	2	29245199	FAM179A							47	0.613954	0.297901	2	1	1	36.5425	70	1.15421e-08	1.36096	1	1	3.64507	4.08336	3.64507	-0.0578179	62	0.000226274	A	0.000126911
404	SF-LNCap	2	29474126	.	C	T	499	PASS	PASS	68;0	53;15	TGGTGAACAG	CAATGAACTG	0	2	29474126	ALK							68	0.454584	0.220665	2	1	1	33.4395	68.1175	6.24685e-08	1.76096	1	1	3.58399	3.65158	3.58399	-0.221353	68	0.000260418	A	0.000273028
405	SF-LNCap	2	29519960	.	T	C	1893	PASS	PASS	192;0	174;54	CAAGGTATGA	TGCTGAAAGG	0	2	29519960	ALK							228	0.488053	0.236844	2	1	1	35.1386	68.9605	2.06068e-24	1.84644	1	1	3.67307	3.91158	3.67307	-0.191822	192	0.000212156	A	0.000117898
406	SF-LNCap	2	31428201	.	C	CA	.	PASS	PASS	42;0	22;8	GCCATTCCTC	GGCACTCTGC	0	2	31428201	CAPN14						Yes	30	0.55	0.266667	2	1	1	0	70	2.5666e-05	1.68548	1	1	100	100	100	0	42	0	A	0
407	SF-LNCap	2	32396579	.	AT	A	.	PASS	PASS	37;0	49;14	TGGAAAAGTA	TTTTTTAGTG	0	2	32396578	SLC30A6						Yes	63	0.458333	0.222222	2	1	1	0	67.9811	2.81395e-05	1.15678	1	0.566978	100	100	100	0	37	0	A	0				Yes
408	SF-LNCap	2	32475017	.	G	C	1490	PASS	PASS	156;0	148;45	GGTTTCTGGG	CCTCTTCCAT	0	2	32475017	NLRC4							193	0.480024	0.233269	2	1	1	33.2412	69.7933	7.12351e-20	1.36096	1	1	3.27493	3.70679	3.27493	-0.197551	156	0.000530121	A	0.000291308
409	SF-LNCap	2	32674042	.	G	A	755	PASS	PASS	30;0	54;21	TTGTATCTTG	ATTTAAGTTG	0	2	32674042	BIRC6							75	0.577188	0.28001	2	1	1	36.0218	70	3.50656e-06	1.48548	1	1	3.79298	4.00785	3.79298	-0.092613	30	0.000160996	T	0.000119872
410	SF-LNCap	2	33151093	.	C	A	5114	PASS	PASS	518;0	536;145	CACTACTATG	AAAGGCCTGT	0	2	33151093	LINC00486							681	0.43901	0.213037	2	1	1	35.3787	68.5767	0	1.84644	1	1	3.73525	3.90225	3.73525	-0.2517	518	0.000183871	T	0.000221694
411	SF-LNCap	2	33824217	.	C	A	593	PASS	PASS	113;0	128;18	TTGGGAGACC	GTGCCCTGAC	0	2	33824217	FAM98A							146	0.254528	0.123599	2	1	1	33.0261	68.4349	3.73241e-08	1.84644	1	1	3.71804	3.7175	3.71804	-0.535434	113	0.000191297	T	0.000405706
412	SF-LNCap	2	36668345	.	T	C	510	PASS	PASS	60;0	39;15	TGTTCTTCTG	TGAAAGTGCC	0	2	36668345	CRIM1							55	0.562378	0.272807	2	1	1	34.1077	70	1.99679e-08	1.37095	1	1	3.85828	3.80018	3.85828	-0.079185	60	0.000138527	G	0.0183571
413	SF-LNCap	2	40397474	.	C	A	3864	PASS	PASS	204;0	198;113	ATGAACCTTC	TGAAGACAGG	0	2	40397474	SLC8A1							311	0.748754	0.363242	2	1	1	34.3679	68.9235	2.94e-43	1.72193	1	1	3.67809	3.72149	3.67809	0.070716	204	0.000209719	T	0.000173583
414	SF-LNCap	2	40401829	.	TA	T	.	PASS	PASS	17;0	25;11	AAGGAACATT	AAAAAATAAG	0	2	40401828	LOC100128590						Yes	36	0.630208	0.305556	2	1	1	0	70	0.0007837	0.921928	1	1	100	100	100	0	17	0	A	0				Yes
415	SF-LNCap	2	42556166	.	C	T	146	PASS	PASS	10;0	4;4	GGTAAACTCA	TTTAATAGAA	0	2	42556166	EML4							8	1	0.500002	2	1	1	36.565	70	0.00824176	1.36096	1	1	3.82329	4.06787	3.82329	0.601918	10	0.000150146	A	0.000173114
416	SF-LNCap	2	44152179	.	A	G	1817	PASS	PASS	128;0	110;53	AATAAATGAA	GCGTGAAGAA	0	2	44152179	LRPPRC							163	0.670187	0.325076	2	1	1	34.4315	67.865	4.30093e-23	1.15678	1	1	3.86422	3.78452	3.86422	-6.90724e-05	128	0.000136649	T	0.000135908
417	SF-LNCap	2	46524945	.	T	G	186	PASS	PASS	27;0	11;6	ACCTCGGACC	TCACCACCCG	0	2	46524945	EPAS1							17	0.724775	0.351751	2	1	1	31.8119	68.4349	0.00016735	1.57095	1	1	3.46139	2.81387	3.46139	0.0783831	27	0.000345271	A	0.000967296				Yes
418	SF-LNCap	2	46583455	.	C	A	2210	PASS	PASS	152;0	125;64	ACACCCTCCT	TATCTCTTTC	0	2	46583455	EPAS1							189	0.697791	0.3386	2	1	1	34.6437	69.2708	4.84247e-28	1.29546	1	1	3.55685	3.83806	3.55685	0.0281641	152	0.0002772	T	0.000172428
419	SF-LNCap	2	47079214	.	A	G	254	PASS	PASS	29;0	31;7	taattcacat	aaaaattact	0	2	47079214	LOC100134259							38	0.379659	0.184256	2	1	1	36.3907	68.6607	0.00147306	1.15678	1	1	3.7472	4.01897	3.7472	-0.330832	29	0.000178882	T	0.00011617			Yes
420	SF-LNCap	2	47559733	.	G	A	893	PASS	PASS	62;0	40;27	ccatggcgct	ccagcccagg	0	2	47559733	AK094343							67	0.82978	0.402893	2	1	1	33.1534	67.9052	1.97965e-13	1.48548	1	1	3.23924	3.73131	3.23924	0.152499	62	0.000575447	T	0.000206945			Yes
421	SF-LNCap	2	47562398	.	C	A	1271	PASS	PASS	125;0	102;35	GAGGGAAGTA	TGCATTTCAG	0	2	47562398	AK094343							137	0.526684	0.255519	2	1	1	36.3856	67.373	6.94733e-17	1.36096	1	1	3.80463	4.04424	3.80463	-0.145913	125	0.000156737	T	0.000136699
422	SF-LNCap	2	48678431	.	T	C	510	PASS	PASS	56;0	39;14	TAAAAAAAGG	ATTATGTGAC	0	2	48678431	PPP1R21							53	0.544573	0.264167	2	1	1	36.4633	70	1.07278e-07	1.15678	1	1	3.87974	4.07881	3.87974	-0.13251	56	0.000131852	A	0.000104502				Yes
423	SF-LNCap	2	54662520	.	T	C	417	PASS	PASS	31;0	19;13	AATATAGCTT	GGGGGCTTGA	0	2	54662520	C2orf73							32	0.837081	0.406077	2	1	1	32.1834	67.082	5.91186e-07	1.57095	1	1	3.65901	3.61704	3.65901	0.159492	31	0.000219132	A	0.00021903				Yes
424	SF-LNCap	2	55191136	.	G	A	872	PASS	PASS	97;0	70;27	TGTTAAACAA	GTGAGCTTGG	0	2	55191136	EML6							97	0.573612	0.278334	2	1	1	32.3774	69.3088	7.85897e-14	1.68548	1	1	3.66012	3.66105	3.66012	-0.0871441	97	0.000218571	T	0.00022606
425	SF-LNCap	2	55800813	.	C	T	1186	PASS	PASS	67;0	87;34	TTAGCAAGTC	TTGTTCATAA	0	2	55800813	SMEK2							121	0.579157	0.280968	2	1	1	34.9832	68.3417	6.23862e-12	1.68548	1	1	3.78277	3.88485	3.78277	-0.0917474	67	0.000164821	A	0.000123136
426	SF-LNCap	2	56602879	.	A	T	965	PASS	PASS	35;0	48;30	AGTGAAATTG	ATATTGAATG	0	2	56602879	CCDC85A							78	0.79033	0.383706	2	1	1	32.4638	68.4349	3.93781e-09	1.36096	1	1	3.28743	3.05076	3.28743	0.113996	35	0.000515106	C	0.000455429
427	SF-LNCap	2	61415817	.	C	A	1109	PASS	PASS	88;0	45;33	AACACGCCGC	TTTTAATGGG	0	2	61415817	USP34							78	0.869856	0.421925	2	1	1	34.0058	68.2908	4.65456e-18	1.48548	1	1	3.75196	3.00864	3.75196	0.19458	88	0.000176933	T	0.000502462
428	SF-LNCap	2	61455880	.	A	G	578	PASS	PASS	31;0	34;17	AAcaaaattt	aaaatataaa	0	2	61455880	USP34							51	0.687085	0.333272	2	1	1	34.1105	68.8989	1.03814e-06	0.721928	1	1	3.85447	3.79002	3.85447	0.0262366	31	0.000139749	T	0.000154784			Yes
429	SF-LNCap	2	63053199	.	CT	C	.	PASS	PASS	115;0	114;46	AATTACATAC	TTTTTTTTCT	0	2	63053198	EHBP1						Yes	160	0.592969	0.2875	2	1	1	0	66.9036	5.377e-19	0.468996	1	1	100	100	100	0	115	0	A	0
430	SF-LNCap	2	65953884	.	T	A	314	PASS	PASS	25;0	28;9	AGATAAAACC	CCTATAATCA	0	2	65953884	BC038723;FLJ16124							37	0.503167	0.244144	2	1	1	34.9349	70	0.000487262	1.52193	1	1	3.73481	3.92415	3.73481	-0.159626	25	0.000184058	C	0.00101642				Yes
431	SF-LNCap	2	67149165	.	G	T	384	PASS	PASS	41;0	30;11	gagtccagga	gtgccatgtt	0	2	67149165	MEIS1							41	0.556338	0.26997	2	1	1	35.0117	68.2908	6.01228e-06	1.84644	1	1	3.63763	3.88894	3.63763	-0.104644	41	0.000230184	A	0.00181553			Yes
432	SF-LNCap	2	67626718	.	G	T	1104	PASS	PASS	56;0	59;32	ACCACAGATA	TGATGAGATT	0	2	67626718	ETAA1							91	0.725075	0.351729	2	1	1	34.5751	69.4172	4.15498e-12	1.57095	1	1	3.75061	3.87007	3.75061	0.0584536	56	0.000177482	A	0.000270332
433	SF-LNCap	2	69585671	.	C	T	383	PASS	PASS	20;0	20;11	AGAATTGTTC	GTCAAAATGC	0	2	69585671	GFPT1							31	0.731398	0.354756	2	1	1	34.9428	68.2908	0.000164799	1.84644	1	1	3.85961	3.8458	3.85961	0.0870665	20	0.000138105	A	0.000119122				Yes
434	SF-LNCap	2	70122325	.	TC	T	.	PASS	PASS	65;0	60;18	CGCTCGCGAT	CCCGCACCGA	0	2	70122324	SNRNP27						Yes	78	0.475961	0.230769	2	1	1	0	68.0559	1.61082e-08	1.37095	1	1	100	100	100	0	65	0	A	0
435	SF-LNCap	2	70503952	.	C	T	1633	PASS	PASS	124;0	106;47	GGTGGCCACT	CGTTGAATCG	0	2	70503952	PCYOX1							153	0.632574	0.307147	2	1	1	34.8745	68.4012	6.09886e-21	1.84644	1	1	3.35127	3.84036	3.35127	-0.0354702	124	0.000444789	A	0.000135288
436	SF-LNCap	2	71747202	.	A	T	673	PASS	PASS	66;0	52;20	gtgtttccaa	tgttcttcaa	0	2	71747202	DYSF							72	0.571491	0.27776	2	1	1	33.7528	69.0652	5.91429e-10	1.76096	1	1	3.17096	3.7759	3.17096	-0.0969211	66	0.000673232	C	0.000168071			Yes
437	SF-LNCap	2	71776574	.	G	A	541	PASS	PASS	53;0	23;15	TTGGGTTTTG	CTAGAGGGGC	0	2	71776574	DYSF							38	0.813441	0.394731	2	1	1	36.1414	69.3782	1.43299e-09	0.970951	1	1	3.47444	4.01218	3.47444	0.134829	53	0.00033506	T	0.000147399
438	SF-LNCap	2	71839585	.	C	A	136	PASS	PASS	13;0	4;4	CTGCATGCAG	ATTCAAGGGG	0	2	71839585	DYSF							8	1	0.499846	2	1	1	34.0955	70	0.00386997	1.84644	1	1	3.74363	3.80574	3.74363	0.60182	13	0.000180357	T	0.000158499				Yes
439	SF-LNCap	2	71908053	.	T	A	727	PASS	PASS	50;0	38;22	GGCCCTTATG	TTTTTCTGGC	0	2	71908053	DYSF							60	0.755043	0.36656	2	1	1	33.1436	68.2908	2.12729e-10	0.921928	1	1	3.31938	3.71876	3.31938	0.0870645	50	0.000478627	C	0.000173518
440	SF-LNCap	2	73172199	.	T	C	1066	PASS	PASS	137;0	68;31	TGGCCTGGGC	ATCTCCGGCT	0	2	73172199	SFXN5							99	0.645303	0.313084	2	1	1	34.5375	66.9376	6.69004e-19	1.48548	1	1	3.6788	3.78469	3.6788	-0.0137853	137	0.000209376	A	0.000157883
441	SF-LNCap	2	73680913	.	G	A	3620	PASS	PASS	292;0	232;105	AGTGATGCCA	TGATGGAAAT	0	2	73680913	ALMS1							337	0.642138	0.311532	2	1	1	34.619	68.1175	0	1.57095	1	1	3.7143	3.76536	3.7143	-0.0280382	292	0.000192952	T	0.00017361
442	SF-LNCap	2	74129615	.	G	T	3050	PASS	PASS	270;1	187;91	ACATGGAGAA	GTATCTGTAG	0	2	74129615	ACTG2							278	0.666379	0.32701	2	1	1	33.7095	69.0755	1.1e-42	1.68548	1	1	2.40508	3.33884	2.40508	-0.000530544	271	0.00391752	A	0.000271547
443	SF-LNCap	2	74273638	.	C	T	1745	PASS	PASS	161;0	116;52	AAGATGCCCA	GATCTGGTGG	0	2	74273638	TET3							168	0.637834	0.309495	2	1	1	33.7442	67.8233	1.64183e-25	1.68548	1	1	3.61665	3.68458	3.61665	-0.0319986	161	0.000241566	A	0.000226599
444	SF-LNCap	2	74425694	.	C	T	558	PASS	PASS	64;0	41;20	GGAGGCGGGG	CTGCCACGAG	0	2	74425694	MTHFD2							62	0.660308	0.320881	2	1	1	29.0998	66.1816	1.07922e-10	0.921928	1	1	3.13464	2.50396	3.13464	0.0212748	64	0.000731825	G	0.0177552
445	SF-LNCap	2	74653620	.	G	A	496	PASS	PASS	49;0	39;16	TGCCAGCCAG	GTGGGGGTGT	0	2	74653620	RTKN							55	0.597223	0.290042	2	1	1	31.7352	68.2367	6.35641e-08	0.881291	1	1	3.31841	2.7374	3.31841	-0.0539665	49	0.000479693	T	0.00125191
446	SF-LNCap	2	74725316	.	G	A	727	PASS	PASS	119;0	62;22	TCGCTCGGAC	GCGCCAGGTA	0	2	74725316	LBX2							84	0.539156	0.26182	2	1	1	33.4739	64.7372	9.33281e-14	1.36096	1	1	3.38547	3.32242	3.38547	-0.134734	119	0.000411144	T	0.000413395
447	SF-LNCap	2	78334027	.	G	A	202	PASS	PASS	16;0	16;6	tctatgcact	tggtgcctgg	0	2	78334027	BC030125							22	0.562102	0.272714	2	1	1	33.7639	70	0.00505747	1.48548	1	1	3.74416	3.77551	3.74416	-0.0669336	16	0.00018014	T	0.000169792			Yes
448	SF-LNCap	2	80782965	.	C	A	489	PASS	PASS	66;0	44;14	AACTATGAAG	TGGGGTTTAT	0	2	80782965	CTNNA2							58	0.497757	0.241528	2	1	1	35.0296	69.3336	4.52256e-08	1.36096	1	1	3.7186	3.89025	3.7186	-0.175368	66	0.000191054	T	0.000272834
449	SF-LNCap	2	84752746	.	C	T	1863	PASS	PASS	129;0	160;52	TGAACAGAAC	GATTTCAGTT	0	2	84752746	DNAH6							212	0.505026	0.245311	2	1	1	35.8767	69.4622	7.18966e-19	1.76096	1	1	3.34668	4.01655	3.34668	-0.170387	129	0.000449506	A	0.000122072
450	SF-LNCap	2	84990007	.	C	T	2805	PASS	PASS	200;0	231;80	TCATCCTAAG	ACAGGCTCAG	0	2	84990007	DNAH6							311	0.530104	0.257173	2	1	1	35.1989	68.9474	3.60477e-30	1.84644	1	1	3.81515	3.66464	3.81515	-0.146198	200	0.000152985	A	0.000161217
451	SF-LNCap	2	85786166	.	G	A	752	PASS	PASS	88;0	77;23	CTGAGCCCCC	CTCCTGGGGA	0	2	85786166	GGCX							100	0.473468	0.229724	2	1	1	33.0625	67.9514	4.45244e-11	0.721928	1	1	3.78588	3.21703	3.78588	-0.206949	88	0.000163647	T	0.000281102
452	SF-LNCap	2	85846271	.	C	CT	.	PASS	PASS	151;0	135;34	TTTCTGTTTC	TTTTTTGTTC	0	2	85846271	USP39						Yes	169	0.414941	0.201183	2	1	1	0	68.3417	3.5073e-16	0.921928	1	1	100	100	100	0	151	0	A	0
453	SF-LNCap	2	86354305	.	G	A	618	PASS	PASS	35;0	31;18	ACACATGGTT	CACAGAAGGT	0	2	86354305	PTCD3							49	0.757212	0.367323	2	1	1	34.4722	69.4822	8.14335e-08	1.84644	0.5	1	3.72041	3.81474	3.72041	0.0792902	35	0.000190259	T	0.000201533
454	SF-LNCap	2	86997326	.	CT	C	.	PASS	PASS	19;0	13;4	TCATCTTACC	TTTAACCAGG	0	2	86997325	RMND5A						Yes	17	0.485294	0.235294	2	1	1	0	70	0.00884173	1.48548	1	1	100	100	100	0	19	0	A	0				Yes
455	SF-LNCap	2	87100984	.	A	G	1229	PASS	PASS	161;0	173;36	gttcatctcc	tttgatgaag	0	2	87100984	LOC100286979							209	0.355165	0.172334	2	1	1	34.2365	63.0073	1.47596e-15	1.57095	0.5	1	3.87602	3.81894	3.87602	-0.362694	161	0.000132986	T	0.000189983			Yes
456	SF-LNCap	2	87398462	.	A	G	1468	PASS	PASS	153;0	246;42	TTCTAGCATA	ATTTGCCAAA	0	2	87398462	RMND5A							289	0.299526	0.145375	2	1	1	35.089	44.2824	3.50726e-14	1.84644	0.5	1	3.82137	3.87587	3.82137	-0.452213	153	0.000150813	C	0.00354766
457	SF-LNCap	2	88888321	1000g_rs145427892	C	T	2004	PASS	PASS	209;0	300;59	GGAATAATTG	GTTTTCATTA	0	2	88888321	EIF2AK3							359	0.338838	0.164503	2	1	1	34.0827	68.4081	5.84221e-21	1.37095	1	1	3.66278	3.79876	3.66278	-0.390261	209	0.000217238	A	0.000261554	Yes
458	SF-LNCap	2	90008240	.	G	A	433	PASS	PASS	68;0	54;14	TCCTGGTGCC	CCGTCTGCTG	0	2	90008240	abParts							68	0.422764	0.205156	2	1	1	31.6126	57.9427	1.66075e-07	1.48548	0.5	1	3.74453	2.86694	3.74453	-0.270554	68	0.000179984	T	0.000388361				Yes
459	SF-LNCap	2	96919652	.	T	G	1000	PASS	PASS	87;0	62;30	CGCCTGCTCC	CTTCCTCTGT	0	2	96919652	TMEM127							92	0.671955	0.325973	2	1	1	33.6095	68.1175	7.21015e-15	1.29546	1	1	3.75317	3.48551	3.75317	-0.000305254	87	0.000176441	A	0.000311822
460	SF-LNCap	2	96953095	.	G	T	345	PASS	PASS	54;0	28;10	CTAATGCACA	GCCTAGGAAC	0	2	96953095	SNRNP200							38	0.542454	0.263217	2	1	1	34.5934	68.1175	1.55864e-06	1.84644	1	1	3.68	3.85203	3.68	-0.113844	54	0.000208798	A	0.000206816
461	SF-LNCap	2	97312022	.	A	T	1479	PASS	PASS	116;0	114;44	ggcgttagcc	ccatgcccgg	0	2	97312022	FER1L5							158	0.573965	0.278494	2	1	1	33.6867	68.2908	1.96638e-18	1.68548	1	1	3.68284	3.78908	3.68284	-0.0968969	116	0.000207437	C	0.000193638			Yes
462	SF-LNCap	2	97329139	.	G	T	752	PASS	PASS	96;0	83;26	GGGAGGAGGG	GCAGGCTGGC	0	2	97329139	FER1L5							109	0.487747	0.2371	2	1	1	29.8792	67.8233	1.98518e-12	0.721928	1	1	3.20925	2.6227	3.20925	-0.19041	96	0.000616521	A	0.000826127
463	SF-LNCap	2	97465421	.	G	GC	.	PASS	PASS	25;0	17;5	TGCCCTTTGG	CCCCCTGCAG	0	2	97465421	CNNM4						Yes	22	0.46875	0.227273	2	1	1	0	66.1816	0.00256404	1.48548	1	1	100	100	100	0	25	0	A	0				Yes
464	SF-LNCap	2	98340702	.	C	T	738	PASS	PASS	109;0	85;21	CTCAACGGCA	CTACGCCATT	0	2	98340702	ZAP70							106	0.408263	0.198159	2	1	1	35.2434	64.4759	4.33095e-11	1.84644	1	1	3.67084	3.91861	3.67084	-0.290409	109	0.000213246	A	0.000141281
465	SF-LNCap	2	99008518	.	C	A	141	PASS	PASS	11;0	5;4	GGGACATTAC	TACCCTTGAC	0	2	99008518	CNGA3							9	0.91588	0.444337	2	1	1	35.2597	62.6498	0.00630252	1.57095	1	1	3.56152	3.99386	3.56152	0.300874	11	0.000274237	T	7.32657e-05				Yes
466	SF-LNCap	2	99778518	.	AT	A	.	PASS	PASS	261;0	221;99	AATGGGCTCA	TTTACAGTCA	0	2	99778517	LIPT1						Yes	320	0.638086	0.309375	2	1	1	0	69.2456	1.84e-43	1.84644	1	1	100	100	100	0	261	0	A	0
467	SF-LNCap	2	100623877	.	C	A	1553	PASS	PASS	99;0	79;44	TCATAATTGC	TAAAGTGTTC	0	2	100623877	AFF3							123	0.73731	0.357681	2	1	1	35.3749	69.364	1.25298e-19	1.84644	1	1	3.70485	3.93653	3.70485	0.0636523	99	0.000197193	T	0.000122882
468	SF-LNCap	2	100625353	.	C	T	2792	PASS	PASS	195;0	145;80	TCTTCTTTCT	GTTCTTTCCT	0	2	100625353	AFF3							225	0.732961	0.355558	2	1	1	35.0032	68.9474	9.49207e-37	0.881291	1	1	3.73875	3.87115	3.73875	0.0580248	195	0.000182396	A	0.000193278
469	SF-LNCap	2	100915252	.	G	A	325	PASS	PASS	49;0	43;10	CGTCCACCAA	GGATGAGAGG	0	2	100915252	LONRF2							53	0.38853	0.188738	2	1	1	32.5438	68.1175	2.69374e-05	1.29546	1	1	3.44326	3.69734	3.44326	-0.300853	49	0.000359972	T	0.000210352
470	SF-LNCap	2	100915469	.	G	A	1173	PASS	PASS	74;0	61;33	TTCAAATCAT	GACTGGTTTT	0	2	100915469	LONRF2							94	0.723259	0.351046	2	1	1	35.6307	69.7181	1.53562e-14	1.52193	1	1	3.42503	3.9562	3.42503	0.0561187	74	0.000375388	T	0.000137788
471	SF-LNCap	2	101607329	.	A	G	1337	PASS	PASS	120;0	74;40	CGGGACGGCA	GTCAAGTACG	0	2	101607329	NPAS2							114	0.722393	0.3505	2	1	1	33.799	66.9141	7.45416e-21	1.48548	1	1	3.60279	3.19575	3.60279	0.0580891	120	0.000249391	T	0.000515813
472	SF-LNCap	2	101638709	.	A	G	294	PASS	PASS	44;0	26;9	CCACACCCCA	AGCACATCAC	0	2	101638709	TBC1D8							35	0.529147	0.256714	2	1	1	33.1662	66.8331	1.34387e-05	0.881291	1	1	3.80041	3.14679	3.80041	-0.125806	44	0.000158263	T	0.000303409
473	SF-LNCap	2	102003837	.	CG	C	.	PASS	PASS	51;0	32;17	GCCCGCGGCC	GGGACAGCAG	0	2	102003836	CREG2						Yes	49	0.715561	0.346939	2	1	1	0	66.0659	4.567e-09	0.970951	1	1	100	100	100	0	51	0	A	0
474	SF-LNCap	2	103011135	.	TA	T	.	PASS	PASS	28;0	30;7	GTTTCTTTTT	AAAAATGAAT	0	2	103011134	IL18R1						Yes	37	0.390203	0.189189	2	1	1	0	70	0.00170741	0.921928	1	1	100	100	100	0	28	0	A	0				Yes
475	SF-LNCap	2	104955495	.	TA	T	.	PASS	PASS	48;0	55;9	ATCGTCTGTT	AAAAATGAGT	0	2	104955494	DD413674						Yes	64	0.290039	0.140625	2	1	1	0	68.9605	0.000255729	1.37095	1	1	100	100	100	0	48	0	A	0				Yes
476	SF-LNCap	2	106497909	.	G	A	939	PASS	PASS	143;0	98;27	CCCGGCCTTC	TCAAGTTCGC	0	2	106497909	NCK2							125	0.445332	0.216113	2	1	1	34.8908	67.5497	7.79513e-15	1.37095	1	1	3.71019	3.86507	3.71019	-0.240564	143	0.000194785	T	0.000231092
477	SF-LNCap	2	106578450	.	G	A	732	PASS	PASS	44;0	44;21	GAGGAGACTT	AAAGCCAGCA	0	2	106578450	NCK2							65	0.665849	0.323006	2	1	1	35.0632	65.697	9.36188e-09	1.48548	1	1	3.76879	3.72125	3.76879	6.19681e-05	44	0.000170209	T	0.000174425
478	SF-LNCap	2	111426978	.	G	A	1664	PASS	PASS	138;1	133;51	AGCCAGGCTG	CCATTCAATA	0	2	111426978	BUB1							184	0.555874	0.277156	2	1	1	32.7881	68.8989	4.09629e-20	1.57095	1	1	2.11312	3.54287	2.11312	-0.107395	139	0.00764112	T	0.000299282
479	SF-LNCap	2	112776905	.	G	A	1352	PASS	PASS	94;0	98;40	ATAAATTAAA	CATCCTTTCC	0	2	112776905	MERTK							138	0.597426	0.289848	2	1	1	33.9161	68.8295	6.08542e-16	0.881291	1	1	3.72809	3.76618	3.72809	-0.0700253	94	0.000186925	T	0.000191305
480	SF-LNCap	2	114399578	.	G	A	621	PASS	PASS	83;0	69;18	CAAATGCAGG	CCAGGCCTCA	0	2	114399578	RABL2A							87	0.42656	0.206983	2	1	1	34.5905	20.6155	3.04132e-09	1.48548	0.5	1	3.78073	3.8603	3.78073	-0.26326	83	0.000165598	T	0.000200154
481	SF-LNCap	2	114426279	.	C	T	370	PASS	PASS	54;0	47;11	CCACCGAACC	CATCCTCTGT	0	2	114426279	RABL2A							58	0.391162	0.18985	2	1	1	33.7423	66.5378	8.93888e-06	1.29546	0.5	1	3.70735	3.76736	3.70735	-0.300868	54	0.000196064	A	0.000324789				Yes
482	SF-LNCap	2	124671201	.	AT	A	.	PASS	PASS	140;0	115;46	GCACGCTTCA	TTCCTCTGTG	0	2	124671200	7SK						Yes	161	0.589286	0.285714	2	1	1	0	69.1878	2.89554e-21	1.36096	1	1	100	100	100	0	140	0	A	0
483	SF-LNCap	2	128914888	1000g_rs149918050	C	T	662	PASS	PASS	58;0	49;19	CCCTTCTGGA	GGCAGTTACT	0	2	128914888	UGGT1							68	0.575967	0.279409	2	1	1	34.8999	69.5096	4.91069e-09	1.76096	1	1	3.81807	3.91384	3.81807	-0.0829705	58	0.000151962	A	0.000133337	Yes
484	SF-LNCap	2	129026116	.	G	A	372	PASS	PASS	37;0	35;11	GCCATGCCCC	CAGGTTCTTC	0	2	129026116	HS6ST1							46	0.492318	0.239115	2	1	1	34.184	35.2446	2.39916e-05	1.57095	0.5	1	3.3807	3.59273	3.3807	-0.16241	37	0.00041568	T	0.000229116
485	SF-LNCap	2	129625815	.	C	G	2188	PASS	PASS	224;0	174;66	GCTCCAAGTC	AGCAGGGCTG	0	2	129625815	AK311291							240	0.56614	0.27481	2	1	1	33.3934	68.8653	1.19522e-31	1.76096	1	1	3.49692	3.28363	3.49692	-0.104946	224	0.000318172	A	0.000381811
486	SF-LNCap	2	130626811	.	T	A	2558	PASS	PASS	267;0	227;78	TGTATGAATT	CCCCAGTGTT	0	2	130626811	LOC151121							305	0.526604	0.255543	2	1	1	33.1295	68.9202	8.90044e-36	1.48548	1	1	3.65628	3.36097	3.65628	-0.149701	267	0.000220511	C	0.000250727
487	SF-LNCap	2	131800942	.	C	T	639	PASS	PASS	53;0	40;20	GGGGGAGGTG	GCCACCCACC	0	2	131800942	ARHGEF4							60	0.683866	0.332512	2	1	1	32.3272	67.6388	8.25508e-10	0.921928	1	1	3.02515	2.99087	3.02515	0.0209817	53	0.000941064	A	0.000536667				Yes
488	SF-LNCap	2	133430740	.	C	T	228	PASS	PASS	21;0	20;7	TCCTTCTGTC	TTCAACCTTG	0	2	133430740	NCKAP5							27	0.534247	0.259265	2	1	1	32.6497	68.6607	0.00154101	1.36096	1	1	3.62757	3.69143	3.62757	-0.109113	21	0.000235574	A	0.000216364				Yes
489	SF-LNCap	2	136773906	.	C	A	367	PASS	PASS	26;0	12;11	ACAGCAGGAC	TCATCCAAAG	0	2	136773906	DARS							23	0.985799	0.478148	2	1	1	33.4487	70	2.1516e-06	1.57095	1	1	3.73271	3.75683	3.73271	0.342314	26	0.000184949	T	0.000221971
490	SF-LNCap	2	136843733	.	G	A	1542	PASS	PASS	117;0	118;44	GTAGGGGAGC	CAGGAAGTGG	0	2	136843733	DARS							162	0.559604	0.271528	2	1	1	35.2349	68.0742	3.15269e-18	1.48548	1	1	3.68736	3.63311	3.68736	-0.112483	117	0.000205294	T	0.000176046
491	SF-LNCap	2	136872415	.	TA	T	.	PASS	PASS	19;0	31;12	TTTATCGTAT	AAAAAAAGTC	0	2	136872414	CXCR4			Yes		1	Yes	43	0.503049	0.243902	2	1	1	0	69.2219	0.000500505	1.35678	1	1	100	100	100	0	19	0	A	0
492	SF-LNCap	2	139316804	.	TA	T	.	PASS	PASS	84;0	111;10	TAGTACATTT	AAAAAATGCA	0	2	139316803	SPOPL		Yes				Yes	121	0.170455	0.0826446	2	1	1	0	68.1175	0.000148748	1.29546	1	1	100	100	100	0	84	0	A	0
493	SF-LNCap	2	140017566	.	G	T	2488	PASS	PASS	249;0	183;67	CCCTGACCCA	GTGCGTGTCT	0	2	140017566	LOC647012							250	0.552459	0.268022	2	1	1	37.2815	64.6691	2.94258e-33	1.52193	1	1	3.78666	4.05541	3.78666	-0.118279	249	0.000163351	A	0.000116586
494	SF-LNCap	2	141264286	.	C	CT	.	PASS	PASS	86;0	106;44	TGCTTGTTGC	TTAGTTTTTT	0	2	141264286	LRP1B						Yes	150	0.605	0.293333	2	1	1	0	69.7886	1.15157e-15	0.921928	1	1	100	100	100	0	86	0	A	0
495	SF-LNCap	2	141283722	.	A	C	614	PASS	PASS	73;0	69;19	TTTTGGACAA	GTTCAGTAAA	0	2	141283722	LRP1B							88	0.444811	0.215922	2	1	1	32.368	69.5096	5.65559e-09	1.84644	1	1	3.59196	3.67706	3.59196	-0.239772	73	0.000255687	T	0.000194164
496	SF-LNCap	2	141819620	.	T	C	1029	PASS	PASS	94;0	100;31	TTGTACTTAC	TGTCTGCCTT	0	2	141819620	LRP1B							131	0.487733	0.236657	2	1	1	33.2726	70	5.2601e-13	1.48548	1	1	3.7427	3.74593	3.7427	-0.189788	94	0.000180744	A	0.000185778
497	SF-LNCap	2	144764998	.	C	A	1457	PASS	PASS	138;0	110;43	CTCTGAATCT	TCTGCTCTGG	0	2	144764998	GTDC1							153	0.579133	0.281008	2	1	1	34.0195	69.3491	1.89197e-20	1.57095	1	1	3.66418	3.7626	3.66418	-0.0908024	138	0.000216541	T	0.00015682
498	SF-LNCap	2	151851859	.	A	T	521	PASS	PASS	38;0	25;15	atcaaaattt	aagcttctac	0	2	151851859	SNORD95							40	0.77294	0.374902	2	1	1	34.8607	69.3782	8.38283e-08	1.36096	1	1	3.84462	3.84573	3.84462	0.0968493	38	0.000142952	C	0.000115628			Yes	Yes
499	SF-LNCap	2	152534358	.	AG	A	.	PASS	PASS	166;0	136;53	GAACTTAATA	GGGGGTTTCT	0	2	152534357	NEB						Yes	189	0.578373	0.280423	2	1	1	0	68.9408	1.3987e-24	1.36096	1	1	100	100	100	0	166	0	A	0
500	SF-LNCap	2	152541295	rs114076205	G	A	908	PASS	PASS	71;0	56;28	TACTCACATC	CTCTGCAGCG	0	2	152541295	NEB							84	0.686931	0.333246	2	1	1	32.5379	67.2947	4.63362e-13	1.57095	1	1	3.72359	3.62457	3.72359	0.0157298	71	0.000188871	T	0.000229409	Yes	by-cluster
501	SF-LNCap	2	154028598	.	A	G	1711	PASS	PASS	125;0	115;49	TGAGAAGTGA	CCACTTCGGA	0	2	154028598	ARL6IP6							164	0.615846	0.29876	2	1	1	35.0187	68.6607	7.12826e-21	1.52193	1	1	3.77462	3.88823	3.77462	-0.0501545	125	0.000167942	T	0.000133932
502	SF-LNCap	2	154189337	.	G	T	142	PASS	PASS	6;0	7;4	cctgctttag	gtgaagcaaa	0	2	154189337	ARL6IP6							11	0.749405	0.363558	2	1	1	35.7001	67.6388	0.0699301	1.57095	1	1	3.67659	3.82968	3.67659	0.221764	6	0.000210444	A	0.000137035			Yes	Yes
503	SF-LNCap	2	158275097	.	G	A	877	PASS	PASS	44;0	43;25	TTGTTTCAAA	TTTGCTGTGA	0	2	158275097	CYTIP							68	0.758618	0.36808	2	1	1	35.1847	67.7348	7.19199e-10	1.68548	1	1	3.57676	3.89245	3.57676	0.0968505	44	0.000264785	T	0.00062102
504	SF-LNCap	2	160139124	.	GT	G	.	PASS	PASS	46;0	29;13	TTGCTTTCAG	TTTTTTTAAG	0	2	160139123	WDSUB1						Yes	42	0.603658	0.292683	2	1	1	0	69.282	2.32504e-07	1.15678	1	0.292683	100	100	100	0	46	0	A	0				Yes
505	SF-LNCap	2	160294790	.	T	A	142	PASS	PASS	28;0	31;4	AGTAAAATTC	TGTATAAATA	0	2	160294790	BAZ2B							35	0.235622	0.114394	2	1	1	35.5949	70	0.0217307	1.36096	1	1	3.81343	3.94998	3.81343	-0.573796	28	0.000153594	C	0.00016002				Yes
506	SF-LNCap	2	160623907	.	C	A	764	PASS	PASS	59;0	49;21	TTAAAAATGG	AATTAAATAT	0	2	160623907	2014-03-07							70	0.61854	0.300034	2	1	1	36.43	70	7.3861e-10	0.970951	1	1	3.86625	4.06601	3.86625	-0.0392459	59	0.00013601	T	0.000137356
507	SF-LNCap	2	163005608	.	C	A	2636	PASS	PASS	113;0	71;78	TGGATTTCTC	TCTGTGTCTT	0	2	163005608	GCG							149	1	0.523245	2	1	1	33.9883	67.4537	9.17272e-34	1.29546	1	1	3.81217	3.66708	3.81217	0.360338	113	0.00015404	T	0.000205858
508	SF-LNCap	2	165833536	.	A	G	1290	PASS	PASS	57;0	29;41	ttatataggc	ctatttcttg	0	2	165833536	SLC38A11							70	1	0.585067	2	1	1	31.699	69.3172	6.27303e-19	1.57095	0.5	0.414286	3.81175	3.38848	3.81175	0.465785	57	0.000154186	T	0.000308833			Yes	Yes
509	SF-LNCap	2	167319139	.	T	G	383	PASS	PASS	20;0	13;11	AATAGAGAAC	CACGCTTCCA	0	2	167319139	SCN7A							24	0.944518	0.458198	2	1	1	34.8933	67.42	1.4475e-05	1.52193	1	1	3.60197	3.89511	3.60197	0.26308	20	0.000249865	A	9.80361e-05				Yes
510	SF-LNCap	2	168096404	.	A	T	3047	PASS	PASS	134;0	115;87	TTCAAGAAGC	GCCAGGAAAT	0	2	168096404	XIRP2							202	0.887503	0.430551	2	1	1	35.1684	68.3803	7.04632e-34	1.57095	1	1	3.60812	3.74745	3.60812	0.199049	134	0.000246354	C	0.0001656
511	SF-LNCap	2	169825907	.	G	T	3686	PASS	PASS	177;0	118;108	GCTTTGCAAA	TCACTAGAGT	0	2	169825907	ABCB11							226	0.98506	0.47777	2	1	1	34.2453	68.8732	0	1.84644	1	1	3.78113	3.78715	3.78113	0.277725	177	0.000165446	A	0.000206253
512	SF-LNCap	2	169847377	.	G	A	3344	PASS	PASS	182;0	115;102	GACTTCATCA	CCACCACCCC	0	2	169847377	ABCB11							217	0.966826	0.468909	2	1	1	33.1793	68.2484	0	0.721928	1	1	3.83734	3.06383	3.83734	0.266661	182	0.000145368	T	0.000482268
513	SF-LNCap	2	170076791	.	CA	C	.	PASS	PASS	23;0	18;13	AATATCCTGC	CATTAAATAT	0	2	170076790	LRP2						Yes	31	0.864919	0.419355	2	1	1	0	69.282	6.81339e-06	1.36096	1	1	100	100	100	0	23	0	A	0				Yes
514	SF-LNCap	2	170127660	.	C	T	1310	PASS	PASS	95;0	61;37	CAGCATGGTT	TTTTCTCTCC	0	2	170127660	LRP2							98	0.77827	0.377505	2	1	1	35.5216	68.4776	2.10508e-18	0.970951	1	1	3.79166	3.92496	3.79166	0.10587	95	0.000161486	A	0.000133237
515	SF-LNCap	2	170131765	.	C	CAT	.	PASS	PASS	66;0	59;32	TAAAAGACAC	TATATATCAT	0	2	170131765	LRP2						Yes	91	0.725275	0.351648	2	1	1	0	69.7092	1.96841e-13	1.36096	1	1	100	100	100	0	66	0	A	0
516	SF-LNCap	2	170350209	.	CA	C	.	PASS	PASS	47;0	38;26	AATAGGTACC	AAAAAATGAT	0	2	170350208	BBS5						Yes	64	0.83789	0.40625	2	1	1	0	70	2.53286e-11	1.15678	1	1	100	100	100	0	47	0	A	0
517	SF-LNCap	2	171713645	.	C	T	2385	PASS	PASS	143;0	112;68	GGTAGGTAAT	ATCATGGACC	0	2	171713645	GAD1							180	0.778685	0.37771	2	1	1	35.1838	68.3417	8.88368e-30	1.57095	1	1	3.78174	3.8928	3.78174	0.100081	143	0.000165213	A	0.000125109
518	SF-LNCap	2	173848286	.	C	T	1625	PASS	PASS	126;0	107;46	CATATTAAAG	CTTATCCCAT	0	2	173848286	RAPGEF4							153	0.619791	0.300651	2	1	1	35.4508	68.366	1.30196e-20	1.52193	1	1	3.83519	3.9159	3.83519	-0.0447088	126	0.000146091	A	0.000143121
519	SF-LNCap	2	177017361	.	A	G	505	PASS	PASS	50;0	26;15	CCGGTGGGGA	CCCAAGCGGT	0	2	177017361	HOXD4							41	0.754393	0.366	2	1	1	34.1126	68.7508	8.57209e-09	1.57095	1	1	3.63051	3.23665	3.63051	0.0997003	50	0.000233983	T	0.000993937
520	SF-LNCap	2	177053798	.	C	T	233	PASS	PASS	26;0	13;7	CTGGAGGGGG	CTACGAACCT	0	2	177053798	HOXD1							20	0.720628	0.349965	2	1	1	33.4515	64.4759	0.000111567	1.35678	1	1	3.24367	3.67276	3.24367	0.0669443	26	0.000569625	A	0.000262458
521	SF-LNCap	2	177494222	.	C	A	634	PASS	PASS	84;0	62;20	ttcctccttt	ctcccttcct	0	2	177494222	LOC375295							82	0.501692	0.243509	2	1	1	32.1481	68.593	1.4634e-10	0.970951	1	1	3.57732	3.1072	3.57732	-0.176798	84	0.000264447	T	0.000367234			Yes
522	SF-LNCap	2	178633980	.	T	G	1041	PASS	PASS	92;0	72;31	TCTAGAGGCA	GTGACAGAGC	0	2	178633980	PDE11A							103	0.620311	0.300922	2	1	1	33.6965	69.0955	8.56352e-15	1.84644	1	1	3.78305	3.75536	3.78305	-0.0401663	92	0.000164716	A	0.00016223
523	SF-LNCap	2	179417502	.	G	A	2448	PASS	PASS	171;0	130;72	TGTCTTTGTT	AGTCTTTCAT	0	2	179417502	TTN							202	0.734269	0.356423	2	1	1	34.0963	69.2219	1.28627e-32	1.15678	1	1	3.38264	3.80795	3.38264	0.0581333	171	0.000413832	T	0.000209433
524	SF-LNCap	2	179452218	.	A	G	1710	PASS	PASS	164;0	119;51	TTGAAGTGGG	GGGAGAAGCA	0	2	179452218	LOC100506866;MIR548N							170	0.617373	0.30011	2	1	1	33.7162	68.8989	5.13399e-25	0.921928	1	1	3.10803	3.64531	3.10803	-0.0484568	164	0.000777952	T	0.000381591
525	SF-LNCap	2	179457936	.	G	A	3227	PASS	PASS	296;0	264;93	TTGGATGGTG	GCTTGGATCT	0	2	179457936	TTN							357	0.53673	0.26053	2	1	1	34.8186	69.499	3.9063e-41	1.36096	1	1	3.52605	3.83034	3.52605	-0.138641	296	0.000297549	T	0.00018016
526	SF-LNCap	2	179466212	.	G	A	2476	PASS	PASS	168;0	165;72	CTCCATCGTC	TCTGGCATCT	0	2	179466212	TTN							237	0.624767	0.303404	2	1	1	34.6546	68.6982	4.49673e-29	1.57095	1	1	3.31278	3.20984	3.31278	-0.0464741	168	0.000485945	T	0.000354238
527	SF-LNCap	2	179591911	.	C	G	1894	PASS	PASS	147;0	134;56	TGAGATTGTT	ATCTGTATGA	0	2	179591911	TTN							190	0.607325	0.294683	2	1	1	33.9795	68.3217	5.0647e-24	1.48548	1	1	3.65371	3.71892	3.65371	-0.0580302	147	0.000221819	A	0.000170889
528	SF-LNCap	2	179638607	.	G	T	2006	PASS	PASS	289;0	209;60	CCAAGGGCTG	AATGGTGAAA	0	2	179638607	TTN							269	0.459957	0.223183	2	1	1	33.5659	68.4349	3.17782e-31	1.48548	1	1	3.76061	3.73101	3.76061	-0.225565	289	0.000173446	A	0.000300288
529	SF-LNCap	2	179751636	.	T	C	475	PASS	PASS	37;0	64;14	CTTAGTAATA	ATTTTTGCAT	0	2	179751636	CCDC141							78	0.369909	0.179483	2	1	1	34.0367	69.3336	0.000151587	0.970951	1	1	3.8756	3.79062	3.8756	-0.345217	37	0.000133116	A	0.000112152
530	SF-LNCap	2	180819705	.	AT	A	.	PASS	PASS	63;0	80;20	AGCCAAAAAA	TTTTCGTATG	0	2	180819704	CWC22						Yes	100	0.4125	0.2	2	1	1	0	69.5342	6.61949e-08	1.15678	1	1	100	100	100	0	63	0	A	0
531	SF-LNCap	2	182287199	.	AT	A	.	PASS	PASS	43;0	38;14	CGAATTGTAA	TTTTTTTCCT	0	2	182287198	AK125001						Yes	52	0.555288	0.269231	2	1	1	0	70	8.4086e-07	0.721928	1	1	100	100	100	0	43	0	A	0				Yes
532	SF-LNCap	2	182376495	.	G	GT	.	PASS	PASS	86;0	95;34	AAAGATTGGG	TTTTGAAGTA	0	2	182376495	ITGA4			Yes	Yes	1	Yes	129	0.543605	0.263566	2	1	1	0	69.1758	1.61538e-13	0.970951	1	1	100	100	100	0	86	0	A	0
533	SF-LNCap	2	183826779	.	A	G	198	PASS	PASS	11;0	16;6	GAGGTTTACT	ATAGTGTGGG	0	2	183826779	NCKAP1							22	0.561945	0.272702	2	1	1	33.0757	68.4349	0.0195652	1.48548	1	1	3.61265	3.72787	3.61265	-0.0670193	11	0.000243801	T	0.000178848				Yes
534	SF-LNCap	2	183995714	.	CT	C	.	PASS	PASS	36;0	39;19	tattttcttc	ttttttaggg	0	2	183995713	NUP35						Yes	58	0.626116	0.303571	2	1	1	0	68.5182	2.05169e-07	0.721928	1	1	100	100	100	0	36	0	A	0			Yes
535	SF-LNCap	2	185731146	.	G	A	247	PASS	PASS	41;0	38;7	AAGATCTGAA	GCAAATTTTT	0	2	185731146	ZNF804A							45	0.320546	0.155591	2	1	1	35.3816	70	0.00061724	1.68548	1	1	3.75768	3.92777	3.75768	-0.410049	41	0.00017462	T	0.000109022
536	SF-LNCap	2	186656986	.	A	C	1805	PASS	PASS	142;0	129;53	ATTGAAACTT	TCGATACAGG	0	2	186656986	FSIP2							182	0.600006	0.291071	2	1	1	34.2739	67.6841	8.17954e-23	1.72193	1	1	3.7974	3.54437	3.7974	-0.0683278	142	0.000159366	T	0.000194879
537	SF-LNCap	2	186669694	.	A	C	1124	PASS	PASS	90;0	97;33	CTCATTCCTC	GTAAATTAGC	0	2	186669694	FSIP2							130	0.523235	0.253831	2	1	1	34.145	68.8653	1.91146e-13	1.36096	1	1	3.8494	3.81863	3.8494	-0.153604	90	0.000141389	T	0.000139048
538	SF-LNCap	2	188296263	.	A	G	358	PASS	PASS	40;0	16;10	CATACCAGGT	TATTGAGGTT	0	2	188296263	CALCRL							26	0.792895	0.384577	2	1	1	35.8748	69.0652	8.38606e-07	1.48548	1	1	3.84393	3.98523	3.84393	0.154947	40	0.000143181	T	0.000120874				Yes
539	SF-LNCap	2	188343569	1000g_.	A	G	319	PASS	PASS	20;0	27;9	AATGTGAGTC	TCTTTATATG	0	2	188343569	TFPI							36	0.511866	0.249972	2	1	1	35.6261	67.9052	0.00149225	1.57095	1	1	2.74374	3.88356	2.74374	-0.159691	20	0.00179441	T	0.000102657	Yes			Yes
540	SF-LNCap	2	189342627	.	A	T	860	PASS	PASS	62;0	60;24	TTCCTTAGTT	TCACCCTAGT	0	2	189342627	GULP1							84	0.589004	0.285711	2	1	1	35.9119	69.612	2.23472e-10	1.57095	1	1	3.87554	3.98128	3.87554	-0.0820829	62	0.000133132	C	0.000115966				Yes
541	SF-LNCap	2	190305615	.	G	T	1121	PASS	PASS	102;0	85;34	TCCCGGAGTA	GAGCCAGATT	0	2	190305615	WDR75							119	0.589233	0.285953	2	1	1	33.0957	68.6209	8.16038e-16	1.84644	1	1	3.57716	3.68995	3.57716	-0.0801627	102	0.000264544	A	0.000472209
542	SF-LNCap	2	190597708	.	G	A	330	PASS	PASS	15;0	8;10	TGGAATCAAT	GATTATATTT	0	2	190597708	ANKAR							18	1	0.556859	2	1	1	33.0182	68.1175	4.9975e-05	1.29546	1	0.444444	3.66422	3.76312	3.66422	0.522596	15	0.000216522	T	0.00168631				Yes
543	SF-LNCap	2	191125988	.	CG	C	.	PASS	PASS	52;0	78;33	AAAAAGAGGC	GGGGGGAATT	0	2	191125987	HIBCH			Yes		1	Yes	111	0.613176	0.297297	2	1	1	0	68.0018	2.15839e-10	0.921928	1	1	100	100	100	0	52	0	A	0
544	SF-LNCap	2	191535218	.	A	G	2086	PASS	PASS	89;0	87;59	TTATTTTTGC	TTGCTTGAGA	0	2	191535218	NAB1							146	0.833059	0.404032	2	1	1	35.4501	68.5689	6.83043e-22	1.35678	1	1	3.90503	3.91883	3.90503	0.147553	89	0.000124397	T	0.000117097
545	SF-LNCap	2	197584103	.	C	T	161	PASS	PASS	25;0	12;5	TTCCCACTAG	ATCCTACTGT	0	2	197584103	CCDC150							17	0.603378	0.294124	2	1	1	32.2583	68.1175	0.00122549	1.84644	1	1	2.80005	3.6569	2.80005	-0.0790771	25	0.0015772	A	0.000265422				Yes
546	SF-LNCap	2	197872484	.	C	T	1563	PASS	PASS	93;0	95;48	AGAAAACAAG	TCATTAAAAA	0	2	197872484	ANKRD44							143	0.691277	0.335336	2	1	1	32.7557	68.6325	1.97366e-18	1.15678	1	1	3.76669	3.33481	3.76669	0.0179937	93	0.000171035	A	0.000291556
547	SF-LNCap	2	200704624	.	A	AT	.	PASS	PASS	175;0	147;54	atgtacttca	tttttttcag	0	2	200704624	FONG						Yes	201	0.546562	0.265	2	1	1	0	69.3088	6.13208e-25	1.15678	1	1	100	100	100	0	175	0	A	0			Yes
548	SF-LNCap	2	201535172	.	A	G	437	PASS	PASS	35;0	40;14	TGAGATGATA	CCCCAGGACC	0	2	201535172	AOX1							54	0.533524	0.258829	2	1	1	31.6352	67.2947	6.64433e-06	1.37095	1	1	3.82262	3.13177	3.82262	-0.133498	35	0.000150378	T	0.000333235
549	SF-LNCap	2	202215476	.	AT	A	.	PASS	PASS	77;0	93;38	GTAATTGTGA	TTTTTGGAGC	0	2	202215475	ALS2CR12						Yes	131	0.598282	0.290076	2	1	1	0	69.7552	7.05745e-14	1.15678	1	1	100	100	100	0	77	0	A	0
550	SF-LNCap	2	202245984	.	A	G	747	PASS	PASS	30;0	32;21	GTTTAAGAAT	AAAAGCAAGC	0	2	202245984	TRAK2							53	0.81699	0.396213	2	1	1	35.7205	67.2947	1.07931e-07	1.15678	1	1	4.01642	3.89736	4.01642	0.146565	30	9.62627e-05	T	0.000186824
551	SF-LNCap	2	202580518	.	T	C	4941	PASS	PASS	423;0	378;144	AAACACCGCT	TCCACTTCTC	0	2	202580518	ALS2							522	0.568373	0.27588	2	1	1	34.4628	68.895	0	1.36096	1	1	3.51503	3.71764	3.51503	-0.10386	423	0.000305188	A	0.000229344
552	SF-LNCap	2	203167567	.	A	G	859	PASS	PASS	68;0	67;26	GAAAAAAACT	GGACTCAAAC	0	2	203167567	NOP58							93	0.57615	0.27953	2	1	1	33.1599	69.6419	3.51445e-11	1.35678	1	1	3.73304	3.6963	3.73304	-0.0902294	68	0.000184807	T	0.000185242
553	SF-LNCap	2	203500224	.	C	T	160	PASS	PASS	11;0	4;5	GCCGCGCGCA	CAGCCCCACG	0	2	203500224	FAM117B							9	1	0.555131	2	1	1	32.2862	64.1872	0.00245098	1.36096	1	1	3.33487	3.52459	3.33487	0.698079	11	0.00046188	A	0.000239354
554	SF-LNCap	2	204081913	.	C	T	404	PASS	PASS	23;0	23;12	CAGTGTCTTA	ATATcttttt	0	2	204081913	NBEAL1							35	0.706431	0.342843	2	1	1	33.8305	68.4349	6.94966e-05	1.15678	1	1	3.47962	3.74929	3.47962	0.0378251	23	0.000331089	A	0.000230195			Yes
555	SF-LNCap	2	204326534	.	T	TA	.	PASS	PASS	39;0	49;24	AAAAACTGAT	AAAAAATCCC	0	2	204326534	RAPH1						Yes	73	0.678082	0.328767	2	1	1	0	68.8295	1.98911e-08	1.29546	1	1	100	100	100	0	39	0	A	0
556	SF-LNCap	2	210559042	.	T	A	3037	PASS	PASS	248;0	206;88	CCCTTGGATT	AACTTTGGTC	0	2	210559042	MAP2							294	0.616786	0.299257	2	1	1	34.6313	69.0438	1.9192e-39	1.84644	1	1	3.67846	3.75368	3.67846	-0.0512211	248	0.000209538	C	0.000148687
557	SF-LNCap	2	210778396	.	C	G	573	PASS	PASS	34;0	21;16	TAAATATGCT	CCATTTTAGA	0	2	210778396	UNC80							37	0.891431	0.432385	2	1	1	35.9174	68.8295	3.55043e-08	1.72193	1	1	3.75345	3.97076	3.75345	0.204144	34	0.000176327	A	0.000137865
558	SF-LNCap	2	211473183	.	C	A	2605	PASS	PASS	192;0	174;76	TGTTTTGAAC	TAGCCTGGAT	0	2	211473183	CPS1							251	0.624129	0.302802	2	1	1	34.4714	68.3932	2.59749e-32	1.76096	1	1	3.71128	3.65815	3.71128	-0.0433299	192	0.000194298	T	0.00424233
559	SF-LNCap	2	214013540	.	C	A	291	PASS	PASS	13;0	19;8	TGAACTCTTT	TGCAAATGAT	0	2	214013540	IKZF2							27	0.610694	0.296313	2	1	1	36.4194	68.8295	0.00437337	1.76096	1	1	3.65963	4.06858	3.65963	-0.0510318	13	0.00021882	T	0.000117644
560	SF-LNCap	2	217732592	.	C	A	1794	PASS	PASS	119;0	84;54	TTGGTCTTCC	CTCTCTGGGA	0	2	217732592	BC031974							138	0.805694	0.390927	2	1	1	33.4387	68.4349	6.74734e-25	0.970951	1	1	3.54143	3.37433	3.54143	0.129794	119	0.000287208	T	0.000282661
561	SF-LNCap	2	219457455	.	A	T	727	PASS	PASS	93;0	63;20	GATGTATAGG	CTTTAGGGAA	0	2	219457455	RQCD1							83	0.49675	0.240996	2	1	1	36.4026	70	5.11886e-11	1.57095	1	1	3.83132	4.05637	3.83132	-0.176002	93	0.000147397	C	0.000116524
562	SF-LNCap	2	219494160	.	C	T	955	PASS	PASS	87;0	77;28	GAGCACTGTT	TCTCCAGAGT	0	2	219494160	PLCD4							105	0.549574	0.266678	2	1	1	34.1765	69.6676	6.88248e-13	1.36096	1	1	3.66142	3.83614	3.66142	-0.120967	87	0.000217921	A	0.000166799
563	SF-LNCap	2	220026634	.	T	A	1869	PASS	PASS	166;1	108;55	GTTCTGGTCA	TTCTGGGACC	0	2	220026634	SLC23A3							163	0.683504	0.337121	2	1	1	34.239	68.2908	1.84535e-26	1.84644	1	1	2.23938	3.40426	2.23938	0.0238771	167	0.00572534	C	0.000229165
564	SF-LNCap	2	220044338	.	A	C	455	PASS	PASS	42;0	38;13	cagctccccc	ttggcatctg	0	2	220044338	FAM134A							51	0.524668	0.254928	2	1	1	35.0966	69.282	2.39076e-06	1.35678	1	1	3.26388	3.90128	3.26388	-0.141194	42	0.000543766	T	0.000154443			Yes
565	SF-LNCap	2	220111256	.	G	A	625	PASS	PASS	93;0	98;19	TTCTCTTAGA	CCACATCTTG	0	2	220111256	STK16							117	0.334432	0.162464	2	1	1	32.9681	69.5096	1.1828e-08	1.76096	1	1	3.50157	3.71996	3.50157	-0.393202	93	0.00031479	T	0.000194361
566	SF-LNCap	2	222307806	.	C	A	144	PASS	PASS	15;0	11;4	gctaacattc	ttgagtgctt	0	2	222307806	EPHA4							15	0.54976	0.266671	2	1	1	36.1179	70	0.0118577	1.68548	1	1	3.92008	3.96149	3.92008	-0.0967914	15	0.000120162	T	0.000120443			Yes	Yes
567	SF-LNCap	2	225739523	.	C	A	938	PASS	PASS	71;0	66;26	GTCACACATT	TTCTAGCCTG	0	2	225739523	DOCK10							92	0.582333	0.282657	2	1	1	36.128	68.9202	1.77833e-11	1.48548	1	1	3.50329	4.04082	3.50329	-0.0900328	71	0.000313544	T	0.000151016
568	SF-LNCap	2	231134225	.	T	A	2146	PASS	PASS	159;0	123;61	CCTTGGACAA	AATTTTCTTG	0	2	231134225	SP140							184	0.683405	0.331482	2	1	1	35.2681	69.6949	6.02087e-28	1.57095	1	1	3.87224	3.92158	3.87224	0.0144533	159	0.000134148	C	0.000119181
569	SF-LNCap	2	231176087	.	C	A	985	PASS	PASS	108;0	113;29	TGTTGTATTT	TGCTGGATTT	0	2	231176087	SP140							142	0.420105	0.204223	2	1	1	34.123	28.7762	1.47388e-12	1.15678	0.5	1	3.27035	3.73406	3.27035	-0.277919	108	0.000535734	T	0.00014825
570	SF-LNCap	2	231193333	.	T	A	230	PASS	PASS	12;0	16;7	caataagcta	aataatgatt	0	2	231193333	SP140L							23	0.627325	0.304313	2	1	1	32.9111	70	0.00813824	1.36096	1	1	3.80979	3.72839	3.80979	-0.000163389	12	0.000154885	C	0.000192172			Yes	Yes
571	SF-LNCap	2	231222622	.	G	A	2649	PASS	PASS	267;0	302;75	CAATAAAAAA	ACATTTCCAT	0	2	231222622	SP140L							377	0.410244	0.199116	2	1	1	35.4365	69.503	4.04937e-30	0.921928	1	1	3.67846	3.79055	3.67846	-0.288656	267	0.000209539	T	0.00030581
572	SF-LNCap	2	231266618	.	G	A	232	PASS	PASS	16;0	23;7	CCTGTAATAA	CTTGCACGAG	0	2	231266618	SP140L							30	0.481375	0.233506	2	1	1	33.2652	27.2213	0.00804221	1.84644	0.5	1	3.95051	3.70631	3.95051	-0.196381	16	0.000112033	T	0.000356027				Yes
573	SF-LNCap	2	231327095	.	A	G	240	PASS	PASS	29;0	19;7	TTCCTGGTGC	TGGACTCCTT	0	2	231327095	SP100							26	0.555393	0.269439	2	1	1	34.4674	67.2947	0.000252096	1.57095	1	1	3.80348	3.77163	3.80348	-0.108061	29	0.000157149	T	0.000389906
574	SF-LNCap	2	231850309	.	G	A	354	PASS	PASS	25;0	27;10	TCTGGGCCAC	CGTGTGTCCA	0	2	231850309	LOC348761							37	0.556504	0.270331	2	1	1	35.4937	67.1565	0.000174914	1.84644	1	1	3.29117	3.93884	3.29117	-0.113867	25	0.000510696	T	0.000184809
575	SF-LNCap	2	232374022	.	A	G	3202	PASS	PASS	277;0	219;94	GGACAGTGGT	TTCTTCCTGC	0	2	232374022	LINC00471							313	0.618878	0.300268	2	1	1	34.2345	68.6031	2.12e-43	1.29546	1	1	3.68473	3.57868	3.68473	-0.0523718	277	0.000206538	T	0.000265665
576	SF-LNCap	2	233385381	.	C	T	328	PASS	PASS	30;0	17;10	ACTGTACACA	GCCTGCCCCC	0	2	233385381	PRSS56							27	0.76191	0.370125	2	1	1	33.0424	66.1816	6.69009e-06	1.15678	1	1	3.14558	3.51189	3.14558	0.0966189	30	0.000713664	A	0.000209758
577	SF-LNCap	2	233470838	.	G	T	1058	PASS	PASS	104;0	75;32	TGAAGGCCAA	ATCTGTAACG	0	2	233470838	EFHD1							107	0.616082	0.298878	2	1	1	33.2848	69.124	4.20461e-16	1.84644	1	1	3.7662	3.42623	3.7662	-0.0513872	104	0.000171228	A	0.000259954
578	SF-LNCap	2	233740293	.	G	C	311	PASS	PASS	30;0	27;9	GGGTTATCAT	CAGGCGTCTC	0	2	233740293	C2orf82							36	0.515047	0.249984	2	1	1	34.6779	68.9605	0.000135202	1.84644	1	1	3.57803	3.82374	3.57803	-0.159604	30	0.00026401	A	0.000133985
579	SF-LNCap	2	234718023	.	C	T	354	PASS	PASS	33;0	24;10	ACCCAGGGGA	ATCCAGGCAT	0	2	234718023	DQ655968							34	0.606311	0.294159	2	1	1	35.4908	69.0652	2.21086e-05	1.57095	1	1	3.72103	3.93939	3.72103	-0.0410389	33	0.000189987	A	0.000176702				Yes
580	SF-LNCap	2	234854603	.	A	G	1384	PASS	PASS	114;0	113;40	AATGGCTGTC	TGGACATCCC	0	2	234854603	TRPM8							153	0.538868	0.261507	2	1	1	34.7599	68.593	6.89269e-17	1.89546	1	1	3.6236	3.77946	3.6236	-0.129771	114	0.000237732	T	0.000242796
581	SF-LNCap	2	235017632	.	C	T	2447	PASS	PASS	206;0	165;71	AAATCATCTC	ATACCAGACC	0	2	235017632	SPP2							236	0.620393	0.300987	2	1	1	34.5521	69.343	1.21915e-32	1.57095	1	1	3.72166	3.86034	3.72166	-0.0510514	206	0.000189709	A	0.00030501
582	SF-LNCap	2	237995841	.	G	C	1312	PASS	PASS	69;0	67;38	ATAATGACAT	TAAGTATGTT	0	2	237995841	COPS8							105	0.745905	0.361829	2	1	1	34.6182	68.5182	6.50247e-15	1.48548	1	1	3.74973	3.85306	3.74973	0.0745862	69	0.000177845	A	0.000126888
583	SF-LNCap	2	238485524	.	A	G	315	PASS	PASS	19;0	10;9	TTCTCGTTCA	GCCGAGCCCA	0	2	238485524	RAB17							19	0.976376	0.473573	2	1	1	35.0983	66.8331	5.19095e-05	1.48548	1	1	3.74835	3.89106	3.74835	0.352049	19	0.000178411	T	0.000131911
584	SF-LNCap	2	239420505	.	G	A	339	PASS	PASS	39;0	10;10	AGACTGCCGC	CACAGATGAG	0	2	239420505	LOC151171							20	1	0.499753	2	1	1	34.1541	66.1816	1.25487e-07	1.48548	1	1	3.70868	3.67083	3.70868	0.397701	39	0.000195462	T	0.000179162
585	SF-LNCap	2	239843800	.	G	A	1404	PASS	PASS	118;0	86;40	TGCAGTTGCT	CTGGCCGTGG	0	2	239843800	FLJ43879							126	0.654205	0.317391	2	1	1	35.3256	65.4408	2.02263e-19	1.48548	1	1	3.69663	3.74854	3.69663	-0.0107451	118	0.000200958	T	0.000157595
586	SF-LNCap	2	241715145	.	C	T	273	PASS	PASS	19;0	10;8	GGTTCACCTC	CAGCCTCAGC	0	2	241715145	KIF1A							18	0.914892	0.444336	2	1	1	34.2728	67.6388	0.000122358	1.57095	1	1	3.12255	3.79445	3.12255	0.300892	19	0.000752435	A	0.000177092
587	SF-LNCap	2	241715312	.	G	A	845	PASS	PASS	97;0	99;24	ATCTCGGTAC	GAATGAAATC	0	2	241715312	KIF1A							123	0.401976	0.195118	2	1	1	35.4454	68.8295	9.29904e-11	1.76096	1	1	3.65652	3.56722	3.65652	-0.300992	97	0.000220389	T	0.000207024
588	SF-LNCap	2	242012760	.	C	T	1190	PASS	PASS	87;0	65;35	TCCCTGAACA	GGCAGCAAGG	0	2	242012760	SNED1							100	0.721259	0.349926	2	1	1	34.104	67.8444	2.50071e-16	1.48548	1	1	3.64824	3.80351	3.64824	0.0526523	87	0.000224629	A	0.000145919
589	SF-LNCap	2	242020978	.	AGAG	A	.	PASS	PASS	85;0	61;21	GCACACCACA	AGGAGTGCAC	0	2	242020977	SNED1						Yes	82	0.528201	0.256098	2	1	1	0	68.6607	4.67474e-11	1.36096	1	1	100	100	100	0	85	0	A	0
590	SF-LNCap	2	242054388	.	A	T	273	PASS	PASS	47;0	21;8	TGGATCACTG	TCTTTGCAGC	0	2	242054388	PASK							29	0.568904	0.275992	2	1	1	34.2728	67.6388	8.66945e-06	1.68548	1	1	3.79502	3.79445	3.79502	-0.0968545	47	0.00016024	C	0.000307304
591	SF-LNCap	2	242140639	exomeSNP 0.0091743115	T	A	341	PASS	PASS	172;0	86;10	GCCCGCAGCT	CCTCCAAACC	0	2	242140639	ANO7							96	0.21463	0.104258	2	1	1	34.2155	70	2.21308e-07	1.29546	0.5	0.348437	3.70937	3.802	3.70937	-0.612441	172	0.000195152	C	0.000157159	Yes			Yes
592	SF-LNCap	2	242374346	.	C	T	624	PASS	PASS	47;0	67;18	ACTTACTGTT	TTTATTAAAA	0	2	242374346	FARP2							85	0.436504	0.211822	2	1	1	34.7627	69.4822	1.34701e-06	1	1	1	3.73471	3.87316	3.73471	-0.249698	47	0.000184097	A	0.000171091
593	SF-LNCap	2	242401920	.	G	T	1043	PASS	PASS	160;0	68;32	CACACTTACA	CTCTCTGCTT	0	2	242401920	FARP2							100	0.65901	0.319782	2	1	1	32.9104	67.9384	5.16745e-21	1.36096	1	1	3.58202	3.14115	3.58202	-0.000910093	160	0.000261603	A	0.000704591
594	SF-LNCap	2	242440302	.	C	A	571	PASS	PASS	41;0	28;17	AGCCAGGGCC	AGGCCCCACC	0	2	242440302	STK25							45	0.778256	0.377567	2	1	1	33.883	65.4846	1.95568e-08	1.36096	1	1	3.63632	3.41924	3.63632	0.116014	41	0.000230878	T	0.000364437
595	SF-LNCap	2	242672875	.	G	A	1139	PASS	PASS	122;0	94;33	CTGGGAAGAA	GTGAGTGGCC	0	2	242672875	ING5							127	0.535527	0.259838	2	1	1	34.6686	68.8653	2.59078e-16	1.36096	1	1	3.72513	3.784	3.72513	-0.134711	122	0.000188202	T	0.00016614
596	SF-LNCap	3	432462	.	C	A	1528	PASS	PASS	147;0	116;44	TCAACAGTTC	AAAGGACAGA	0	3	432462	CHL1							160	0.566942	0.275032	2	1	1	34.8327	69.5766	4.07448e-21	1.29546	1	1	3.81957	3.86262	3.81957	-0.104633	147	0.000151435	T	0.00018312
597	SF-LNCap	3	1262454	1000g_.	A	T	1666	PASS	PASS	139;0	124;48	ATCTGAGGTC	TCCTGAATTG	0	3	1262454	CNTN6							173	0.572111	0.27765	2	1	1	34.7755	69.026	2.99769e-21	1.89546	1	1	3.57984	3.89555	3.57984	-0.096842	139	0.000262914	C	0.00534432	Yes
598	SF-LNCap	3	4791735	.	T	C	1954	PASS	PASS	191;1	128;57	GCCTGGAGGG	ATGTGGAAAC	0	3	4791735	EGOT							185	0.625021	0.308275	2	1	1	34.395	69.1807	1.52319e-27	1.37095	1	1	2.2784	3.80485	2.2784	-0.0360734	192	0.00523382	A	0.000359531
599	SF-LNCap	3	6934709	.	G	A	374	PASS	PASS	84;0	41;11	gatgacgaTA	CATCAGtaac	0	3	6934709	GRM7							52	0.435569	0.211481	2	1	1	34.2451	67.42	1.19002e-07	1.84644	1	1	3.52787	3.62289	3.52787	-0.237474	84	0.000296305	T	0.00014442			Yes
600	SF-LNCap	3	7188345	.	C	T	1322	PASS	PASS	80;0	62;37	CGCAGATTTC	AAAGAGGCAG	0	3	7188345	GRM7							99	0.77035	0.373672	2	1	1	35.8586	65.3266	1.26431e-16	1.36096	1	1	3.77188	3.91574	3.77188	0.0910766	80	0.000169006	A	0.000116315
601	SF-LNCap	3	9121691	.	A	T	434	PASS	PASS	36;0	39;14	AACAGCAGTG	GCCTGGGCAG	0	3	9121691	SRGAP3							53	0.544199	0.264107	2	1	1	31.5572	66.6012	5.2962e-06	1.68548	1	1	3.59676	2.99691	3.59676	-0.110528	36	0.000252877	C	0.00101691
602	SF-LNCap	3	9416424	.	A	G	1106	PASS	PASS	149;0	124;31	TGTTTGAGGT	CTGTGTTGGA	0	3	9416424	LOC440944							155	0.412619	0.200257	2	1	1	35.7365	70	2.01278e-15	1.36096	1	1	3.70002	3.98551	3.70002	-0.285448	149	0.000199396	T	0.000339659
603	SF-LNCap	3	9756635	exomeSNP 0.018348623	G	T	1309	PASS	PASS	113;0	105;38	GGACCGGGAT	GAAGGTAGAA	0	3	9756635	CPNE9							143	0.547643	0.265766	2	1	1	34.528	68.7673	1.09255e-16	1.29546	1	1	3.61489	3.86215	3.61489	-0.119037	113	0.000242546	A	0.000178147	Yes
604	SF-LNCap	3	9792621	.	G	T	496	PASS	PASS	63;0	39;15	CATGTGCCTT	GGCTCAGGTG	0	3	9792621	OGG1							54	0.572432	0.277758	2	1	1	33.1984	67.4784	1.19937e-08	1.57095	1	1	3.66613	3.6753	3.66613	-0.0791775	63	0.000215571	A	0.000215042
605	SF-LNCap	3	9882593	.	C	T	180	PASS	PASS	23;0	25;5	ACACTAACAC	AGGACTATAA	0	3	9882593	RPUSD3							30	0.343606	0.166755	2	1	1	36.0888	70	0.00940414	1.36096	1	1	3.80108	3.98523	3.80108	-0.379826	23	0.00015802	A	0.000157372				Yes
606	SF-LNCap	3	9918755	.	G	T	496	PASS	PASS	63;0	36;14	CTCACCTTGA	GAGGAGGTCC	0	3	9918755	CIDEC							50	0.57714	0.280013	2	1	1	35.5045	67.9811	1.52162e-08	1.76096	1	1	3.72629	3.95375	3.72629	-0.0842473	63	0.000187701	A	0.000137877
607	SF-LNCap	3	9918758	.	G	T	525	PASS	PASS	65;0	34;15	ACCTTGAGGA	GAGGTCCTCA	0	3	9918758	CIDEC							49	0.630937	0.306126	2	1	1	35.0704	68.1175	2.29744e-09	1.29546	1	1	3.66288	3.91864	3.66288	-0.0278587	65	0.000217191	A	0.000151486
608	SF-LNCap	3	9920164	.	A	G	980	PASS	PASS	102;0	109;28	TTCATGGCGT	TTCCATCCTT	0	3	9920164	CIDEC							137	0.421246	0.204425	2	1	1	35.0999	68.6607	5.36258e-12	1.36096	1	1	3.73488	3.89639	3.73488	-0.268735	102	0.000184026	T	0.000148894
609	SF-LNCap	3	9989511	.	G	T	373	PASS	PASS	69;0	43;12	GTTGGCTGGG	GGCTGGAGGC	0	3	9989511	PRRT3							55	0.448423	0.217631	2	1	1	31.9179	61.7792	2.62635e-07	1.29546	1	1	3.66995	2.95788	3.66995	-0.223002	69	0.000213683	A	0.000407715
610	SF-LNCap	3	11048934	.	C	T	827	PASS	PASS	60;0	46;25	agctcagtgg	agcaggactc	0	3	11048934	SLC6A1							71	0.724978	0.351841	2	1	1	33.3724	68.8767	8.9177e-12	1.68548	1	1	3.47224	3.4358	3.47224	0.0551347	60	0.00033676	A	0.000244436			Yes
611	SF-LNCap	3	12198450	.	CA	C	.	PASS	PASS	138;0	133;34	AGGCAATTAC	AAAAAAGGCA	0	3	12198449	SYN2;TIMP4						Yes	167	0.41991	0.203593	2	1	1	0	69.7264	1.89214e-15	1.15678	1	1	100	100	100	0	138	0	A	0
612	SF-LNCap	3	12421181	.	G	A	1122	PASS	PASS	159;0	124;34	TAACTTCACA	CTAGTCTATT	0	3	12421181	PPARG							158	0.443353	0.215178	2	1	1	33.2265	67.7799	2.62221e-17	1.57095	1	1	3.66045	3.50719	3.66045	-0.246837	159	0.000218407	T	0.000255168
613	SF-LNCap	3	12892327	.	G	T	670	PASS	PASS	102;0	91;20	CTGCCTCCAT	TCTTCTCCAT	0	3	12892327	RPL32							111	0.371562	0.180337	2	1	1	33.7194	56.5632	6.22922e-10	1.36096	0.5	1	3.73065	3.6248	3.73065	-0.341553	102	0.000185825	A	0.000328038
614	SF-LNCap	3	13416823	.	GT	G	.	PASS	PASS	46;0	37;10	gtttttgttg	ttttttTCCT	0	3	13416822	NUP210						Yes	47	0.43883	0.212766	2	1	1	0	69.0652	1.8267e-05	0.721928	1	1	100	100	100	0	46	0	A	0			Yes	Yes
615	SF-LNCap	3	13461616	.	G	A	842	PASS	PASS	146;0	113;24	TGGCCCGCGT	AAGGGCAGCA	0	3	13461616	NUP210							137	0.36015	0.175341	2	1	1	35.1888	66.4266	8.86934e-13	1.52193	1	1	3.14008	3.90815	3.14008	-0.351733	146	0.000722737	T	0.000244917
616	SF-LNCap	3	13461620	.	G	T	864	PASS	PASS	149;0	116;26	CCGCGTGAAG	GCAGCAGCAC	0	3	13461620	NUP210							142	0.377422	0.183275	2	1	1	33.4008	65.9545	1.0141e-13	1.57095	1	1	3.54807	3.63414	3.54807	-0.333143	149	0.000282855	A	0.00034662
617	SF-LNCap	3	14520712	.	G	T	1047	PASS	PASS	100;0	88;30	CATTTCTGTG	CTCTGGCTGG	0	3	14520712	SLC6A6							118	0.523888	0.254228	2	1	1	35.0424	67.1565	7.72277e-14	1.57095	1	1	3.65453	3.81686	3.65453	-0.146106	100	0.000221405	A	0.000145544
618	SF-LNCap	3	14939701	.	G	T	204	PASS	PASS	37;0	42;6	GGTAGGTGTG	GGCTGGGGAG	0	3	14939701	FGD5							48	0.257664	0.125054	2	1	1	34.1321	70	0.00338845	1.29546	1	1	3.89823	3.78061	3.89823	-0.522697	37	0.000126357	A	0.000137191
619	SF-LNCap	3	15076327	.	G	A	219	PASS	PASS	47;0	39;6	GTAGGGCACA	GGACTTGGGG	0	3	15076327	NR2C2							45	0.274847	0.13342	2	1	1	36.5354	68.4349	0.00113352	1.57095	1	1	3.79433	4.09147	3.79433	-0.476859	47	0.000160496	T	0.000129456				Yes
620	SF-LNCap	3	15131945	.	C	T	1422	PASS	PASS	161;0	194;42	TCAACCCCTC	ATAGCTGAAA	0	3	15131945	ZFYVE20							236	0.366847	0.178061	2	1	1	33.9467	69.11	9.8481e-17	1.37095	1	1	3.70877	3.80267	3.70877	-0.34974	161	0.000195424	A	0.000206843
621	SF-LNCap	3	15606024	.	A	T	836	PASS	PASS	86;0	100;24	AACGGGAAAG	GAAAGTAAAC	0	3	15606024	HACL1							124	0.399019	0.193599	2	1	1	34.9571	69.612	5.30448e-10	0.970951	1	1	3.86892	3.86246	3.86892	-0.300928	86	0.000135178	C	0.000156945
622	SF-LNCap	3	23960564	.	A	G	766	PASS	PASS	62;0	89;24	ATGCTTAGTA	ATAACTTGAG	0	3	23960564	NKIRAS1;RPL15							113	0.43725	0.212163	2	1	1	32.2296	69.2219	1.44311e-08	1.68548	1	1	3.78828	3.23798	3.78828	-0.253844	62	0.000162744	T	0.000263635
623	SF-LNCap	3	25654034	.	G	A	2168	PASS	PASS	175;0	194;64	CTTTTTGCTG	CATCTGCCTT	0	3	25654034	TOP2B							258	0.511175	0.248147	2	1	1	34.0501	68.0877	4.06934e-25	1.37095	1	1	3.51586	3.70559	3.51586	-0.166903	175	0.000304608	T	0.000280559
624	SF-LNCap	3	25808036	.	G	A	2095	PASS	PASS	168;0	167;58	GGGAATGAGC	GAGAACATTT	0	3	25808036	NGLY1							226	0.528833	0.256661	2	1	1	36.1837	68.7073	2.92121e-24	1.68548	1	1	3.59027	4.03096	3.59027	-0.13955	168	0.000256682	C	0.00454026
625	SF-LNCap	3	27763091	.	T	G	276	PASS	PASS	25;0	37;8	CTGGCTGTAC	GATAGGTGCC	0	3	27763091	EOMES							45	0.366306	0.177965	2	1	1	34.6121	62.6498	0.00415202	1.89546	1	1	3.44074	3.82995	3.44074	-0.327086	25	0.000362069	A	0.000292182
626	SF-LNCap	3	29781355	.	G	A	2882	PASS	PASS	168;0	206;81	CAGCAGAGGT	TTGGCTTTGC	0	3	29781355	RBMS3							287	0.582164	0.282449	2	1	1	35.6464	68.9605	1.06431e-28	1.48548	1	1	3.72583	3.97675	3.72583	-0.085945	168	0.000187898	T	0.000338373
627	SF-LNCap	3	32207417	.	C	T	4307	PASS	PASS	460;0	364;125	AATCATGCAA	GTGTTGGGGG	0	3	32207417	GPD1L							489	0.52688	0.255653	2	1	1	34.5764	68.574	0	0.881291	1	1	3.70665	3.82167	3.70665	-0.148495	460	0.00019638	A	0.000183856
628	SF-LNCap	3	32568355	.	G	A	1967	PASS	PASS	187;0	256;57	TGGTTTTCGT	TAATTCTGTC	0	3	32568355	DYNC1LI1							313	0.375253	0.182144	2	1	1	34.6433	68.1845	1.31077e-20	1.29546	1	1	3.69215	3.79569	3.69215	-0.337379	187	0.00020304	T	0.00015177
629	SF-LNCap	3	34604149	.	C	T	167	PASS	PASS	22;0	16;5	catagatttc	ctcccctatc	0	3	34604149	PDCD6IP							21	0.490861	0.238168	2	1	1	33.4813	70	0.00396449	1.29546	1	1	3.7575	3.7689	3.7575	-0.145992	22	0.00017469	A	0.000234718			Yes
630	SF-LNCap	3	35693501	.	C	A	1965	PASS	PASS	178;0	179;56	GAAGGCACTC	TTGCACAGAC	0	3	35693501	ARPP21							235	0.491202	0.238309	2	1	1	35.2575	69.1659	1.29736e-23	1.84644	1	1	3.82322	3.67958	3.82322	-0.18605	178	0.000150171	T	0.000210194
631	SF-LNCap	3	37070225	.	G	T	1414	PASS	PASS	158;0	143;42	ATTTGGCTAA	TTTAAAAACA	0	3	37070225	MLH1							185	0.467974	0.227082	2	1	1	33.7688	68.7246	2.69755e-19	1.29546	1	1	3.73098	3.7748	3.73098	-0.215485	158	0.000185685	A	0.000207436
632	SF-LNCap	3	38035513	.	T	C	1799	PASS	PASS	209;0	186;51	GGCCCGGCAC	GGGGAGACTG	0	3	38035513	VILL							237	0.443649	0.215286	2	1	1	35.3977	69.0836	1.05463e-23	1.36096	1	1	3.73752	3.84235	3.73752	-0.246539	209	0.000182913	A	0.000219363
633	SF-LNCap	3	38357043	.	A	AC	.	PASS	PASS	74;0	50;19	CCTTCACCCA	CCCAGGGGAG	0	3	38357043	SLC22A14						Yes	69	0.567935	0.275362	2	1	1	0	68.017	2.3122e-10	1.29546	1	1	100	100	100	0	74	0	A	0
634	SF-LNCap	3	38524774	.	T	C	1341	PASS	PASS	179;0	158;39	GTTTCCCTGG	GACCTCTGTC	0	3	38524774	ACVR2B							197	0.40764	0.198242	2	1	1	34.5302	67.33	1.53933e-18	1.57095	1	1	3.22242	3.77759	3.22242	-0.288273	179	0.000598139	A	0.000404472
635	SF-LNCap	3	38804810	exomeSNP 0.0091743115	G	T	338	PASS	PASS	37;0	27;10	taggcttcca	gtcacactgt	0	3	38804810	SCN10A							37	0.557215	0.270392	2	1	1	33.8703	69.0652	1.51745e-05	1.84644	1	1	3.64461	3.80749	3.64461	-0.113837	37	0.000226511	A	0.000289554	Yes		Yes
636	SF-LNCap	3	38830506	.	C	T	3635	PASS	PASS	309;0	350;105	AAATAGTGAC	GTAATAAATA	0	3	38830506	SCN10A			Yes	Yes	1		455	0.475372	0.230651	2	1	1	34.8391	68.6862	9.9338e-41	1.29546	1	1	3.77544	3.47254	3.77544	-0.206941	309	0.000167625	A	0.000192446
637	SF-LNCap	3	39140046	.	A	G	319	PASS	PASS	56;0	55;9	TAGGGCCAGT	ACCCCACCGA	0	3	39140046	GORASP1							64	0.289887	0.140716	2	1	1	35.5575	67.9052	0.000108366	1.29546	1	1	3.78382	3.92628	3.78382	-0.460605	56	0.000164424	T	0.000157307				Yes
638	SF-LNCap	3	41012467	.	G	T	1240	PASS	PASS	108;0	102;35	gtgtgctgag	ggatttgtta	0	3	41012467	ZNF621							137	0.526576	0.255479	2	1	1	35.5327	68.9306	1.80027e-15	1.48548	1	0.569951	3.77237	3.93282	3.77237	-0.146059	108	0.000168815	A	0.000123355			Yes	Yes
639	SF-LNCap	3	44058854	.	T	G	1845	PASS	PASS	232;0	166;53	AAATGTCAAG	TTATGTAAAT	0	3	44058854	ABHD5							219	0.49878	0.242103	2	1	1	34.9428	68.5841	1.74002e-27	1.36096	1	1	3.56717	3.80633	3.56717	-0.178563	232	0.000270691	A	0.000245375
640	SF-LNCap	3	44835742	.	G	A	1666	PASS	PASS	220;0	230;48	TAGACGTGTG	CATCAACATC	0	3	44835742	KIF15							278	0.355725	0.172777	2	1	1	34.8359	68.038	7.85056e-21	1.52193	1	1	3.51626	3.85284	3.51626	-0.363829	220	0.000304329	T	0.000212137
641	SF-LNCap	3	45127577	.	A	G	748	PASS	PASS	87;0	92;22	GAAAAATGGA	CAAGACAGAA	0	3	45127577	CDCP1							114	0.39746	0.19284	2	1	1	34.2663	68.7221	1.10344e-09	1.29546	1	1	3.87749	3.37456	3.87749	-0.301361	87	0.000132537	T	0.000183351
642	SF-LNCap	3	46718435	.	G	A	1639	PASS	PASS	152;0	131;49	GGGGCAGCCA	CACACACAAA	0	3	46718435	ALS2CL							180	0.561086	0.272231	2	1	1	33.6328	68.2732	3.65627e-22	0.970951	1	1	3.72335	3.64793	3.72335	-0.108999	152	0.000188975	T	0.000253089
643	SF-LNCap	3	46775176	.	G	A	797	PASS	PASS	87;0	69;23	GCTTCCAATG	ATGGCTTGAA	0	3	46775176	PRSS46							92	0.515331	0.249996	2	1	1	34.7919	68.366	1.4211e-11	1.89546	1	1	3.85734	3.83495	3.85734	-0.156766	87	0.00013883	T	0.000142454
644	SF-LNCap	3	47308786	1000g_rs191502821	G	T	820	PASS	PASS	78;0	47;23	GCAACATTTC	AAAAACTAAA	0	3	47308786	KIF9							70	0.677308	0.328545	2	1	1	35.7443	70	1.33209e-12	0.921928	1	1	3.81642	3.95065	3.81642	0.0193475	78	0.000152538	A	0.000120306	Yes
645	SF-LNCap	3	47385082	.	C	A	264	PASS	PASS	42;0	26;8	ACCTGGCACC	TGCAGCTGGC	0	3	47385082	KLHL18							34	0.484553	0.235288	2	1	1	33.0908	70	5.25421e-05	1.76096	1	1	3.45092	3.7214	3.45092	-0.176111	42	0.000353683	T	0.000172841
646	SF-LNCap	3	47458891	.	G	A	925	PASS	PASS	97;0	83;27	GGCGAGGGAA	GGGAGCCTTT	0	3	47458891	SCAP							110	0.505027	0.245576	2	1	1	34.398	67.9052	6.81653e-13	0.881291	1	1	3.14507	3.74863	3.14507	-0.170237	97	0.000714492	T	0.000296533
647	SF-LNCap	3	47888777	.	C	T	1220	PASS	PASS	177;0	153;36	AGGATGAATG	GCACTCGATT	0	3	47888777	DHX30							189	0.392495	0.190497	2	1	1	34.0963	68.1705	1.55913e-17	1.52193	1	1	3.70805	3.63514	3.70805	-0.312917	177	0.000195745	A	0.000196818
648	SF-LNCap	3	47951362	.	C	A	2426	PASS	PASS	289;0	223;70	TTAACTGTTT	TATGGCTGTT	0	3	47951362	MAP4							293	0.492329	0.238866	2	1	1	34.8261	69.1995	1.53801e-34	1.29546	1	1	3.79384	3.60817	3.79384	-0.188326	289	0.000160677	T	0.000193348
649	SF-LNCap	3	48282460	.	T	A	174	PASS	PASS	18;0	18;5	AAAGTGCGCC	CAGCATTTTC	0	3	48282460	ZNF589							23	0.448187	0.217456	2	1	1	34.8712	68.1175	0.0099416	1.48548	1	1	3.81485	3.89541	3.81485	-0.203912	18	0.00015309	C	0.000175297				Yes
650	SF-LNCap	3	48491821	.	G	T	416	PASS	PASS	51;0	59;12	CAAACTGTTA	GGTACTAAGA	0	3	48491821	ATRIP							71	0.34865	0.169276	2	1	1	34.7922	66.8331	2.17697e-05	1.84644	1	1	3.63069	3.85785	3.63069	-0.367216	51	0.000233889	A	0.000355768
651	SF-LNCap	3	48623612	.	A	G	890	PASS	PASS	147;0	90;27	CAGAGTCCAT	CCCGGCGCCA	0	3	48623612	COL7A1							117	0.475423	0.231475	2	1	1	33.3233	68.6106	1.24791e-15	1.29546	1	1	3.01326	3.34367	3.01326	-0.201237	147	0.000967121	T	0.00112377
652	SF-LNCap	3	48636590	.	G	A	531	PASS	PASS	64;0	49;15	ATGCCGCTAC	GATCCGGTTG	0	3	48636590	UQCRC1			Yes	Yes	1		64	0.483316	0.234569	2	1	1	35.4711	66.8331	6.15772e-08	1.84644	1	1	3.63034	3.95871	3.63034	-0.18513	64	0.000234077	T	0.000297222
653	SF-LNCap	3	48643185	.	A	G	732	PASS	PASS	64;0	47;21	CAGAGGAGAC	GACTTTAAGA	0	3	48643185	UQCRC1							68	0.635856	0.308555	2	1	1	35.1487	68.6607	1.63616e-10	1.52193	1	1	3.58276	3.3825	3.58276	-0.0206976	64	0.000261158	T	0.000242979
654	SF-LNCap	3	48693698	.	G	A	905	PASS	PASS	114;0	79;29	CCGGGCACTG	CAGCGAAAGC	0	3	48693698	CELSR3							108	0.551264	0.26876	2	1	1	31.6277	64.3268	2.51474e-15	1.57095	1	1	2.82769	3.21831	2.82769	-0.117992	114	0.00148038	T	0.000890002
655	SF-LNCap	3	48955885	.	G	A	689	PASS	PASS	124;0	105;22	TGTGGTTGCG	CTCTGGGGCC	0	3	48955885	C3orf71							127	0.356367	0.173129	2	1	1	31.6422	67.8568	3.23797e-11	1.36096	1	1	3.46224	3.29495	3.46224	-0.35687	124	0.000344594	T	0.000251056
656	SF-LNCap	3	49841026	.	C	T	238	PASS	PASS	35;0	23;7	TCAGATGGCC	GCGTCGGGTT	0	3	49841026	FAM212A							30	0.480719	0.233305	2	1	1	34.1886	64.4759	0.000206458	1.48548	1	1	3.64051	3.7535	3.64051	-0.196333	35	0.00022866	A	0.000135959				Yes
657	SF-LNCap	3	49847843	.	C	T	1129	PASS	PASS	196;0	154;34	GCTGCTGCAG	CACCTCTGCC	0	3	49847843	UBA7							188	0.372513	0.180995	2	1	1	33.5134	67.2134	1.34432e-17	1.57095	1	1	3.41629	3.37049	3.41629	-0.336975	196	0.000383008	A	0.000451945
658	SF-LNCap	3	49898641	.	C	T	601	PASS	PASS	85;0	73;18	CACAGGGCTC	TTGATGAGGC	0	3	49898641	CAMKV							91	0.407688	0.197862	2	1	1	33.4888	68.4349	4.00054e-09	1.84644	1	1	3.70986	3.74534	3.70986	-0.288713	85	0.000194933	A	0.000201695
659	SF-LNCap	3	49936196	.	G	A	968	PASS	PASS	90;0	59;30	CCGGTACACA	TAGGCTAGGG	0	3	49936196	MST1R							89	0.691594	0.335591	2	1	1	32.8278	65.5235	2.29559e-15	1.76096	1	1	3.56393	2.78392	3.56393	0.0273361	90	0.000272717	T	0.000718971
660	SF-LNCap	3	49948268	.	C	T	1206	PASS	PASS	178;0	137;35	TACGAGCCAC	GCCACTAGCA	0	3	49948268	MON1A							172	0.419544	0.203614	2	1	1	34.5841	64.1872	4.06644e-18	1.37095	1	1	3.70157	3.8324	3.70157	-0.275376	178	0.000198687	A	0.000245147
661	SF-LNCap	3	50251822	.	C	A	1040	PASS	PASS	124;0	73;30	CCCACCCTGA	CTGTGCCTAC	0	3	50251822	SLC38A3							103	0.600315	0.291245	2	1	1	34.8301	68.7508	4.61634e-17	1.57095	1	1	3.7372	3.82913	3.7372	-0.0669483	124	0.000183049	T	0.000155131
662	SF-LNCap	3	50308627	.	T	A	317	PASS	PASS	32;0	18;9	GTCCAAGGGC	AAGGCCCCAA	0	3	50308627	SEMA3B							27	0.686688	0.333284	2	1	1	35.3726	66.8331	1.94058e-05	1.48548	1	1	3.46299	3.88325	3.46299	0.0510768	32	0.000344	C	0.00012471
663	SF-LNCap	3	50645091	.	G	A	835	PASS	PASS	104;0	35;26	CGGGGCAGTG	CAGGCAGTCC	0	3	50645091	CISH							61	0.877354	0.425626	2	1	1	32.4956	68.1909	7.95982e-18	1.57095	1	1	3.61507	3.24112	3.61507	0.210045	104	0.000242446	T	0.000373711
664	SF-LNCap	3	50645955	.	G	A	1145	PASS	PASS	131;0	70;33	TGACTGGCTT	GGCAGTTCCA	0	3	50645955	CISH							103	0.659361	0.320522	2	1	1	34.7715	67.7115	3.38136e-19	1.76096	1	1	3.07902	3.88635	3.07902	0.000852516	131	0.000831558	T	0.000299659
665	SF-LNCap	3	51930863	.	A	G	943	PASS	PASS	110;0	90;28	CTGATTTCTC	TTGGCATTGT	0	3	51930863	IQCF1							118	0.489105	0.237298	2	1	1	33.8363	68.6607	1.07548e-13	1.48548	1	1	3.80734	3.73571	3.80734	-0.18627	110	0.000155761	T	0.000183802
666	SF-LNCap	3	52406229	.	TC	T	.	PASS	PASS	182;0	134;52	CCTGTGCCAT	CCCGCTCTGC	0	3	52406228	DNAH1						Yes	186	0.576613	0.27957	2	1	1	0	67.4537	9.88023e-26	1.37095	1	1	100	100	100	0	182	0	A	0
667	SF-LNCap	3	52544407	.	T	C	1437	PASS	PASS	270;0	153;41	CCACTGCACA	GCCACAAAGG	0	3	52544407	STAB1							194	0.435439	0.21138	2	1	1	35.2029	64.3353	7.97896e-25	1.48548	1	1	3.58841	3.87031	3.58841	-0.25632	270	0.000257782	A	0.000153611
668	SF-LNCap	3	52549294	.	G	A	135	PASS	PASS	20;0	6;4	TCTCCCATCA	TCTGCCTGTC	0	3	52549294	STAB1							10	0.823294	0.399829	2	1	1	34.0404	65.192	0.0019943	1.48548	1	1	3.18206	3.62045	3.18206	0.30121	20	0.000656276	T	0.000212209
669	SF-LNCap	3	52550161	.	C	A	821	PASS	PASS	103;0	72;25	GGACAGGTTC	TGGGCAGCGG	0	3	52550161	STAB1							97	0.530081	0.257386	2	1	1	33.2656	65.7875	2.77923e-13	1.48548	1	1	3.42295	3.20527	3.42295	-0.134295	103	0.00037719	T	0.000295722
670	SF-LNCap	3	52551786	.	A	C	686	PASS	PASS	88;0	59;20	ATCAGTAGCA	ATAGGATCTG	0	3	52551786	STAB1							79	0.521457	0.253167	2	1	1	34.492	67.6388	5.44831e-11	1.84644	1	1	3.46845	3.74968	3.46845	-0.146115	88	0.000339708	T	0.000182773
671	SF-LNCap	3	52797547	.	T	C	727	PASS	PASS	87;0	59;22	CTCAGGATGC	CCTCACAGAC	0	3	52797547	NEK4							81	0.559705	0.271511	2	1	1	33.2135	68.2908	8.60472e-12	1.68548	1	1	3.8579	3.63789	3.8579	-0.104876	87	0.00013865	A	0.000156043
672	SF-LNCap	3	52822141	.	GTC	G	.	PASS	PASS	100;0	69;17	TATCTGGCTG	CTCTCTCTCT	0	3	52822140	ITIH1						Yes	86	0.407703	0.197674	2	1	1	0	66.6422	9.11771e-10	1	1	1	100	100	100	0	100	0	A	0
673	SF-LNCap	3	52841886	.	C	T	761	PASS	PASS	106;0	58;22	TAGGCTTCTA	GTGGTGGACA	0	3	52841886	ITIH3							80	0.566307	0.274983	2	1	1	34.7622	67.8568	2.66101e-13	1.68548	1	1	3.3868	3.74243	3.3868	-0.104607	106	0.000409893	A	0.000181993
674	SF-LNCap	3	53264553	.	T	C	1508	PASS	PASS	229;0	188;46	GTGGAATTTT	GGTGTCCCCA	0	3	53264553	TKT							234	0.404338	0.196233	2	1	1	33.1676	68.5724	8.53929e-23	1.29546	1	1	3.72028	3.02747	3.72028	-0.296947	229	0.000190316	A	0.000388
675	SF-LNCap	3	53326373	.	G	A	3061	PASS	PASS	292;0	282;86	GCTCTGGTTG	CAATCAGACT	0	3	53326373	DCP1A							368	0.481891	0.233793	2	1	1	35.7086	66.9085	5.63315e-37	1.52193	1	1	3.82775	3.92524	3.82775	-0.198516	292	0.000148613	T	0.000208178
676	SF-LNCap	3	53757658	.	C	T	2334	PASS	PASS	248;1	210;69	TCGGTGTGTG	GCCTCTTAAG	0	3	53757658	CACNA1D							279	0.501394	0.247327	2	1	1	34.0507	68.5037	2.37049e-30	1.36096	1	1	2.37197	3.54686	2.37197	-0.171925	249	0.00422673	A	0.000295866
677	SF-LNCap	3	55333519	.	G	T	2138	PASS	PASS	227;0	207;63	gttgttttaa	ctgctacatt	0	3	55333519	CACNA2D3							270	0.48097	0.233383	2	1	1	34.0322	69.2591	2.49007e-28	1.37095	1	1	3.73245	3.8023	3.73245	-0.200598	227	0.000185058	A	0.000196337			Yes
678	SF-LNCap	3	57107764	.	G	T	971	PASS	PASS	119;0	94;28	CCTTAGAAAA	TCAGGAGACA	0	3	57107764	SPATA12							122	0.472977	0.229559	2	1	1	34.7815	69.3336	4.75895e-14	1.68548	1	1	3.62587	3.86165	3.62587	-0.205947	119	0.000236492	A	0.000176706
679	SF-LNCap	3	57680528	.	C	T	2143	PASS	PASS	263;0	242;62	ttagaaagaa	actggcgtgg	0	3	57680528	FAM116A							305	0.418681	0.203334	2	1	1	34.6734	68.6388	2.41819e-28	1.37095	1	1	3.47182	3.83138	3.47182	-0.27571	263	0.000337089	G	0.00345262			Yes
680	SF-LNCap	3	58097583	.	A	T	662	PASS	PASS	75;0	59;19	AAGTGAAGGC	GAAGGCCCAG	0	3	58097583	FLNB							78	0.502329	0.243721	2	1	1	34.9737	67.0035	1.19048e-09	1.36096	1	1	3.7773	3.86098	3.7773	-0.168015	75	0.000166911	C	0.000265064
681	SF-LNCap	3	58135986	.	C	T	1388	PASS	PASS	76;0	52;39	GGTGGGGAAG	CTTGGCTCCA	0	3	58135986	FLNB							91	0.883347	0.428665	2	1	1	35.7132	67.8233	5.72778e-18	1.15678	1	1	3.42502	3.92565	3.42502	0.19395	76	0.000375395	A	0.000297106
682	SF-LNCap	3	58173082	.	G	A	1690	PASS	PASS	117;0	155;48	tgcaaaatca	ccatagacaa	0	3	58173082	FLNB							203	0.487381	0.23647	2	1	1	35.3241	68.2367	4.47502e-17	1.48548	1	1	3.78373	3.8643	3.78373	-0.193756	117	0.000164458	T	0.000146248			Yes
683	SF-LNCap	3	58516435	.	T	G	804	PASS	PASS	103;0	71;24	TCTCCAGAGC	GTGGGGCTCC	0	3	58516435	ACOX2							95	0.520011	0.252639	2	1	1	33.618	69.612	5.25791e-13	1.48548	1	1	3.28963	3.74353	3.28963	-0.15106	103	0.000512512	A	0.000189681
684	SF-LNCap	3	61299089	.	GA	G	.	PASS	PASS	145;0	172;27	TTTGAAGGGG	AAAAAAGCAA	0	3	61299088	FHIT						Yes	199	0.279837	0.135678	2	1	1	0	70	1.76961e-11	0.921928	1	1	100	100	100	0	145	0	A	0
685	SF-LNCap	3	63638500	exomeSNP 0.0091743115	T	C	889	PASS	PASS	115;0	117;26	TGTCTTTTAT	GAGTTTCATT	0	3	63638500	SNTN							143	0.374611	0.181887	2	1	1	34.2609	69.282	1.04873e-11	1.35678	1	1	3.58965	3.84388	3.58965	-0.333162	115	0.000257051	A	0.00017282	Yes
686	SF-LNCap	3	64132723	.	C	T	1563	PASS	PASS	179;0	156;46	CACTGTAGCT	TCCTGAGATC	0	3	64132723	PRICKLE2							202	0.469472	0.227784	2	1	1	34.1267	68.7782	1.90502e-21	1.84644	1	1	3.7923	3.76111	3.7923	-0.2122	179	0.000161246	A	0.000219068
687	SF-LNCap	3	64439670	.	T	A	4100	PASS	PASS	392;0	412;120	AAGCCAAAAA	CATCCAACCA	0	3	64439670	PRICKLE2							533	0.463928	0.225142	2	1	1	34.3494	68.9867	0	1.15678	1	1	3.68317	3.60349	3.68317	-0.2198	392	0.00020728	C	0.00185178
688	SF-LNCap	3	67546212	.	G	T	319	PASS	PASS	29;0	19;10	CCTACAAAGA	AAAGGTTACC	0	3	67546212	SUCLG2							29	0.710551	0.344698	2	1	1	32.0266	70	1.41235e-05	0.881291	1	1	3.72433	3.57191	3.72433	0.0456083	29	0.000188547	A	0.00023988				Yes
689	SF-LNCap	3	69077401	.	T	A	1561	PASS	PASS	158;0	157;45	TCTCTTCAAG	GTTCTTACAT	0	3	69077401	TMF1							202	0.458746	0.222748	2	1	1	34.8734	68.3293	1.6247e-19	1.76096	1	1	3.48675	3.52039	3.48675	-0.227834	158	0.000325704	C	0.000244216
690	SF-LNCap	3	69236825	.	A	G	1029	PASS	PASS	87;0	116;32	AAGGATAAAT	AAAACATGTG	0	3	69236825	FRMD4B							148	0.444893	0.215886	2	1	1	32.463	68.5337	1.46328e-11	1.15678	1	1	3.74558	3.06903	3.74558	-0.243844	87	0.000179552	T	0.000405196				Yes
691	SF-LNCap	3	69351435	.	CA	C	.	PASS	PASS	180;0	179;33	GAAAACACAC	AAAACCCAAA	0	3	69351434	FRMD4B						Yes	212	0.321049	0.15566	2	1	1	0	70	3.54921e-15	0.881291	1	1	100	100	100	0	180	0	A	0
692	SF-LNCap	3	73919120	.	AT	A	.	PASS	PASS	82;0	90;28	CAGGTTTGCA	TTTTTCCTTA	0	3	73919119	PDZRN3						Yes	118	0.489407	0.237288	2	1	1	0	69.3336	1.76855e-11	1.15678	1	1	100	100	100	0	82	0	A	0
693	SF-LNCap	3	74315839	exomeSNP 0.0091743115	C	T	339	PASS	PASS	58;0	48;10	TGTTATATTG	CCATTTTTGT	0	3	74315839	CNTN3							58	0.355336	0.172456	2	1	1	34.0132	66.1816	1.44021e-05	1.37095	1	1	3.76525	3.79145	3.76525	-0.361445	58	0.000171604	A	0.000153152	Yes			Yes
694	SF-LNCap	3	77629013	.	TA	T	.	PASS	PASS	32;0	32;10	GGTTATGATT	AAAAATATTT	0	3	77629012	ROBO2						Yes	42	0.491071	0.238095	2	1	1	0	68.1175	0.000101797	0.970951	1	1	100	100	100	0	32	0	A	0				Yes
695	SF-LNCap	3	78140710	1000g_rs138118985	C	T	2376	PASS	PASS	247;0	251;71	GCATTCAGAG	GACACATTCT	0	3	78140710	ROBO2							322	0.454177	0.220802	2	1	1	33.5866	69.343	5.64294e-30	1.57095	1	1	3.22504	3.73713	3.22504	-0.231442	247	0.000594546	A	0.000466107	Yes
696	SF-LNCap	3	78766512	.	T	C	501	PASS	PASS	73;0	78;14	TTCTGCACTG	CATCCACAGT	0	3	78766512	ROBO1							92	0.313833	0.152327	2	1	1	35.8738	66.6012	1.44408e-06	1.76096	1	1	3.78228	3.96975	3.78228	-0.421435	73	0.000165007	A	0.000217856
697	SF-LNCap	3	81043260	.	G	T	1446	PASS	PASS	179;0	175;41	GTGAGAGTCA	AAGTTCTAAA	0	3	81043260	ROBO1							216	0.391324	0.189898	2	1	1	35.3553	69.0881	1.95918e-18	1.68548	1	1	3.78273	3.92815	3.78273	-0.311331	179	0.000164838	A	0.000172645
698	SF-LNCap	3	81754560	.	T	C	1085	PASS	PASS	51;0	56;33	GTTAATAAGA	ATTACTATTT	0	3	81754560	GBE1							89	0.763996	0.37067	2	1	1	33.0101	69.435	5.07238e-12	1.29546	1	1	3.60555	3.67673	3.60555	0.0870178	51	0.000247813	A	0.00019567
699	SF-LNCap	3	81971000	.	G	A	395	PASS	PASS	59;0	54;11	atgctatgag	tgataatcaa	0	3	81971000	GBE1							65	0.348776	0.169271	2	1	1	35.9836	68.2908	9.69505e-06	1.57095	1	1	3.77697	4.0011	3.77697	-0.373481	59	0.000167037	T	0.000107494			Yes	Yes
700	SF-LNCap	3	84039862	1000g_rs144002412	C	A	1799	PASS	PASS	203;0	218;54	TAAATGTGAG	GTGGAAGAAG	0	3	84039862	BC031255							272	0.408763	0.198383	2	1	1	33.5529	68.9605	1.52116e-22	1.36096	1	1	3.71016	3.25508	3.71016	-0.289117	203	0.000194799	T	0.000293976	Yes
701	SF-LNCap	3	85877462	.	G	T	186	PASS	PASS	10;0	10;5	ATGGCTCATA	GAAAGGTAAG	0	3	85877462	CADM2							15	0.687288	0.333344	2	1	1	37.2612	70	0.0325077	1.36096	1	1	3.94658	4.1336	3.94658	0.176104	10	0.000113051	A	0.000108497
702	SF-LNCap	3	86316378	.	T	C	3109	PASS	PASS	228;0	248;92	AGATGCAATT	TAAAAtttta	0	3	86316378	CADM2							340	0.557818	0.270614	2	1	1	33.9246	69.7978	1.2717e-35	1	1	1	3.80576	3.67414	3.80576	-0.115017	228	0.000156329	A	0.000254464
703	SF-LNCap	3	86544882	.	G	T	1481	PASS	PASS	168;0	181;43	CTATAGCCCA	AGTAGAGAAG	0	3	86544882	CADM2							224	0.395551	0.192031	2	1	1	34.5688	68.9118	3.84038e-18	1.36096	1	1	3.60359	3.82383	3.60359	-0.305957	168	0.000248935	A	0.000181959
704	SF-LNCap	3	88135624	exomeSNP 0.0091743115	C	A	351	PASS	PASS	24;0	36;10	TTGATAATTT	TTCTGAAGAA	0	3	88135624	CGGBP1							46	0.447367	0.217399	2	1	1	35.1667	70	0.000813725	1.29546	1	1	3.30528	3.93182	3.30528	-0.230426	24	0.000494399	T	0.00010987	Yes
705	SF-LNCap	3	93596076	.	G	A	812	PASS	PASS	67;0	61;22	CAAGGAGTAA	AGTAATGCTG	0	3	93596076	PROS1							83	0.546439	0.265098	2	1	1	36.9373	69.5766	5.24708e-10	1.37095	0.5	1	3.80072	4.1393	3.80072	-0.119804	67	0.000158152	T	0.000115122				Yes
706	SF-LNCap	3	97655866	.	A	AG	.	PASS	PASS	75;0	68;21	TTACATAGTA	GGGGAGTGAA	0	3	97655866	CRYBG3						Yes	89	0.486657	0.235955	2	1	1	0	70	7.07915e-10	1.29546	1	1	100	100	100	0	75	0	A	0				Yes
707	SF-LNCap	3	97662412	.	G	A	212	PASS	PASS	21;0	13;6	ATCTCCAGCT	TGGTGAGCAA	0	3	97662412	CRYBG3;MINA							19	0.650863	0.315761	2	1	1	35.4401	68.4349	0.00083426	1.84644	1	1	3.71988	3.91619	3.71988	9.3553e-05	21	0.000190491	T	0.000124344				Yes
708	SF-LNCap	3	98001653	.	T	C	203	PASS	PASS	23;0	13;6	TATGTTTTTC	ATCAACTTCC	0	3	98001653	OR5H2							19	0.65089	0.315741	2	1	1	33.9877	66.8331	0.00056926	1.35678	1	1	3.80268	3.75018	3.80268	-0.000118757	23	0.00015744	A	0.000175614				Yes
709	SF-LNCap	3	98300290	.	C	A	2960	PASS	PASS	230;0	313;83	ACTTTCAATT	TGGATCCTGG	0	3	98300290	CPOX							396	0.432209	0.209704	2	1	1	35.8696	67.3777	4.37218e-29	1.48548	1	1	3.82969	3.58023	3.82969	-0.259487	230	0.000147951	T	0.000328338
710	SF-LNCap	3	98568311	.	T	C	1512	PASS	PASS	202;0	254;46	TTACCTTGTT	ATCTATAACA	0	3	98568311	DCBLD2							300	0.316088	0.153426	2	1	1	32.9578	69.5951	4.15983e-18	1.48548	1	1	3.76645	3.70787	3.76645	-0.427002	202	0.00017113	A	0.00021278
711	SF-LNCap	3	100087158	.	G	GT	.	PASS	PASS	53;0	47;24	TCAAATTGTG	TTTTTTTCTC	0	3	100087158	TOMM70A						Yes	71	0.697183	0.338028	2	1	1	0	70	2.02113e-10	0.721928	1	1	100	100	100	0	53	0	A	0				Yes
712	SF-LNCap	3	100470473	.	T	C	2384	PASS	PASS	250;0	234;69	AAACTGGCAG	GATCTTCTCC	0	3	100470473	ABI3BP							304	0.467928	0.22706	2	1	1	34.6958	68.2281	1.31177e-30	1.72193	1	1	3.7304	3.78138	3.7304	-0.214205	250	0.000185934	A	0.00317785
713	SF-LNCap	3	100547345	.	TA	T	.	PASS	PASS	68;0	81;24	TTAAAAATTT	TAAAAACTCA	0	3	100547344	ABI3BP						Yes	105	0.471428	0.228571	2	1	1	0	69.2219	1.40722e-09	0.970951	1	0.347098	100	100	100	0	68	0	A	0				Yes
714	SF-LNCap	3	101571624	.	T	C	1044	PASS	PASS	70;0	98;32	TAAGAGTTAC	TGTATTTGTA	0	3	101571624	NFKBIZ							130	0.50736	0.246146	2	1	1	32.7166	68.5337	5.97847e-11	1.37095	1	1	3.81343	3.68302	3.81343	-0.166958	70	0.000153591	A	0.000196599
715	SF-LNCap	3	101679531	.	G	A	2257	PASS	PASS	162;0	195;63	actaagaaga	caaaggaatg	0	3	101679531	LOC152225							258	0.503398	0.244198	2	1	1	35.9013	67.9052	1.86909e-23	1.29546	1	1	3.89881	3.99093	3.89881	-0.173716	162	0.000126191	T	0.000111791			Yes
716	SF-LNCap	3	102863570	.	G	A	1624	PASS	PASS	99;0	134;45	GAAAATATAA	CACAGATAAA	0	3	102863570	DD413615							179	0.518243	0.251404	2	1	1	36.138	68.7508	1.49617e-15	1.15678	1	1	3.86916	4.0403	3.86916	-0.152887	99	0.000135103	T	9.94391e-05
717	SF-LNCap	3	106103555	.	G	A	1061	PASS	PASS	74;0	73;30	TCTTGTTAAT	CACAGGATAA	0	3	106103555	CBLB							103	0.60036	0.291291	2	1	1	35.4537	69.0652	1.19851e-12	1.57095	1	1	3.68413	3.94069	3.68413	-0.0668781	74	0.000206826	T	0.000162094
718	SF-LNCap	3	106964731	.	C	T	2090	PASS	PASS	204;0	196;60	CCATATTAGA	GAAAATATCC	0	3	106964731	LOC344595							256	0.483132	0.234505	2	1	1	34.9314	68.9082	4.27478e-26	1.37095	1	1	3.58551	3.88743	3.58551	-0.199467	204	0.000259508	A	0.000251584
719	SF-LNCap	3	106991440	.	C	T	1350	PASS	PASS	142;0	101;39	cacacacaca	acatacacac	0	3	106991440	LOC344595							141	0.569897	0.276609	2	1	1	34.7223	68.5566	7.26673e-20	1	1	1	3.52918	3.86136	3.52918	-0.0900984	142	0.000295417	A	0.00725195			Yes
720	SF-LNCap	3	107429200	.	G	T	919	PASS	PASS	48;0	50;28	CCTAAAGGGA	CTAAATAAAC	0	3	107429200	BBX							78	0.740114	0.359051	2	1	1	32.9247	69.6676	8.86452e-11	1.37095	1	1	3.6826	3.69384	3.6826	0.0675388	48	0.000207552	A	0.000366899				Yes
721	SF-LNCap	3	107798911	.	C	CTG	.	PASS	PASS	337;0	328;99	TGTAGTTTCC	GTGTGTGAGA	0	3	107798911	CD47						Yes	427	0.478191	0.23185	2	1	1	0	69.435	2.305e-42	1.48548	1	1	100	100	100	0	337	0	A	0
722	SF-LNCap	3	108183689	.	T	A	1270	PASS	PASS	141;0	129;35	GAGCAGCAGA	TTCTTTAAAA	0	3	108183689	MYH15							164	0.439573	0.213492	2	1	1	36.353	69.4674	3.71994e-16	1.36096	1	1	3.43593	4.04254	3.43593	-0.247951	141	0.000366095	C	0.000155159
723	SF-LNCap	3	108335595	.	T	C	519	PASS	PASS	64;0	61;15	TTTTAAGGTG	GGGCCAATTT	0	3	108335595	DZIP3							76	0.406621	0.197513	2	1	1	34.7054	67.4784	3.39627e-07	1.48548	1	1	3.43901	3.8527	3.43901	-0.286237	64	0.000363511	A	0.000255267
724	SF-LNCap	3	108462004	.	TG	T	.	PASS	PASS	229;0	162;41	TACAAAGGGT	GGGGATGAGT	0	3	108462003	DZIP3						Yes	203	0.416564	0.20197	2	1	1	0	69.7732	4.78909e-22	1.15678	1	1	100	100	100	0	229	0	A	0
725	SF-LNCap	3	108773569	.	A	G	1050	PASS	PASS	128;1	156;31	ACTATTGAAT	CTCACTGATG	0	3	108773569	MORC1							187	0.325386	0.165692	2	1	1	34.1184	68.4859	2.8843e-11	1.72193	1	1	2.09715	3.32677	2.09715	-0.398283	129	0.00792934	T	0.000228783
726	SF-LNCap	3	110837507	.	A	G	1729	PASS	PASS	246;0	315;52	aaACAGTTGA	CCCACTGTGA	0	3	110837507	PVRL3							367	0.291651	0.141863	2	1	1	33.3735	68.1909	2.77458e-20	1.76096	1	1	3.34016	3.70767	3.34016	-0.46548	246	0.000456293	T	0.000284554
727	SF-LNCap	3	111395929	.	T	C	1841	PASS	PASS	328;0	258;54	ATTATATGAT	AGCCACCATG	0	3	111395929	PLCXD2							312	0.356677	0.173109	2	1	1	34.2283	68.7858	9.41519e-28	1.36096	1	1	3.75787	3.75502	3.75787	-0.364468	328	0.000174541	A	0.000153597
728	SF-LNCap	3	111693290	.	C	A	992	PASS	PASS	124;0	133;30	CGTTACTCAC	TTTAGCGTCA	0	3	111693290	PHLDB2							163	0.379233	0.184063	2	1	1	33.1853	68.7508	4.87338e-13	1.84644	1	1	3.71457	3.67842	3.71457	-0.329011	124	0.000192831	T	0.000168584
729	SF-LNCap	3	111698129	.	C	A	563	PASS	PASS	118;0	133;16	CTGTGCAGTG	GTCTTTGGCG	0	3	111698129	ABHD10							149	0.221173	0.107515	2	1	1	35.3845	66.4266	1.88376e-07	1.52193	1	1	3.55275	3.75415	3.55275	-0.601795	118	0.000279827	T	0.000208218
730	SF-LNCap	3	111710225	.	T	C	1937	PASS	PASS	236;0	223;58	TTCCAATAGC	AAAAAAGGAA	0	3	111710225	ABHD10							281	0.425406	0.206437	2	1	1	33.5233	68.7073	4.62183e-26	0.721928	1	1	3.74575	3.73638	3.74575	-0.269947	236	0.00017948	A	0.00018276
731	SF-LNCap	3	112263082	.	T	C	135	PASS	PASS	8;0	15;4	ATAATAGTAG	ATCTTTACAA	0	3	112263082	ATG3							19	0.433706	0.210465	2	1	1	34.0257	70	0.103199	1.48548	1	1	3.73734	3.62335	3.73734	-0.243191	8	0.000182986	A	0.000138531				Yes
732	SF-LNCap	3	112997546	.	G	A	944	PASS	PASS	186;0	152;28	CGAGATCATG	CCAGCAAAGA	0	3	112997546	BOC							180	0.319822	0.155617	2	1	1	33.9053	67.6388	1.54689e-14	1.48548	1	1	3.25744	3.67622	3.25744	-0.416108	186	0.00055188	T	0.000192388
733	SF-LNCap	3	113146024	.	T	C	1542	PASS	PASS	197;0	168;46	AGAAAACTAA	AATACCTACC	0	3	113146024	WDR52							214	0.443051	0.214965	2	1	1	33.6297	68.7782	4.87441e-22	1.35678	1	1	3.81626	3.75277	3.81626	-0.2457	197	0.000152595	A	0.00016358
734	SF-LNCap	3	114058190	.	C	T	1015	PASS	PASS	147;0	129;29	GCCCTCACTC	TGTGTGTGTC	0	3	114058190	ZBTB20							158	0.378321	0.18362	2	1	1	35.0945	68.3803	3.917e-14	1.36096	1	1	3.7167	3.9003	3.7167	-0.329747	147	0.000191887	A	0.000168266
735	SF-LNCap	3	114406039	.	A	T	772	PASS	PASS	61;0	76;23	TTTAAAGATG	TTTCCAGCTG	0	3	114406039	ZBTB20							99	0.479525	0.232616	2	1	1	33.7072	69.1878	7.04088e-09	1.52193	1	0.570473	3.92562	3.74428	3.92562	-0.194673	61	0.000118638	C	0.000459811				Yes
736	SF-LNCap	3	115157133	.	C	A	3202	PASS	PASS	564;0	522;95	gcatttatcc	ccagctatga	0	3	115157133	ZBTB20							619	0.316178	0.15349	2	1	1	33.9393	68.4182	2e-44	1.76096	1	1	3.71773	3.4831	3.71773	-0.425326	564	0.000191436	G	0.00341171			Yes
737	SF-LNCap	3	115382623	.	G	T	777	PASS	PASS	130;0	176;23	GCAGACACTG	CGATGACAAA	0	3	115382623	GAP43							199	0.237606	0.115607	2	1	1	34.0211	68.366	3.07588e-09	1.76096	1	1	3.3934	3.54461	3.3934	-0.567635	130	0.000403716	A	0.000160724
738	SF-LNCap	3	118208026	.	A	G	316	PASS	PASS	45;0	29;9	tcaaggagat	ggagccaagc	0	3	118208026	JA429722							38	0.488148	0.23681	2	1	1	35.2483	67.9052	1.65826e-05	1.57095	1	1	3.87726	3.82391	3.87726	-0.191922	45	0.000132606	T	0.00011029			Yes
739	SF-LNCap	3	118623719	.	A	G	171	PASS	PASS	29;0	36;5	CAACTGTAAT	AGCACATAAG	0	3	118623719	IGSF11							41	0.251328	0.121989	2	1	1	34.3016	68.1175	0.0112104	1.76096	1	1	3.87423	3.81595	3.87423	-0.531337	29	0.000133536	T	0.000112606				Yes
740	SF-LNCap	3	119102000	.	G	A	963	PASS	PASS	135;0	113;29	TCCAGCAGGT	GTGATTGAGT	0	3	119102000	ARHGAP31							142	0.419613	0.203667	2	1	1	33.7184	67.3898	2.43414e-14	1.52193	1	1	3.6608	2.90925	3.6608	-0.271342	135	0.000218228	T	0.000444787
741	SF-LNCap	3	119373428	.	T	C	487	PASS	PASS	75;0	71;14	AAAGATGTAG	GCAGAAACTG	0	3	119373428	POPDC2							85	0.33966	0.165212	2	1	1	34.8722	70	4.99833e-07	1.48548	1	1	3.27627	3.88722	3.27627	-0.384452	75	0.000528497	A	0.000591861
742	SF-LNCap	3	119886706	.	G	A	1491	PASS	PASS	310;1	260;45	GAACTAACCC	TGACCGCCGC	0	3	119886706	GPR156							306	0.296074	0.147129	2	1	1	33.4422	67.6921	2.63736e-21	1.68548	1	1	2.44447	3.43046	2.44447	-0.456693	311	0.00357815	T	0.00341868
743	SF-LNCap	3	120360674	exomeSNP 0.0091743115	G	A	854	PASS	PASS	113;0	87;24	ACCGTCCTTT	GGAGAAGTAT	0	3	120360674	HGD							111	0.445703	0.216234	2	1	1	35.6593	69.2219	1.66247e-12	1.52193	1	1	3.86739	3.97181	3.86739	-0.242929	113	0.000135655	T	0.000110337	Yes			Yes
744	SF-LNCap	3	121207804	.	T	A	1981	PASS	PASS	170;0	220;56	TGACTGAGTA	CCAGATAGAA	0	3	121207804	POLQ							276	0.418259	0.20293	2	1	1	35.4691	68.9979	1.22126e-20	1.76096	1	1	3.85994	3.92293	3.85994	-0.277029	170	0.000138001	C	0.000128693
745	SF-LNCap	3	121376239	.	A	T	566	PASS	PASS	69;0	64;16	ACGGCAAGAA	TGTGCCACAT	0	3	121376239	HCLS1							80	0.412119	0.200055	2	1	1	35.4683	67.6388	8.65071e-08	1.48548	1	1	3.62001	3.91475	3.62001	-0.286943	69	0.000239704	C	0.000152303
746	SF-LNCap	3	121838287	.	G	GA	.	PASS	PASS	107;0	131;32	TTCTCCAGAG	AAAAATCCAT	0	3	121838287	CD86						Yes	163	0.404908	0.196319	2	1	1	0	69.4172	1.49211e-12	1.15678	1	1	100	100	100	0	107	0	A	0
747	SF-LNCap	3	122418691	.	G	A	3796	PASS	PASS	417;0	434;110	ATACACTTAA	GAGATGGTAA	0	3	122418691	PARP14							544	0.416646	0.202258	2	1	1	34.6303	69.0652	0	1.48548	1	1	3.60595	3.83562	3.60595	-0.280697	417	0.000247589	T	0.000170062
748	SF-LNCap	3	122437219	.	T	C	3707	PASS	PASS	392;0	400;109	TTTTGGGCTT	TCAAAGCAAT	0	3	122437219	PARP14							509	0.441121	0.214127	2	1	1	34.1955	68.797	1.4e-45	1.29546	1	1	3.60162	3.60685	3.60162	-0.248244	392	0.000250067	A	0.000193218
749	SF-LNCap	3	122806904	.	C	A	682	PASS	PASS	116;0	159;22	ttctttgaat	cccctgtctt	0	3	122806904	PDIA5							181	0.250903	0.121811	2	1	1	31.4151	68.7221	9.49372e-09	1.36096	1	1	3.79433	3.22407	3.79433	-0.544363	116	0.000160493	T	0.000553244			Yes
750	SF-LNCap	3	122942374	.	G	GA	.	PASS	PASS	141;0	164;34	ATTTAATTTG	AATTTTAAAA	0	3	122942374	SEC22A						Yes	198	0.354167	0.171717	2	1	1	0	67.4973	5.35329e-14	0.970951	1	1	100	100	100	0	141	0	A	0
751	SF-LNCap	3	124053284	.	G	A	567	PASS	PASS	114;0	87;16	TGGCAGCACC	CAAGGTGCGG	0	3	124053284	KALRN							103	0.320228	0.155437	2	1	1	35.5501	67.6388	5.85557e-09	1.57095	1	1	3.75766	3.92861	3.75766	-0.418957	114	0.000174628	T	0.000170113
752	SF-LNCap	3	124165679	.	G	A	603	PASS	PASS	118;0	127;17	AGAGACCACA	AGGAGACTCA	0	3	124165679	KALRN							144	0.243386	0.118158	2	1	1	35.5867	67.7799	5.70653e-08	1.48548	1	1	3.81552	3.92706	3.81552	-0.554497	118	0.000152855	T	0.000158258
753	SF-LNCap	3	124729426	.	A	T	2231	PASS	PASS	346;0	340;64	GGAGTAAAGC	GTTAACCACA	0	3	124729426	HEG1							404	0.326457	0.158444	2	1	1	35.006	68.5337	5.71535e-29	1.72193	1	1	3.78972	3.81055	3.78972	-0.408606	346	0.000162205	C	0.000126371
754	SF-LNCap	3	125366605	.	G	A	308	PASS	PASS	54;0	48;9	GGCAGGTGCT	CAGGCGCACC	0	3	125366605	OSBPL11							57	0.325107	0.157911	2	1	1	34.4448	65.7436	6.09947e-05	1.48548	1	1	3.54746	3.66111	3.54746	-0.407395	54	0.000283247	T	0.000153865
755	SF-LNCap	3	125824723	.	G	A	1257	PASS	PASS	211;0	173;37	CAGAAGCCAG	CCAAATTCCG	0	3	125824723	ALDH1L1							210	0.36282	0.176321	2	1	1	34.1075	69.243	1.02494e-18	1.52193	1	1	3.38869	3.76045	3.38869	-0.350789	211	0.00040811	T	0.00025246
756	SF-LNCap	3	126007449	.	C	G	420	PASS	PASS	55;0	42;12	TCTGCGCCTG	TGCAGCTTGT	0	3	126007449	BC039521							54	0.458132	0.222287	2	1	1	35.1283	69.2219	1.27303e-06	1.57095	1	1	3.78763	3.83304	3.78763	-0.221752	55	0.000162987	A	0.000195783
757	SF-LNCap	3	126206936	.	G	T	1023	PASS	PASS	135;1	107;30	GAGGTGACCA	GGAGGTAGGG	0	3	126206936	UROC1							137	0.436245	0.219044	2	1	1	34.1911	68.4349	7.60881e-14	1.15678	1	1	2.1197	3.82654	2.1197	-0.244946	136	0.00753107	A	0.00019645
758	SF-LNCap	3	126732810	.	G	T	393	PASS	PASS	93;0	56;11	GTGAGGCTTG	GAGGCCTGGA	0	3	126732810	PLXNA1							67	0.338425	0.164282	2	1	1	35.852	67.42	3.79286e-07	1.68548	1	0.57896	3.70498	3.94202	3.70498	-0.389586	93	0.000197133	A	0.000177713				Yes
759	SF-LNCap	3	127209605	.	C	T	133	PASS	PASS	30;0	15;4	TCATCTCCTG	AGCTTTGGAA	0	3	127209605	BX537548							19	0.434515	0.210872	2	1	1	33.3429	67.6388	0.00325862	1.72193	1	1	3.70356	3.73924	3.70356	-0.242528	30	0.000197782	A	0.000498729				Yes
760	SF-LNCap	3	127256314	.	A	G	538	PASS	PASS	52;0	38;16	AGGGTTGGGA	TGGAACAGGC	0	3	127256314	BX537548							54	0.610528	0.296162	2	1	1	33.8748	67.0354	2.27996e-08	1.37095	1	1	3.82801	3.62496	3.82801	-0.0513385	52	0.000148523	T	0.000146738
761	SF-LNCap	3	127256473	.	C	T	559	PASS	PASS	61;0	40;17	caccgccctc	cctgcccagc	0	3	127256473	BX537548							57	0.614002	0.298033	2	1	1	33.1742	67.2134	2.27523e-09	1.15678	1	1	3.47394	3.47575	3.47394	-0.048641	61	0.000335443	A	0.000186159			Yes
762	SF-LNCap	3	127800057	.	C	A	216	PASS	PASS	58;0	34;7	CCAGGCACAC	TGGGGAGTCT	0	3	127800057	RUVBL1							41	0.351749	0.170728	2	1	1	30.9331	64.4759	7.05038e-05	1.48548	1	1	3.73762	3.50965	3.73762	-0.359144	58	0.000182869	T	0.000207076
763	SF-LNCap	3	128181446	.	G	T	1046	PASS	PASS	251;0	183;30	ACCGACTTGA	CTGCCCGTCT	0	3	128181446	DNAJB8							213	0.290365	0.141141	2	1	1	34.9619	66.8331	1.0167e-16	1.48548	1	1	3.4461	3.88978	3.4461	-0.466706	251	0.000357632	A	0.000368038
764	SF-LNCap	3	128200322	.	C	A	288	PASS	PASS	30;0	16;8	GCTACCATTC	AGGAAGGGCG	0	3	128200322	GATA2							24	0.687113	0.33334	2	1	1	36.0451	70	4.9323e-05	1.29546	1	1	3.7112	4.03252	3.7112	0.0580906	30	0.000194334	T	0.000130443
765	SF-LNCap	3	129266564	.	A	G	220	PASS	PASS	28;0	19;6	GGGTTGGAGC	ATGGTCCtgg	0	3	129266564	H1FOO							25	0.494131	0.24004	2	1	1	36.7831	68.4349	0.000820969	1.57095	1	1	3.33499	4.03195	3.33499	-0.175968	28	0.000461756	T	0.000129521				Yes
766	SF-LNCap	3	130889839	1000g_rs141704680	G	A	723	PASS	PASS	76;0	55;20	CTCTGAGTGT	TGCAGCTATT	0	3	130889839	NEK11							75	0.550537	0.267116	2	1	1	36.207	70	1.93644e-10	1.84644	1	1	3.72291	4.03753	3.72291	-0.0902979	76	0.000189164	T	0.00054742	Yes			Yes
767	SF-LNCap	3	132406057	.	C	T	819	PASS	PASS	94;0	125;23	CTAAAATGTT	AGCTTGTTCA	0	3	132406057	NPHP3							148	0.320827	0.15572	2	1	1	35.7071	67.9514	5.01523e-09	1.72193	1	1	3.77621	3.95198	3.77621	-0.414865	94	0.000167329	A	0.000384056
768	SF-LNCap	3	133306022	.	C	T	792	PASS	PASS	75;0	111;23	AAAATGAATG	TACCTGGAAT	0	3	133306022	CDV3							134	0.353766	0.171691	2	1	1	34.6096	70	3.55261e-08	1.37095	1	1	3.77486	3.74137	3.77486	-0.362472	75	0.00016785	A	0.000173634
769	SF-LNCap	3	133530009	.	C	A	2658	PASS	PASS	275;0	274;77	GAGTTTGAGG	TTCAGTTCTT	0	3	133530009	SRPRB							351	0.451826	0.21939	2	1	1	34.6983	68.9061	6.60609e-33	1.48548	1	1	3.48979	3.65292	3.48979	-0.233959	275	0.000323433	T	0.000212176
770	SF-LNCap	3	133560424	.	C	T	488	PASS	PASS	102;0	51;14	ACCCTCCCTG	CCCTCCCAGT	0	3	133560424	RAB6B							65	0.443902	0.215419	2	1	1	35.0245	70	2.08718e-09	1.15678	1	1	3.71312	3.76011	3.71312	-0.234013	102	0.000193476	A	0.000183647
771	SF-LNCap	3	134043101	.	AT	A	.	PASS	PASS	450;0	452;87	TTGGCATACA	TTTTTTAAGT	0	3	134043100	RYK						Yes	539	0.332908	0.16141	2	1	1	0	69.5718	1.4694e-38	1.15678	1	1	100	100	100	0	450	0	A	0
772	SF-LNCap	3	134346912	.	T	C	388	PASS	PASS	79;0	91;11	GCAACTGGAG	TAGTATTTGC	0	3	134346912	KY							102	0.222402	0.10799	2	1	1	35.3219	67.42	2.91092e-05	1.57095	1	1	3.79859	3.95888	3.79859	-0.601271	79	0.000158927	A	0.000194527				Yes
773	SF-LNCap	3	135870263	.	C	T	1501	PASS	PASS	203;0	155;45	GCAGGCTTTG	GGTTAGAGTA	0	3	135870263	MSL2							200	0.462833	0.224636	2	1	1	33.6383	68.5403	8.1943e-23	1.57095	1	1	3.6332	3.12541	3.6332	-0.222701	203	0.000232539	A	0.000309158
774	SF-LNCap	3	136162264	.	A	G	1999	PASS	PASS	181;0	213;56	GAAAAAATCA	GTGTGACCAA	0	3	136162264	STAG1							269	0.429096	0.208213	2	1	1	35.8342	68.4914	6.23135e-22	1.35678	1	1	3.77807	3.80511	3.77807	-0.264352	181	0.000166614	T	0.000165354
775	SF-LNCap	3	136573958	.	C	T	2287	PASS	PASS	350;0	328;69	GAGAAAATGG	TTATGTTGAC	0	3	136573958	TMEM22							397	0.358065	0.173798	2	1	1	33.3451	69.1878	9.17627e-32	1.36096	1	1	3.71961	3.54081	3.71961	-0.362646	350	0.000190606	A	0.000194113
776	SF-LNCap	3	136678609	exomeSNP 0.0091743115	C	T	282	PASS	PASS	36;0	25;8	acaaggatgt	atagccagaa	0	3	136678609	IL20RB							33	0.499635	0.242425	2	1	1	35.3341	66.4266	8.86804e-05	1.76096	1	1	3.75155	3.92802	3.75155	-0.176109	36	0.000177099	A	0.000114736	Yes		Yes	Yes
777	SF-LNCap	3	138453349	.	AT	A	.	PASS	PASS	13;0	11;4	TGGTGATCGA	TTTTGGCAAA	0	3	138453348	PIK3CB						Yes	15	0.55	0.266667	2	1	1	0	67.6388	0.0172249	1.76096	1	1	100	100	100	0	13	0	A	0				Yes
778	SF-LNCap	3	139068941	.	C	A	509	PASS	PASS	70;1	70;16	GCAAATTATT	TTATAATGGC	0	3	139068941	MRPS22							86	0.354603	0.186095	2	1	1	31.8267	69.4172	1.62667e-06	0.881291	1	1	1.84233	3.64832	1.84233	-0.342332	71	0.0141658	T	0.000215304				Yes
779	SF-LNCap	3	139258330	.	C	A	823	PASS	PASS	181;0	146;23	CCTCGAAATT	TCGTTGACCA	0	3	139258330	RBP1							169	0.280683	0.136266	2	1	1	35.9353	66.692	2.58808e-12	1.68548	1	1	3.75117	3.92927	3.75117	-0.482698	181	0.000177257	T	0.00023544
780	SF-LNCap	3	140280870	.	C	A	133	PASS	PASS	21;0	10;4	GACTCTGCTC	TGACCCAGCC	0	3	140280870	CLSTN2							14	0.588219	0.285685	2	1	1	33.3279	70	0.0045977	1.76096	1	1	3.31133	3.75139	3.31133	-5.73773e-05	21	0.000487564	T	0.000173066				Yes
781	SF-LNCap	3	141671734	.	C	T	1157	PASS	PASS	157;0	157;35	GCCTTTCTAA	CCTGAAAAAA	0	3	141671734	TFDP2							192	0.375699	0.182387	2	1	1	33.1417	68.9306	9.87547e-16	1.57095	1	1	3.63811	3.7253	3.63811	-0.336472	157	0.000229929	A	0.000232347
782	SF-LNCap	3	145788723	.	T	C	481	PASS	PASS	75;0	101;14	ATTCAAATTA	GTCATTTGAG	0	3	145788723	PLOD2							115	0.250882	0.121789	2	1	1	34.4788	67.9811	7.09628e-06	1.36096	1	1	3.82571	3.80201	3.82571	-0.534983	75	0.000149313	A	0.000126781
783	SF-LNCap	3	145828293	.	A	G	168	PASS	PASS	42;0	39;5	TAGGCACATA	ACCATGAAAA	0	3	145828293	PLOD2							44	0.234111	0.113659	2	1	1	33.7105	70	0.004756	1.48548	1	1	3.82271	3.75374	3.82271	-0.556289	42	0.000150345	T	0.000102263				Yes
784	SF-LNCap	3	146303929	.	A	G	1012	PASS	PASS	62;0	95;29	ATATAAGTGA	TTTACAAAAA	0	3	146303929	PLSCR5							125	0.478189	0.231973	2	1	1	35.1293	65.7057	1.25361e-09	1.29546	1	1	3.90783	3.75129	3.90783	-0.20039	62	0.000123596	C	0.00811034
785	SF-LNCap	3	146641460	.	G	T	3245	PASS	PASS	539;0	589;92	TAAAAATACA	ACTCAGACGA	0	3	146641460	PLSCR5							681	0.278443	0.135209	2	1	1	35.4123	68.6754	2.45822e-39	1.15678	1	1	3.68442	3.79986	3.68442	-0.490947	539	0.000206684	A	0.000199347
786	SF-LNCap	3	147407000	.	C	T	127	PASS	PASS	16;0	27;4	aacactatca	attggatatt	0	3	147407000	ZIC1							31	0.265903	0.129098	2	1	1	31.753	70	0.102639	1.48548	1	1	3.75569	3.64959	3.75569	-0.511771	16	0.000175419	A	0.000181376			Yes	Yes
787	SF-LNCap	3	147659033	.	T	A	3579	PASS	PASS	400;0	454;105	GAGCAGTAAA	ACAGTAAGAT	0	3	147659033	AK098763							559	0.386805	0.187743	2	1	1	34.2835	68.7508	4.146e-42	1.68548	1	1	3.69588	3.32938	3.69588	-0.321653	400	0.000201309	C	0.000259361
788	SF-LNCap	3	149734999	.	G	T	168	PASS	PASS	43;0	35;5	ctgaatgaaa	agTCAGTGAT	0	3	149734999	LOC646903							40	0.257943	0.125289	2	1	1	33.663	68.1175	0.00318818	1.76096	1	1	3.64561	3.79188	3.64561	-0.505029	43	0.000225991	A	0.00037003			Yes	Yes
789	SF-LNCap	3	150456568	.	C	T	4281	PASS	PASS	494;1	549;122	ggtcacattg	tggctatttg	0	3	150456568	FAM194A							671	0.370726	0.181967	2	1	1	35.1914	68.383	0	1.68548	1	1	2.65146	3.89915	2.65146	-0.341773	496	0.00222124	A	0.000240596			Yes
790	SF-LNCap	3	150480744	.	C	T	138	PASS	PASS	13;0	9;4	AACGCCACGG	GCCCAGCCCA	0	3	150480744	SIAH2							13	0.633526	0.307575	2	1	1	34.8353	65.192	0.0116959	1.37095	1	1	3.38632	3.64867	3.38632	-0.000254373	13	0.000410338	A	0.000158532
791	SF-LNCap	3	150883792	.	CT	C	.	PASS	PASS	127;0	155;31	TTTTTAATTC	TTTCACCTTT	0	3	150883791	MED12L						Yes	186	0.34375	0.166667	2	1	1	0	69.3983	1.52713e-12	1.15678	1	1	100	100	100	0	127	0	A	0
792	SF-LNCap	3	151018011	.	A	G	2187	PASS	PASS	238;1	244;62	AAAAATGAGG	AAAAATCATC	0	3	151018011	GPR87;MED12L							307	0.407872	0.202077	2	1	1	35.3948	68.6388	5.58655e-25	1.29546	1	1	2.36058	3.85065	2.36058	-0.28589	240	0.00432102	T	0.00347232
793	SF-LNCap	3	152165501	.	C	T	1248	PASS	PASS	164;1	169;35	CTGGTATTTT	CAATACCAAC	0	3	152165501	MBNL1							204	0.342078	0.171624	2	1	1	35.7627	68.6607	3.20811e-14	1.36096	1	1	2.23619	3.95191	2.23619	-0.376827	165	0.00576754	A	0.000131793
794	SF-LNCap	3	154687577	.	C	T	2062	PASS	PASS	230;0	235;57	tgaggcttaa	tgaaattaca	0	3	154687577	GPR149							292	0.402459	0.195296	2	1	1	36.2685	68.8502	1.33369e-24	1.68548	1	1	3.78576	3.99632	3.78576	-0.296788	230	0.000163693	A	0.00016877			Yes
795	SF-LNCap	3	155311716	.	T	A	613	PASS	PASS	77;0	82;18	AAAATAAAGT	CTAGAAAGGA	0	3	155311716	PLCH1							100	0.371013	0.180034	2	1	1	34.1654	69.4822	4.25091e-08	1.15678	1	1	3.82735	3.80317	3.82735	-0.335737	77	0.00014875	C	0.000146978
796	SF-LNCap	3	156606071	.	G	A	2152	PASS	PASS	268;0	301;64	TAATGTTTAT	TTCAATCTTA	0	3	156606071	LEKR1							365	0.361389	0.175433	2	1	1	33.7143	68.9769	2.45356e-26	1.29546	1	1	3.66969	3.78035	3.66969	-0.354938	268	0.000213813	T	0.000206613
797	SF-LNCap	3	156606094	.	A	G	3052	PASS	PASS	304;0	345;91	AGCAAAATAT	CTTCAGACTC	0	3	156606094	LEKR1							436	0.430135	0.20876	2	1	1	33.6606	69.4879	5.02691e-36	1.52193	1	1	3.67747	3.7278	3.67747	-0.263652	304	0.000210019	T	0.000200908
798	SF-LNCap	3	157160835	.	G	T	682	PASS	PASS	76;0	88;19	CAGTTGGGAA	GTCTGAAAAC	0	3	157160835	PTX3							107	0.366087	0.177631	2	1	1	35.9664	65.4539	4.19754e-08	1.76096	1	1	3.87352	4.0029	3.87352	-0.344283	76	0.000133755	A	0.000131094
799	SF-LNCap	3	159736861	.	A	G	1109	PASS	PASS	166;0	150;33	CTTTATAGCC	AGGGCAACTT	0	3	159736861	AK097161							183	0.371155	0.180366	2	1	1	33.7302	68.2908	8.85074e-16	1.84644	1	1	3.38404	3.75996	3.38404	-0.344695	166	0.000412498	T	0.00016366
800	SF-LNCap	3	160156531	.	T	A	2298	PASS	PASS	227;0	258;65	GTTCAAGCAG	TTTTGAGGAG	0	3	160156531	TRIM59							323	0.414753	0.201287	2	1	1	35.4375	68.8477	4.89505e-26	1.52193	1	1	3.71138	3.94491	3.71138	-0.283841	227	0.000194251	C	0.000139782
801	SF-LNCap	3	164333519	.	G	A	3417	PASS	PASS	382;0	470;100	AAATTATGCT	TATGTATGAA	0	3	164333519	LOC647107							570	0.361633	0.175541	2	1	1	34.2898	68.7823	2.00084e-38	1.52193	1	1	3.69021	3.80934	3.69021	-0.355825	382	0.000203951	T	0.000211406
802	SF-LNCap	3	164758862	.	C	CA	.	PASS	PASS	184;0	206;37	AATTCTGCCC	AAAAATGCAG	0	3	164758862	SI						Yes	243	0.314043	0.152263	2	1	1	0	69.243	8.44685e-16	1.57095	1	1	100	100	100	0	184	0	A	0
803	SF-LNCap	3	165198593	.	G	T	2978	PASS	PASS	390;1	446;86	aggcagtcca	aaatcaaccc	0	3	165198593	SLITRK3							532	0.328184	0.161831	2	1	1	34.7359	68.9118	1.91739e-33	1.36096	1	1	2.56545	3.84144	2.56545	-0.404609	391	0.00271164	A	0.000270271			Yes
804	SF-LNCap	3	167034893	.	C	A	1498	PASS	PASS	126;0	176;42	GGTCTCCTCA	CTAGGAAATA	0	3	167034893	ZBBX							218	0.39702	0.192716	2	1	1	35.7438	68.6607	7.70483e-15	1.76096	1	1	3.65522	3.97699	3.65522	-0.306056	126	0.000221052	T	0.000136505
805	SF-LNCap	3	167512455	.	C	A	770	PASS	PASS	71;0	97;22	CTACCAAGTC	TAGAAATACC	0	3	167512455	SERPINI1							119	0.381106	0.184946	2	1	1	35.1141	68.2908	2.30248e-08	1.76096	1	1	3.77699	3.88847	3.77699	-0.329457	71	0.000167031	T	0.00016718
806	SF-LNCap	3	168546839	.	T	A	1372	PASS	PASS	162;0	141;40	TGTATTTAAA	AATACATCTC	0	3	168546839	EGFEM1P							181	0.455529	0.22104	2	1	1	34.4318	68.1175	6.2203e-19	1.29546	1	1	3.75052	3.82201	3.75052	-0.230335	162	0.00017752	C	0.000178857
807	SF-LNCap	3	169098899	.	T	A	1297	PASS	PASS	120;0	183;39	AATTTGCTTA	TTTGTGGATG	0	3	169098899	MECOM							222	0.362101	0.17574	2	1	1	33.3786	67.5771	2.37861e-13	1.36096	1	1	3.75423	3.73311	3.75423	-0.353338	120	0.000176012	C	0.000194295
808	SF-LNCap	3	170204008	.	T	C	536	PASS	PASS	87;0	75;16	ATCTGGTACT	ACAGACACAT	0	3	170204008	BC039437							91	0.362236	0.175893	2	1	1	33.5913	68.2367	2.7389e-08	1.68548	1	1	3.57971	3.76619	3.57971	-0.352078	87	0.000262992	A	0.000188801
809	SF-LNCap	3	170811680	.	G	A	1634	PASS	PASS	204;0	207;48	GAAACTGTCC	CATGAGAGGT	0	3	170811680	TNIK							256	0.386171	0.187466	2	1	1	34.2254	69.2219	4.59707e-21	1.84644	1	1	3.63539	3.50468	3.63539	-0.318885	204	0.000231369	T	0.00409011
810	SF-LNCap	3	171323273	.	A	T	1363	PASS	PASS	156;0	130;38	ATATATGTCT	TTATATCTAT	0	3	171323273	PLD1							168	0.46649	0.226364	2	1	1	35.9374	69.0156	2.23876e-18	1.29546	1	1	3.72883	4.00303	3.72883	-0.21862	156	0.000186606	C	0.00026308
811	SF-LNCap	3	171329366	.	A	G	2292	PASS	PASS	256;0	264;67	AGATTAGTTT	AAATTTGCAT	0	3	171329366	PLD1							331	0.417417	0.20253	2	1	1	34.2963	69.023	1.7372e-28	1.36096	1	1	3.83384	3.83285	3.83384	-0.281092	256	0.000146546	T	0.000232375
812	SF-LNCap	3	171561328	.	C	T	1130	PASS	PASS	218;0	287;33	TGGAATGGAG	TTTGGTATGA	0	3	171561328	TMEM212							320	0.211616	0.102771	2	1	1	34.806	68.8653	2.79389e-13	1.36096	1	1	3.77039	2.78944	3.77039	-0.626082	218	0.000169586	A	0.000312724
813	SF-LNCap	3	175164946	.	A	G	639	PASS	PASS	88;0	81;19	TACTTATTAC	GATAACTTTT	0	3	175164946	NAALADL2							100	0.391143	0.190065	2	1	1	33.7319	68.5182	2.95461e-09	1.48548	1	1	3.3759	3.76793	3.3759	-0.312218	88	0.000420294	T	0.000194905				Yes
814	SF-LNCap	3	175294000	.	A	AAC	.	PASS	PASS	113;0	141;33	AAAATGCAAA	CACACACACA	0	3	175294000	NAALADL2						Yes	174	0.391164	0.189655	2	1	1	0	70	6.40505e-13	1	1	1	100	100	100	0	113	0	A	0
815	SF-LNCap	3	177616749	.	T	C	796	PASS	PASS	78;0	93;23	ggctgccagt	ccggttgcag	0	3	177616749	AK056252							116	0.408593	0.198285	2	1	1	34.7826	68.366	2.14315e-09	1.84644	1	1	3.74736	3.69546	3.74736	-0.291525	78	0.000178817	A	0.000168538			Yes
816	SF-LNCap	3	179085272	.	G	T	1029	PASS	PASS	145;0	132;32	CTTGGTGGAG	AGCTCAAAGT	0	3	179085272	MFN1							164	0.401829	0.195007	2	1	1	32.4601	70	4.01727e-15	1.68548	1	1	3.74279	3.32144	3.74279	-0.301347	145	0.000180706	A	0.000256858
817	SF-LNCap	3	180666453	.	C	T	478	PASS	PASS	33;0	36;14	TATTGTGACT	TCCTCTGACT	0	3	180666453	FXR1							50	0.578136	0.280691	2	1	1	34.2616	70	5.54129e-06	1.72193	1	1	3.41634	3.80789	3.41634	-0.0805946	33	0.00038297	A	0.000865474
818	SF-LNCap	3	182679143	.	A	T	607	PASS	PASS	26;0	51;17	ATGCTGTCAC	TCTGCGTCGT	0	3	182679143	DCUN1D1							68	0.516063	0.250331	2	1	1	35.7828	68.8989	8.28472e-05	1.57095	1	1	3.92487	3.97829	3.92487	-0.148002	26	0.000118843	C	0.000436394
819	SF-LNCap	3	182698782	.	CA	C	.	PASS	PASS	57;0	59;19	CATCAGTATC	AAAAAAGGGA	0	3	182698781	DCUN1D1						Yes	78	0.502404	0.24359	2	1	1	0	68.5182	3.14547e-08	0.881291	1	1	100	100	100	0	57	0	A	0
820	SF-LNCap	3	183638956	.	C	A	275	PASS	PASS	53;0	40;8	ACACACAAGC	AATCCGGAAC	0	3	183638956	ABCC5							48	0.343228	0.166647	2	1	1	34.8012	65.192	7.65872e-05	1.36096	1	1	3.63147	3.45263	3.63147	-0.375807	53	0.000233465	T	0.000215124				Yes
821	SF-LNCap	3	183663679	.	C	T	2202	PASS	PASS	406;0	305;66	GTGAATCGAG	TTCTGTCTCA	0	3	183663679	ABCC5							371	0.366698	0.178009	2	1	1	33.4736	68.2908	1.53795e-34	1.68548	1	1	3.66462	3.73288	3.66462	-0.347616	406	0.000216323	A	0.000243195
822	SF-LNCap	3	183774008	.	T	C	2859	PASS	PASS	404;0	357;83	AAAGAGTGTG	TGGCATCAAT	0	3	183774008	HTR3C							440	0.388808	0.1887	2	1	1	34.5409	69.2124	4.81676e-39	1.52193	1	1	3.72742	3.84673	3.72742	-0.318843	404	0.000187211	A	0.000171252
823	SF-LNCap	3	183905960	.	G	A	1146	PASS	PASS	151;0	120;35	TGTGAACCTG	CATGGGGCCG	0	3	183905960	ABCF3							155	0.46525	0.225826	2	1	1	32.9363	67.2947	1.76296e-17	1.68548	1	1	3.60138	3.57275	3.60138	-0.219159	151	0.000250202	T	0.000260793
824	SF-LNCap	3	183994383	.	C	T	482	PASS	PASS	86;0	61;14	CCCTTTCTCA	CAGGCCCCAG	0	3	183994383	ECE2							75	0.38482	0.186759	2	1	1	34.5481	65.9004	5.25828e-08	1.36096	1	1	3.74485	3.82136	3.74485	-0.316071	86	0.000179853	A	0.000205209
825	SF-LNCap	3	184223121	exomeSNP 0.0091743115	C	A	560	PASS	PASS	82;0	86;17	CACAGATGTG	TGGTCGTAAA	0	3	184223121	CHRD							103	0.338526	0.164287	2	1	1	33.5857	66.6422	7.83217e-08	1.72193	1	1	3.81513	2.74713	3.81513	-0.384537	82	0.000152992	T	0.000413937	Yes
826	SF-LNCap	3	184402213	.	G	T	934	PASS	PASS	139;0	149;27	CCACCACCAA	GGCTGCCTGG	0	3	184402213	TRNA_Asp							176	0.316331	0.153595	2	1	1	34.6838	68.6106	4.79859e-12	0.970951	1	1	3.65203	3.87101	3.65203	-0.425502	139	0.000222681	A	0.000268816
827	SF-LNCap	3	184428762	.	C	A	1413	PASS	PASS	215;0	160;41	ggctctggcc	TGTCGGCCTC	0	3	184428762	MAGEF1							201	0.42032	0.204028	2	1	1	34.6414	67.9311	2.14163e-21	1.52193	1	1	3.62535	3.76551	3.62535	-0.273612	215	0.000236777	T	0.000188189			Yes
828	SF-LNCap	3	184600310	.	GT	G	.	PASS	PASS	41;0	61;15	tggtctgtag	tttttttgta	0	3	184600309	VPS8						Yes	76	0.407072	0.197368	2	1	1	0	70	1.87431e-05	0.921928	1	1	100	100	100	0	41	0	A	0			Yes
829	SF-LNCap	3	185009364	.	G	A	739	PASS	PASS	76;0	94;21	TATTAGACTT	TAGTAGAATT	0	3	185009364	MAP3K13							115	0.376427	0.182635	2	1	1	35.2684	70	1.69811e-08	1.52193	1	1	3.90247	3.9307	3.90247	-0.330898	76	0.000125131	T	0.0001122
830	SF-LNCap	3	185195247	.	C	A	3139	PASS	PASS	372;0	397;91	CCTAAGTTTG	CACACCTGCT	0	3	185195247	MAP3K13							488	0.384159	0.186499	2	1	1	34.6558	68.7646	3.95183e-38	1.76096	1	1	3.61988	3.67467	3.61988	-0.324223	372	0.000239777	T	0.000180788
831	SF-LNCap	3	186503865	.	AT	A	.	PASS	PASS	94;0	122;31	TAAGAGAGTA	TTTTTTTAAA	0	3	186503864	EIF4A2						Yes	153	0.417892	0.202614	2	1	1	0	68.4859	9.64556e-12	0.881291	1	1	100	100	100	0	94	0	A	0
832	SF-LNCap	3	187679433	.	A	G	210	PASS	PASS	80;0	49;6	tactgcatga	gagctgactg	0	3	187679433	BCL6							55	0.224833	0.109157	2	1	1	35.0714	70	0.000277225	1.92193	1	1	3.832	3.90178	3.832	-0.583337	80	0.000147166	T	0.0001209			Yes	Yes
833	SF-LNCap	3	190575534	.	C	A	1086	PASS	PASS	120;0	156;33	CAAATCACTG	TTTGTTCTTA	0	3	190575534	GMNC							189	0.359747	0.174662	2	1	1	33.0271	68.8653	1.15324e-12	1.35678	1	1	3.62098	3.68295	3.62098	-0.356408	120	0.000239171	T	0.000203842
834	SF-LNCap	3	191309363	.	G	A	1764	PASS	PASS	257;0	274;50	ATTAACTATA	TGTGCATCCA	0	3	191309363	PYDC2							324	0.318118	0.154424	2	1	1	35.378	69.0652	9.89332e-22	1.36096	1	1	3.73227	3.92042	3.73227	-0.4213	257	0.000185134	T	0.000177105
835	SF-LNCap	3	191309453	.	TA	T	.	PASS	PASS	223;0	247;56	aatatgaact	aaaaaattat	0	3	191309452	PYDC2						Yes	303	0.381188	0.184818	2	1	1	0	69.834	3.77071e-23	0.881291	1	1	100	100	100	0	223	0	A	0			Yes
836	SF-LNCap	3	191861695	.	T	A	427	PASS	PASS	90;0	69;13	TGCGTTGTCA	TTTATTTTCC	0	3	191861695	FGF12							82	0.326757	0.158591	2	1	1	32.9603	67.082	2.10359e-07	1.15678	1	1	3.78589	3.69701	3.78589	-0.404515	90	0.000163644	C	0.00018216				Yes
837	SF-LNCap	3	193160109	.	AG	A	.	PASS	PASS	169;0	193;36	GTTGACTCTA	GTCAAAGCTG	0	3	193160108	ATP13A4						Yes	229	0.324236	0.157205	2	1	1	0	69.4822	4.01563e-15	1.89546	1	1	100	100	100	0	169	0	A	0
838	SF-LNCap	3	193965694	.	A	T	1126	PASS	PASS	184;0	176;32	gggtgccata	caaactacca	0	3	193965694	HES1							208	0.31677	0.153924	2	1	1	35.3536	68.5337	3.7745e-15	1.36096	1	1	3.47001	3.80716	3.47001	-0.424015	184	0.00033849	C	0.000173678			Yes
839	SF-LNCap	3	194180282	.	A	G	655	PASS	PASS	85;0	108;19	TGTGGAACAC	AATAAACGTT	0	3	194180282	ATP13A3							127	0.307593	0.149637	2	1	1	34.581	70	7.07491e-08	1.15678	1	1	3.29978	3.83261	3.29978	-0.437103	85	0.000500687	T	0.000118261
840	SF-LNCap	3	194482867	.	T	A	555	PASS	PASS	132;0	97;16	gagtttttaa	ccccatttta	0	3	194482867	LOC100507391							113	0.291895	0.141707	2	1	1	34.7464	69.4172	3.30104e-09	1.48548	1	1	3.73892	3.89884	3.73892	-0.467481	132	0.000182324	C	0.000185868			Yes
841	SF-LNCap	3	195306395	exomeSNP 0.0091743115	T	C	319	PASS	PASS	41;0	27;9	GCTGGGGTTG	CATTCTGAGC	0	3	195306395	APOD							36	0.51525	0.25002	2	1	1	35.5199	66.8331	2.10168e-05	1.29546	1	1	3.69366	3.95113	3.69366	-0.159579	41	0.000202337	A	0.000132358	Yes
842	SF-LNCap	3	195453629	.	T	C	134	PASS	PASS	14;0	18;4	gagggttgtg	atggaaaggg	0	3	195453629	MUC20							22	0.374593	0.181827	2	1	1	33.5485	56.6171	0.0407407	1.29546	0.5	1	3.68577	3.79009	3.68577	-0.352172	14	0.000206043	A	0.000126791			Yes
843	SF-LNCap	3	195597046	.	C	CG;CGG	.	PASS	PASS	138;0	125;26	TCAGGAGGTC	GGGGGGTCCA	0	3	195597046	TNK2						Yes	151	0.332215	0.161074	2	1	1	0	67.082	1.30024e-12	1.35678	1	1	100	100	100	0	138	0	A	0
844	SF-LNCap	3	195778910	exomeSNP 0.0091743115	G	A	2002	PASS	PASS	322;0	278;58	TCTGAACAGC	TTTCATTAAA	0	3	195778910	TFRC							336	0.355483	0.172625	2	1	1	34.6922	68.0517	3.71601e-28	1.36096	1	1	3.56807	3.64796	3.56807	-0.363639	322	0.000270135	T	0.000161548	Yes
845	SF-LNCap	3	197178278	.	G	T	316	PASS	PASS	46;0	35;9	TGTTTATTGA	ATTCTACTTT	0	3	197178278	LOC100507086							44	0.42199	0.204766	2	1	1	35.1979	67.9052	3.67106e-05	1.37095	1	1	3.78325	3.91518	3.78325	-0.275246	46	0.000164639	A	0.000319909				Yes
846	SF-LNCap	4	616793	.	C	T	238	PASS	PASS	45;0	30;7	GTGCATCTCA	AGGTGCATGT	0	4	616793	PIGG							37	0.390068	0.189304	2	1	1	34.0797	68.6607	0.000196107	1.84644	1	1	3.74317	3.82041	3.74317	-0.300864	45	0.000180549	A	0.000229662				Yes
847	SF-LNCap	4	1019161	.	CG	C	.	PASS	PASS	192;0	116;35	CAGTGGGCAC	GGGGGGCCGG	0	4	1019160	FGFRL1						Yes	151	0.478063	0.231788	2	1	1	0	67.2947	2.62556e-20	0.721928	1	1	100	100	100	0	192	0	A	0
848	SF-LNCap	4	1045334	.	C	G	2211	PASS	PASS	434;0	387;64	GTAACACACA	AGAGAGCTCG	0	4	1045334	FGFRL1							451	0.292388	0.141947	2	1	1	34.7453	66.7749	4.70812e-31	1.37095	1	1	3.73762	3.65557	3.73762	-0.465545	434	0.00018287	A	0.000165106
849	SF-LNCap	4	1231814	.	C	A	601	PASS	PASS	126;0	82;17	GGGAAAACCC	GTGTCCACCT	0	4	1231814	CTBP1							99	0.35373	0.171924	2	1	1	35.4592	65.4846	3.69272e-10	1.57095	1	1	3.37762	3.92658	3.37762	-0.360246	126	0.000418639	T	0.00028823
850	SF-LNCap	4	1330697	.	T	C	1643	PASS	PASS	259;0	175;49	GCAGTTCCGG	ACGACAACTA	0	4	1330697	MAEA							225	0.447829	0.218038	2	1	1	33.6686	68.2732	1.20517e-26	1.68548	1	1	3.04055	3.72542	3.04055	-0.233733	259	0.00090838	G	0.00480912
851	SF-LNCap	4	1941694	.	T	C	184	PASS	PASS	8;0	15;5	TGTTAGTTTA	TTGAGCACTT	0	4	1941694	WHSC1							20	0.780614	0.250013	1	1	0	36.8022	70	0.0546956	1.37095	1	1	3.66414	4.1551	3.66414	-0.146049	8	0.000216559	A	8.3115e-05				Yes
852	SF-LNCap	4	2272461	.	G	A	1241	PASS	PASS	143;0	84;36	GTCACAGGCC	GCCTTGTCGC	0	4	2272461	ZFYVE28							120	0.937264	0.300255	1	1	0	34.6631	67.9052	4.23456e-20	1.57095	1	1	3.48021	3.72912	3.48021	-0.0452575	143	0.00033064	T	0.000478802
853	SF-LNCap	4	2691153	.	TTGTC	T	.	PASS	PASS	40;0	34;9	CATAATGAAT	GTCTGTCTGT	0	4	2691152	FAM193A						Yes	43	0.431686	0.209302	2	1	1	0	70	6.39094e-05	1.48548	1	1	100	100	100	0	40	0	A	0
854	SF-LNCap	4	3443797	.	C	G	430	PASS	PASS	62;0	47;14	TCCTCCTCCT	CTGCTGCTGC	0	4	3443797	HGFAC							61	0.472467	0.229305	2	1	1	30.9977	64.4759	1.6071e-07	0.970951	1	1	3.63841	3.34601	3.63841	-0.196719	62	0.000229771	A	0.000210051
855	SF-LNCap	4	4307794	.	T	A	194	PASS	PASS	25;0	23;6	ACATAGGAGG	CATTTAAACA	0	4	4307794	ZBTB49							29	0.426278	0.206934	2	1	1	32.4448	70	0.00235923	1.48548	1	1	3.59469	3.64831	3.59469	-0.263177	25	0.000254082	C	0.000223591				Yes
856	SF-LNCap	4	5664861	.	G	T	2085	PASS	PASS	213;0	222;61	CATGCTCCCA	GGTCCTCGGA	0	4	5664861	EVC2							283	0.444328	0.215701	2	1	1	34.2615	69.3884	1.59348e-25	1.76096	1	1	3.56965	3.83705	3.56965	-0.243343	213	0.000269152	A	0.000278563
857	SF-LNCap	4	6537035	.	C	T	908	PASS	PASS	143;0	128;27	TCAACGTGTC	GCCTCACGCA	0	4	6537035	PPP2R2C							155	0.358925	0.174219	2	1	1	33.8296	67.1924	3.4295e-13	1.57095	1	1	3.71016	3.67156	3.71016	-0.360981	143	0.000194798	A	0.000173772
858	SF-LNCap	4	7000844	exomeSNP 0.0091743115	C	A	857	PASS	PASS	142;0	107;25	GAAGAAGCAG	TGGAAGAAAG	0	4	7000844	TBC1D14							132	0.389886	0.189427	2	1	1	34.3843	69.6276	2.30465e-13	1.36096	1	1	3.4067	3.82598	3.4067	-0.309546	142	0.000391551	T	0.000146318	Yes
859	SF-LNCap	4	8583035	.	G	A	1001	PASS	PASS	89;0	65;31	CTGGCAGTGG	CTTCCCACTG	0	4	8583035	GPR78							96	0.663348	0.321845	2	1	1	32.8226	67.2501	4.65083e-15	1.68548	1	1	3.65305	2.86942	3.65305	-0.00202791	89	0.000222158	T	0.00066631
860	SF-LNCap	4	15482228	.	A	G	107	PASS	PASS	11;0	6;4	TGTGAATAGT	CTAAGGCCTG	0	4	15482228	CC2D2A							10	0.820894	0.39816	2	1	1	27.2718	67.6388	0.0114379	1.57095	1	1	3.82273	2.78853	3.82273	0.297625	11	0.000150341	T	0.000750591				Yes
861	SF-LNCap	4	17183616	.	T	A	815	PASS	PASS	81;0	82;24	tatcattgca	tgcagttccc	0	4	17183616	BC029598							106	0.466695	0.226421	2	1	1	34.0459	69.2219	1.56411e-10	1.84644	1	1	3.83981	3.81137	3.83981	-0.210822	81	0.000144546	C	0.00014539			Yes
862	SF-LNCap	4	17510971	.	C	T	627	PASS	PASS	72;0	69;18	TCCACCACAT	AACGCTGGCA	0	4	17510971	QDPR							87	0.426237	0.206932	2	1	1	34.9674	69.4822	1.59038e-08	1.48548	1	1	3.56587	3.79768	3.56587	-0.263108	72	0.000271505	A	0.000167062
863	SF-LNCap	4	17836003	.	C	A	699	PASS	PASS	59;0	114;20	CGGGATTGAA	CATTTAAAAC	0	4	17836003	NCAPG							134	0.307674	0.14933	2	1	1	35.0136	68.1175	2.82797e-06	1.48548	1	1	3.8093	3.91826	3.8093	-0.439086	59	0.000155061	T	0.000148518
864	SF-LNCap	4	20728838	.	C	A	1335	PASS	PASS	114;0	139;40	AGGCATATTC	TGCAAATATA	0	4	20728838	PACRGL							179	0.460606	0.223505	2	1	1	33.5183	66.9141	2.42278e-15	1.68548	1	1	3.74151	3.72106	3.74151	-0.223906	114	0.000181242	T	0.000211416
865	SF-LNCap	4	21845688	.	C	T	5072	PASS	PASS	525;0	514;145	cactcactca	tctacacata	0	4	21845688	KCNIP4-IT1							659	0.45344	0.220076	2	1	1	35.09	68.5767	0	1.48548	1	1	3.64601	3.87932	3.64601	-0.234708	525	0.000225784	A	0.000161501			Yes
866	SF-LNCap	4	21846696	.	C	G	6353	PASS	PASS	497;2	577;185	AACCTACCCA	ATATACTTAC	0	4	21846696	KCNIP4-IT1							762	0.492122	0.242793	2	1	1	34.456	68.4263	0	1.36096	1	1	2.37599	3.81679	2.37599	-0.185469	499	0.00418818	A	0.00015878
867	SF-LNCap	4	21854722	.	G	T	4665	PASS	PASS	467;0	516;133	TATATTTGAA	AAATTGAGCC	0	4	21854722	KCNIP4-IT1							649	0.422456	0.205021	2	1	1	35.2028	67.4398	0	1.36096	1	1	3.71348	3.87899	3.71348	-0.273981	467	0.000193317	A	0.00019823
868	SF-LNCap	4	22390156	.	A	G	2092	PASS	PASS	204;0	167;63	TATTAACACA	TGGTGGACCA	0	4	22390156	GPR125							230	0.564437	0.273829	2	1	1	33.418	68.2084	2.88084e-29	1.48548	1	1	3.78853	3.53152	3.78853	-0.103961	204	0.00016265	T	0.000237775
869	SF-LNCap	4	22749048	.	T	C	1360	PASS	PASS	198;0	180;39	GAGGCAATCA	TGAATCCTTT	0	4	22749048	GBA3							219	0.36706	0.17813	2	1	1	34.9652	69.282	1.49685e-18	1.68548	1	1	3.79275	3.88574	3.79275	-0.348334	198	0.00016108	A	0.000140061
870	SF-LNCap	4	23286989	.	A	T	1693	PASS	PASS	195;0	178;50	gtacagtcct	agttagcaac	0	4	23286989	Mir_340							228	0.451962	0.219326	2	1	1	33.9444	69.2532	7.61481e-23	1.92193	1	1	3.71537	3.80749	3.71537	-0.235449	195	0.000192477	C	0.00016389			Yes
871	SF-LNCap	4	24531402	.	A	G	2047	PASS	PASS	202;0	198;58	ACCTGAAACC	AAACCCAGTA	0	4	24531402	DHX15							256	0.467004	0.226613	2	1	1	35.3561	68.544	4.40845e-25	0.970951	1	1	3.72796	3.94845	3.72796	-0.218762	202	0.000186979	T	0.000152471
872	SF-LNCap	4	24809930	.	C	T	321	PASS	PASS	58;0	29;9	GAGAAGGCGA	GTGAGCGCAC	0	4	24809930	CCDC149							38	0.488398	0.236972	2	1	1	35.8407	65.7436	3.13234e-06	1.36096	1	1	3.76197	3.91753	3.76197	-0.191447	58	0.000172906	A	0.000244201				Yes
873	SF-LNCap	4	24824175	.	G	A	1729	PASS	PASS	135;0	127;52	TTCCAGCTCA	CCACCCGATT	0	4	24824175	CCDC149							179	0.598739	0.290527	2	1	1	33.3746	68.5566	6.25518e-22	1.57095	1	1	3.63987	3.68838	3.63987	-0.0693242	135	0.000228997	T	0.000261978
874	SF-LNCap	4	27210167	.	T	C	3666	PASS	PASS	277;0	315;107	aaaatgggta	atgaattcta	0	4	27210167	STIM2							422	0.522639	0.25355	2	1	1	34.3462	68.8626	1.25122e-40	1.48548	1	1	3.82586	3.83343	3.82586	-0.152451	277	0.000149262	A	0.000144349			Yes
875	SF-LNCap	4	27933137	.	C	T	287	PASS	PASS	41;0	33;8	GAAATTGTTG	ATGGAGACAG	0	4	27933137	DQ571874							41	0.402271	0.195192	2	1	1	35.9705	67.6388	0.000145713	1.52193	1	1	3.81901	3.97336	3.81901	-0.300738	41	0.000151631	A	0.000153103				Yes
876	SF-LNCap	4	32194523	.	G	A	285	PASS	PASS	11;0	14;8	ctaaaaattg	tgctgggttc	0	4	32194523	PCDH7							22	0.749646	0.363641	2	1	1	35.7089	70	0.00739306	1.52193	1	1	3.75387	3.95961	3.75387	0.124971	11	0.000176159	T	0.000164165			Yes	Yes
877	SF-LNCap	4	32354547	.	T	C	3526	PASS	PASS	347;0	371;102	GACACCGTGG	TTTCATTTCA	0	4	32354547	PCDH7							474	0.443831	0.215377	2	1	1	34.6945	68.8989	1.3279e-41	1.37095	1	1	3.72912	3.82166	3.72912	-0.243834	347	0.000186481	A	0.00214572
878	SF-LNCap	4	38432927	.	G	A	884	PASS	PASS	90;0	79;25	cagacaccaa	tagtctctca	0	4	38432927	Mir_548							104	0.495686	0.240485	2	1	1	35.466	68.1175	7.2857e-12	1.36096	1	1	3.81776	3.90244	3.81776	-0.18138	90	0.000152069	T	0.000220591			Yes
879	SF-LNCap	4	38565654	.	C	T	1567	PASS	PASS	250;0	184;46	CTGTGGTAGG	TGGGAATTAT	0	4	38565654	Mir_548							230	0.41227	0.200067	2	1	1	34.1687	69.5951	3.14326e-24	1.37095	1	1	3.74819	3.78753	3.74819	-0.286375	250	0.000178476	A	0.000197474
880	SF-LNCap	4	38798514	.	C	T	2870	PASS	PASS	316;1	342;81	CAGAAAGAAT	GTGCCCACTA	0	4	38798514	TLR1			Yes	Yes	1		423	0.388218	0.191557	2	1	1	35.5076	67.8876	7.40479e-32	1.57095	1	1	2.47598	3.95646	2.47598	-0.314154	317	0.00332978	A	0.000152015
881	SF-LNCap	4	38916605	.	A	G	1594	PASS	PASS	139;0	131;48	GATGGAGAGA	CCGCGCACTA	0	4	38916605	FAM114A1							179	0.551564	0.26761	2	1	1	33.4894	68.8295	1.24656e-20	1.36096	1	1	3.73223	3.06244	3.73223	-0.119132	139	0.00018515	T	0.000380536
882	SF-LNCap	4	39218877	.	T	A	577	PASS	PASS	37;0	46;16	ATAATTTTGA	GTCCTGGAGA	0	4	39218877	WDR19							62	0.532052	0.258069	2	1	1	36.1135	69.4172	4.10708e-06	1.36096	1	1	3.98166	4.03446	3.98166	-0.138263	37	0.000104282	C	9.98929e-05
883	SF-LNCap	4	39507297	.	T	C	1203	PASS	PASS	157;0	165;37	TCTTATCAGT	ACTGTATTAA	0	4	39507297	UGDH							202	0.377508	0.183178	2	1	1	32.6741	68.7337	4.49961e-16	1.72193	1	1	3.84121	3.56467	3.84121	-0.334761	157	0.00014408	A	0.000209487
884	SF-LNCap	4	39902252	.	A	G	251	PASS	PASS	30;0	24;7	AAGTTTAAAT	CCGGGAAATA	0	4	39902252	PDS5A							31	0.464934	0.225846	2	1	1	35.9066	70	0.000586585	1.36096	1	1	3.3728	4.01876	3.3728	-0.196191	30	0.000423303	T	0.000125767				Yes
885	SF-LNCap	4	39915183	.	TACTG	T	.	PASS	PASS	65;0	39;23	ACTGCACCCT	CTGACTATTT	0	4	39915182	PDS5A						Yes	62	0.765121	0.370968	2	1	1	0	69.5951	3.12099e-12	1.76096	1	1	100	100	100	0	65	0	A	0
886	SF-LNCap	4	40778183	.	A	G	1313	PASS	PASS	118;0	108;37	AATTTTAACA	ATAATAATAC	0	4	40778183	NSUN7							145	0.526011	0.255168	2	1	1	35.5896	67.9626	1.28137e-16	1.29546	1	1	3.8772	3.93822	3.8772	-0.14774	118	0.000132626	T	0.000113569
887	SF-LNCap	4	41631765	.	T	TC	.	PASS	PASS	71;0	70;19	TGTCATGTTT	CCCCCCAGTT	0	4	41631765	LIMCH1						Yes	89	0.440309	0.213483	2	1	1	0	66.491	1.03963e-08	1.36096	1	1	100	100	100	0	71	0	A	0
888	SF-LNCap	4	41648508	1000g_.	GGA	G	.	PASS	PASS	114;0	88;22	TTAGAGAGCG	AGAGAGAGAG	0	4	41648507	LIMCH1			Yes		2	Yes	110	0.4125	0.2	2	1	1	0	68.7221	1.43472e-11	1	1	1	100	100	100	0	114	0	A	0
889	SF-LNCap	4	41884447	.	C	T	301	PASS	PASS	41;0	34;9	GTGTCCCCTG	CCGGCCAAGG	0	4	41884447	BC025350							43	0.430442	0.209338	2	1	1	33.6667	63.5085	5.51945e-05	1.29546	1	1	3.19395	3.6933	3.19395	-0.249832	41	0.000638589	A	0.000204982
890	SF-LNCap	4	42643860	.	G	A	357	PASS	PASS	43;0	37;11	CAACAGACTA	TCCTCGTTTT	0	4	42643860	ATP8A1							48	0.472098	0.229211	2	1	1	32.5003	70	1.14474e-05	1.29546	1	1	3.50089	3.69411	3.50089	-0.189003	43	0.000315279	T	0.000229914
891	SF-LNCap	4	44176697	.	A	G	130	PASS	PASS	15;0	6;4	ACTGTTCACA	CAAGGAAGAG	0	4	44176697	KCTD8							10	0.824226	0.399885	2	1	1	32.6037	70	0.00478469	1.36096	1	1	3.58402	3.66686	3.58402	0.300849	15	0.000260397	T	0.000229732				Yes
892	SF-LNCap	4	46060336	.	A	G	1952	PASS	PASS	241;0	325;57	ATAGTGAAAT	TCCCATTCTT	0	4	46060336	GABRG1							382	0.30687	0.149057	2	1	1	34.5233	68.8502	2.65773e-21	1.36096	1	1	3.56514	3.20961	3.56514	-0.440626	241	0.000271957	T	0.000210273
893	SF-LNCap	4	46312107	.	GA	G	.	PASS	PASS	196;0	203;75	ATAATTTGAG	AAAAAACTAG	0	4	46312106	GABRA2						Yes	278	0.534443	0.259124	2	1	1	0	69.6276	3.77696e-30	1.35678	1	1	100	100	100	0	196	0	A	0
894	SF-LNCap	4	47887933	.	G	A	1557	PASS	PASS	161;0	178;44	CTTGTGGTAC	TTCTCGGCCA	0	4	47887933	NFXL1							222	0.408603	0.19828	2	1	1	35.5051	68.5068	3.18464e-18	1.84644	1	1	3.77094	3.91275	3.77094	-0.290795	161	0.000169373	T	0.000178518
895	SF-LNCap	4	48230502	.	G	A	304	PASS	PASS	20;0	17;9	ACCTCTGCTC	ACCCTCATAG	0	4	48230502	TEC							26	0.713585	0.346116	2	1	1	33.9902	63.5085	0.000195412	1.68548	0.5	1	3.86759	3.72939	3.86759	0.0513702	20	0.00013559	T	0.000220592				Yes
896	SF-LNCap	4	53611204	.	T	C	829	PASS	PASS	153;0	117;24	gtaacatcta	agagggcatg	0	4	53611204	ERVMER34-1							141	0.35093	0.170317	2	1	1	34.6332	70	6.67725e-13	1.68548	1	1	3.77108	3.85871	3.77108	-0.367569	153	0.000169317	A	0.000198478			Yes
897	SF-LNCap	4	55955491	.	G	A	1822	PASS	PASS	161;1	169;54	CAGGCAAGGA	AATTTGCGAG	0	4	55955491	KDR							223	0.486377	0.242172	2	1	1	33.851	69.4822	1.16948e-20	1.48548	1	1	2.19411	3.77511	2.19411	-0.184127	162	0.00635282	T	0.000182074
898	SF-LNCap	4	57269325	1000g_rs148624264	G	T	2182	PASS	PASS	194;1	205;64	GTATGCTGTG	GTGCTTCCTT	0	4	57269325	PPAT							269	0.480438	0.237938	2	1	1	34.2285	69.2708	1.33676e-24	1.48548	1	1	2.2987	3.75689	2.2987	-0.196156	195	0.00499871	A	0.000186599	Yes
899	SF-LNCap	4	57318343	.	A	G	376	PASS	PASS	15;0	17;11	CACATGATAT	CTAGGctttc	0	4	57318343	PAICS							28	0.809747	0.392773	2	1	1	34.2876	69.1507	0.000468385	1.84644	0.5	1	3.7729	3.81281	3.7729	0.138368	15	0.000168609	T	0.000158043				Yes
900	SF-LNCap	4	57975942	.	C	T	140	PASS	PASS	15;0	9;4	GGGGGAATCG	AGTGAGCAGC	0	4	57975942	LOC255130							13	0.635584	0.308352	2	1	1	35.0571	62.6498	0.00790514	1.57095	1	1	3.72158	3.93246	3.72158	0.00016885	15	0.000189744	A	0.000803404				Yes
901	SF-LNCap	4	58071070	.	T	C	134	PASS	PASS	20;0	5;4	CTTTAAGTGC	GATATTATGG	0	4	58071070	LOC255130							9	0.916133	0.444334	2	1	1	33.5783	67.6388	0.00100334	1.57095	1	1	3.82944	3.77298	3.82944	0.300925	20	0.000148035	A	0.000189194
902	SF-LNCap	4	58588565	.	G	A	5355	PASS	PASS	462;0	479;151	TACAACTCCA	GAGACTGGAA	0	4	58588565	BC034799							630	0.494076	0.239746	2	1	1	35.5635	68.067	0	1.52193	1	1	3.7113	3.9372	3.7113	-0.186404	462	0.000194286	T	0.000174325
903	SF-LNCap	4	59726998	.	G	C	395	PASS	PASS	61;0	45;12	AACCTGAGGA	GAAATGGTAT	0	4	59726998	BC034799							57	0.43371	0.210571	2	1	1	32.9937	68.4349	1.00324e-06	1.36096	1	0.182458	3.54091	3.72172	3.54091	-0.242947	61	0.000287553	A	0.000204736				Yes
904	SF-LNCap	4	62596334	.	C	T	870	PASS	PASS	53;0	59;25	TCTCTCTCTC	AATAGAAGTG	0	4	62596334	LPHN3							84	0.612151	0.297602	2	1	1	34.9777	69.2532	1.5553e-09	1	1	1	3.09498	3.76235	3.09498	-0.0489798	53	0.000801639	A	0.000188806
905	SF-LNCap	4	62813801	.	AT	A	.	PASS	PASS	168;0	190;60	ATTTTATGGA	TTTTTTTCCC	0	4	62813800	LPHN3						Yes	250	0.495	0.24	2	1	1	0	69.8451	1.90824e-23	0.881291	1	1	100	100	100	0	168	0	A	0
906	SF-LNCap	4	63013963	.	T	A	3421	PASS	PASS	198;0	259;98	tctttttctc	ttctttttcc	0	4	63013963	BC039452							357	0.56587	0.274505	2	1	1	34.9981	68.9498	2.95057e-33	0.881291	1	1	3.84158	3.89888	3.84158	-0.105654	198	0.000143957	C	0.000133802			Yes
907	SF-LNCap	4	65165706	.	C	T	687	PASS	PASS	80;0	95;20	AAATTGATAG	AGATACTGTG	0	4	65165706	TECRL							115	0.358133	0.173972	2	1	1	34.4391	69.0652	1.99717e-08	1.48548	1	1	3.47844	3.84531	3.47844	-0.361529	80	0.000331993	A	0.000158543
908	SF-LNCap	4	68214531	.	GA	G	.	PASS	PASS	38;0	30;7	aagaagagag	aaaaaacctg	0	4	68214530	U6						Yes	37	0.390203	0.189189	2	1	1	0	68.6607	0.000441587	0.881291	1	1	100	100	100	0	38	0	A	0			Yes	Yes
909	SF-LNCap	4	69189754	.	G	A	466	PASS	PASS	34;0	27;14	AAATTCTCAC	TGGTCTCTTT	0	4	69189754	YTHDC1							41	0.703735	0.341448	2	1	1	33.3959	70	8.90975e-07	1.37095	1	1	3.61315	3.73401	3.61315	0.0322019	34	0.000243519	T	0.000236849				Yes
910	SF-LNCap	4	72688960	.	G	A	3912	PASS	PASS	292;0	332;110	aCCCAGCTAG	CTGGAGAAAC	0	4	72688960	GC							442	0.51301	0.248896	2	1	1	35.6447	69.1507	5.995e-42	1.84644	1	1	3.78528	3.96129	3.78528	-0.162555	292	0.000163874	T	0.000136079
911	SF-LNCap	4	73181827	.	GA	G	.	PASS	PASS	61;0	81;22	TGACATGTTG	AAAAAAACTG	0	4	73181826	ADAMTS3						Yes	103	0.440534	0.213592	2	1	1	0	70	4.70343e-08	1.35678	1	1	100	100	100	0	61	0	A	0				Yes
912	SF-LNCap	4	74713773	.	C	T	718	PASS	PASS	94;1	54;20	TCTGCTATAC	TGTGTCTGGG	0	4	74713773	CXCL6							74	0.535392	0.270317	2	1	1	35.9722	68.593	9.71811e-11	1.36096	1	1	1.9644	4.00105	1.9644	-0.11364	95	0.0107332	A	0.000154636
913	SF-LNCap	4	74853994	.	A	T	235	PASS	PASS	15;0	10;7	AAGTGAGGGT	TGTGGTGATA	0	4	74853994	PPBP							17	0.848341	0.41165	2	1	1	33.677	67.2947	0.000891862	1.29546	1	1	3.47629	3.76489	3.47629	0.242996	15	0.000333635	C	0.000168563				Yes
914	SF-LNCap	4	74863247	.	A	G	614	PASS	PASS	91;0	98;19	CAAATAAACA	ACAACAACAA	0	4	74863247	CXCL5							117	0.334495	0.162438	2	1	1	32.407	70	1.52434e-08	0.881291	1	1	3.5869	3.65411	3.5869	-0.393284	91	0.000258681	T	0.0001888
915	SF-LNCap	4	77045785	.	GA	G	.	PASS	PASS	47;0	47;4	ACTGGGGGGG	AAATCCAAAT	0	4	77045784	NUP54		Yes				Yes	51	0.161765	0.0784314	2	1	1	0	70	0.0152526	1.35678	1	1	100	100	100	0	47	0	A	0
916	SF-LNCap	4	77305714	.	G	A	1292	PASS	PASS	131;0	159;38	CCAACCTGAT	TCAGCCATAG	0	4	77305714	CCDC158							197	0.397625	0.192958	2	1	1	34.0958	69.263	5.72984e-15	1.84644	1	1	3.7699	3.80791	3.7699	-0.306598	131	0.000169779	T	0.000184298
917	SF-LNCap	4	77357304	.	G	C	1377	PASS	PASS	148;0	143;40	CATTCCTGGA	GGAGGAGCTC	0	4	77357304	SHROOM3							183	0.450455	0.218564	2	1	1	34.5735	69.0652	8.32216e-18	1.57095	1	1	3.79204	3.755	3.79204	-0.236822	148	0.000161342	A	0.000138084
918	SF-LNCap	4	77651850	.	C	A	209	PASS	PASS	13;0	13;6	GCTTTTCAAT	TCTGAGGACA	0	4	77651850	SHROOM3							19	0.65038	0.315802	2	1	1	34.9357	70	0.00521739	1.76096	1	1	3.33083	3.87835	3.33083	6.22938e-05	13	0.000466191	T	0.000179692				Yes
919	SF-LNCap	4	77680801	.	G	T	1045	PASS	PASS	142;0	131;30	AGAGATGCCA	CAGAAGTGAA	0	4	77680801	SHROOM3							161	0.384143	0.186474	2	1	1	34.9423	68.1175	3.81688e-14	1.68548	1	1	3.65072	3.85852	3.65072	-0.322019	142	0.000223352	A	0.00024225
920	SF-LNCap	4	79188072	.	C	T	1543	PASS	PASS	141;0	156;44	GGCCTGCCTG	CCCTGAGATG	0	4	79188072	FRAS1							200	0.453126	0.220127	2	1	1	35.1881	68.0742	7.71709e-18	1.48548	1	1	3.36679	3.88502	3.36679	-0.231141	141	0.000429189	A	0.000241228
921	SF-LNCap	4	82368692	.	G	A	1055	PASS	PASS	75;0	73;31	CTGCACGAAC	CCTGAACAAA	0	4	82368692	RASGEF1B							104	0.614221	0.298016	2	1	1	34.1963	69.6998	4.40788e-13	1.68548	1	1	3.67473	3.65937	3.67473	-0.0528613	75	0.000211348	T	0.000199803
922	SF-LNCap	4	84216533	.	CA	C	.	PASS	PASS	98;0	99;21	TTCTTATCAC	AAAAAACTAT	0	4	84216532	HPSE						Yes	120	0.360937	0.175	2	1	1	0	70	1.0772e-09	1.15678	1	1	100	100	100	0	98	0	A	0
923	SF-LNCap	4	85165563	.	A	G	367	PASS	PASS	46;0	30;11	GAATTACAAT	CGAAGCTGGG	0	4	85165563	AK095285;BC005018							41	0.554443	0.269032	2	1	1	33.4379	67.42	2.5564e-06	1.68548	0.5	1	3.67517	3.76105	3.67517	-0.124449	46	0.000211132	T	0.000925136
924	SF-LNCap	4	85609517	1000g_rs185318135	G	A	783	PASS	PASS	42;0	32;22	GCAGTGGCAC	CATGCTAGGT	0	4	85609517	WDFY3							54	0.839671	0.407354	2	1	1	35.6696	69.5766	8.21003e-10	1.84644	1	1	3.61935	3.96658	3.61935	0.166328	42	0.00024007	T	0.000122068	Yes
925	SF-LNCap	4	88898083	.	C	T	1837	PASS	PASS	151;0	192;52	GCCTCCTAGG	ATCACCTGTG	0	4	88898083	SPP1							244	0.43898	0.213149	2	1	1	35.4534	69.282	2.53861e-19	1.84644	1	1	3.50823	3.89589	3.50823	-0.252338	151	0.00031	A	0.000142306
926	SF-LNCap	4	88903577	.	G	GA	.	PASS	PASS	284;0	255;97	TAGAGAGTGG	AAAGGATTAC	0	4	88903577	SPP1						Yes	352	0.568359	0.275568	2	1	1	0	69.0361	3.914e-42	1.36096	1	1	100	100	100	0	284	0	A	0
927	SF-LNCap	4	90816785	.	T	C	354	PASS	PASS	49;0	45;10	TCTCTGTCTA	CAGGTCTAGA	0	4	90816785	MMRN1							55	0.310446	0.181857	3	2	1	35.4542	70	3.43444e-05	1.68548	1	0.327693	3.87593	3.96573	3.87593	-0.322097	49	0.000133014	A	0.000117934				Yes
928	SF-LNCap	4	94159708	.	G	A	2786	PASS	PASS	116;0	125;78	TGTTTTCCAT	CAGTATGATC	0	4	94159708	GRID2							203	0.656099	0.384204	3	2	1	35.7839	68.5566	2.11123e-27	1.57095	1	1	3.83509	3.98332	3.83509	0.114038	116	0.000146123	T	0.000127106
929	SF-LNCap	4	95506069	.	T	A	507	PASS	PASS	20;0	50;15	TTTTTTCTTA	CATTTTCCTT	0	4	95506069	PDLIM5							65	0.393921	0.230769	3	2	1	33.8694	68.7508	0.00100678	0.921928	1	1	3.74143	3.80865	3.74143	-0.204064	20	0.000181275	C	0.000143145
930	SF-LNCap	4	99358049	.	A	G	610	PASS	PASS	31;0	20;19	TCCTGAGGAT	CTGGGTTCGT	0	4	99358049	RAP1GDS1							39	0.831354	0.486808	3	2	1	32.311	70	9.79557e-09	1.52193	1	1	3.7918	3.50883	3.7918	0.324019	31	0.000161431	T	0.000231288
931	SF-LNCap	4	99363154	.	G	T	669	PASS	PASS	80;0	84;19	GTCTACACAA	GAAGTACAGG	0	4	99363154	RAP1GDS1							103	0.315029	0.184573	3	2	1	35.2652	68.5182	1.4956e-08	1.72193	1	1	3.77976	3.95427	3.77976	-0.323107	80	0.000165966	A	0.000188984
932	SF-LNCap	4	101342532	.	T	A	3763	PASS	PASS	291;1	219;106	GGCAAAATAA	ACCTAAAAAG	0	4	101342532	EMCN							325	0.665184	0.326137	2	1	1	35.577	68.8518	0	1.37095	1	1	2.43893	3.95913	2.43893	-0.00407271	292	0.00362347	C	0.000126557
933	SF-LNCap	4	106394767	.	G	A	605	PASS	PASS	85;0	42;18	TACCCCTCGG	GAGGGCGGCT	0	4	106394767	AK299501							60	0.618372	0.300018	2	2	0	33.8387	64.6357	1.91398e-11	1.57095	1	1	3.69585	3.6644	3.69585	-0.0456753	85	0.000201321	T	0.000277628
934	SF-LNCap	4	106510611	.	AT	A	.	PASS	PASS	49;0	54;14	ATATTTGAGA	TTTTTTTTCT	0	4	106510610	ARHGEF38						Yes	68	0.424632	0.205882	2	2	0	0	68.6607	3.0405e-06	0.468996	1	1	100	100	100	0	49	0	A	0				Yes
935	SF-LNCap	4	106859301	.	TC	T	.	PASS	PASS	30;0	33;10	TTCTTTCCTT	CCCCTTTTAT	0	4	106859300	NPNT						Yes	43	0.479651	0.232558	2	2	0	0	68.1175	0.000149176	0.881291	1	1	100	100	100	0	30	0	A	0
936	SF-LNCap	4	107154013	.	T	C	1047	PASS	PASS	45;0	15;32	CAAGGATGTT	AGATATTTTA	0	4	107154013	TBCK							47	1	0.680477	2	2	0	32.8248	68.8295	9.84961e-17	1.36096	1	1	3.74211	3.68104	3.74211	0.659549	45	0.000180989	A	0.00019273				Yes
937	SF-LNCap	4	109755762	.	C	A	255	PASS	PASS	16;0	6;7	AATGACATTT	TATTTGACAA	0	4	109755762	COL25A1							13	1	0.538329	2	1	1	36.5298	70	0.000182426	1.15678	1	1	3.43291	4.00351	3.43291	0.543895	16	0.000368647	T	8.12866e-05				Yes
938	SF-LNCap	4	116102506	.	A	T	1821	PASS	PASS	116;0	155;50	CACTAAGAGA	TATTAAGACA	0	4	116102506	NDST4							205	0.762327	0.244073	1	1	0	36.4947	68.3081	2.53961e-17	1.48548	1	1	3.89043	4.05501	3.89043	-0.175135	116	0.000128648	C	0.000256828
939	SF-LNCap	4	120725797	.	T	C	324	PASS	PASS	31;0	1;9	TATTGTCTTG	ttatttattg	0	4	120725797	BC038750							10	1	0.899774	0	0	0	36.0493	70	3.65712e-09	1.15678	1	1	3.74467	4.02832	3.74467	4.02832	31	0.000179927	A	0.000110772			Yes	Yes
940	SF-LNCap	4	124246824	.	A	G	652	PASS	PASS	44;0	2;18	TTTTCATTGT	GAAAGAGATC	0	4	124246824	SPATA5							20	1	0.899761	0	0	0	36.2782	68.9605	7.33955e-15	1.35678	1	1	3.76611	4.03774	3.76611	4.03774	44	0.000171266	T	9.10833e-05				Yes
941	SF-LNCap	4	135121606	.	G	A	4538	PASS	PASS	179;1	69;132	GTAAACATTG	TGAATTCACT	0	4	135121606	PABPC4L							201	1	0.656441	1	1	0	34.5109	68.1465	0	1.84644	1	1	2.23701	3.78487	2.23701	0.598441	180	0.00575848	T	0.000155049
942	SF-LNCap	4	136806577	.	C	A	1938	PASS	PASS	120;0	74;57	CTCACCTTCC	TTAAGCAATT	0	4	136806577	BC032916							131	1	0.435021	1	1	0	34.118	67.7765	2.30417e-27	1.29546	1	1	3.76473	3.78636	3.76473	0.211742	120	0.000171809	T	0.000190663
943	SF-LNCap	4	138119212	.	T	C	4347	PASS	PASS	259;0	261;125	GTAGGAAAAT	ATGCTCTACT	0	4	138119212	BC031238							386	0.667233	0.323789	2	2	0	34.9222	68.9522	0	1.48548	1	1	3.54869	3.75659	3.54869	-0.00333689	259	0.000282448	A	0.000181834
944	SF-LNCap	4	138612745	.	G	T	491	PASS	PASS	49;0	41;14	GCAAGACATA	GAGGATAAAT	0	4	138612745	PCDH18							55	0.524634	0.254523	2	2	0	35.2004	69.3336	5.26311e-07	1.48548	1	1	3.8089	3.88018	3.8089	-0.132629	49	0.000155203	A	0.000112039				Yes
945	SF-LNCap	4	139103712	exomeSNP 0.0091743115	G	A	255	PASS	PASS	26;0	17;7	AAATATCATA	GAAATCTAAA	0	4	139103712	SLC7A11							24	0.601412	0.291707	2	2	0	36.4985	70	0.00028623	1.29546	1	1	3.94711	4.0412	3.94711	2.93513e-05	26	0.000112914	T	0.000146026	Yes			Yes
946	SF-LNCap	4	145567717	.	G	T	158	PASS	PASS	15;0	5;5	TGTCTCTGGA	TGCCCTACAG	0	4	145567717	HHIP							10	1	0.499471	2	2	0	31.881	66.1816	0.000797448	1.84644	1	1	3.92582	3.40152	3.92582	0.397156	15	0.000118583	A	0.000263336
947	SF-LNCap	4	145794732	.	A	G	9350	PASS	PASS	258;0	133;273	tgtaataaat	cagggtctag	0	4	145794732	BC044611							406	1	0.672152	2	2	0	34.3615	69.0066	0	1.36096	1	1	3.82278	3.81512	3.82278	0.629709	258	0.000150323	T	0.000149486			Yes
948	SF-LNCap	4	146468182	.	G	T	820	PASS	PASS	34;0	20;23	GCAAAGACCA	GTAATGTTCA	0	4	146468182	SMAD1							43	1	0.534782	2	2	0	35.7406	69.1878	1.74411e-10	1.48548	1	1	3.7032	3.96079	3.7032	0.407544	34	0.000197944	A	0.000132402				Yes
949	SF-LNCap	4	146521508	.	GA	G	.	PASS	PASS	265;0	143;202	actagagggg	aaacatcaca	0	4	146521507	SMAD1						Yes	345	1	0.585507	2	2	0	0	69.7236	0	1.29546	1	1	100	100	100	0	265	0	A	0			Yes
950	SF-LNCap	4	148594859	.	C	T	5893	PASS	PASS	252;0	108;172	TTTTGGATTG	TGCATTATAA	0	4	148594859	PRMT10							280	1	0.614101	2	2	0	34.3668	69.1308	0	1.29546	1	1	3.62896	3.82769	3.62896	0.519492	252	0.000234817	A	0.000180626
951	SF-LNCap	4	151817750	.	A	C	338	PASS	PASS	8;0	5;10	TTAAAACAAA	ATTTGGGGAA	0	4	151817750	LRBA							15	1	0.666325	2	2	0	33.9382	68.1175	0.000714456	1.15678	1	1	4.05443	3.74155	4.05443	0.698423	8	8.81981e-05	T	0.000142074
952	SF-LNCap	4	152043156	.	TA	T	.	PASS	PASS	36;0	36;8	TTTTTCAGTT	AAAAAAATAG	0	4	152043155	SH3D19						Yes	44	0.375	0.181818	2	2	0	0	68.8295	0.00036728	0.921928	1	1	100	100	100	0	36	0	A	0				Yes
953	SF-LNCap	4	153146846	.	C	A	292	PASS	PASS	22;0	3;9	AGTAATTTTG	CACAGATTAC	0	4	153146846	BC040914							12	1	0.74957	2	2	0	32.5201	68.9605	3.56522e-07	1.48548	1	1	3.81362	3.67705	3.81362	0.953431	22	0.000153525	T	0.000200755				Yes
954	SF-LNCap	4	157689243	.	A	T	457	PASS	PASS	14;0	2;13	ACGTTATTTC	TGAACAATAT	0	4	157689243	PDGFC							15	1	0.866112	2	2	0	35.4043	69.282	7.4782e-07	1.68548	1	1	4.07245	3.65969	4.07245	3.65969	14	8.46139e-05	C	0.000204277				Yes
955	SF-LNCap	4	159634189	.	A	G	642	PASS	PASS	20;0	31;20	AATAAGATAT	TTAATGTATA	0	4	159634189	PPID							51	0.808294	0.392039	2	2	0	32.28	68.1175	6.9484e-06	1.29546	1	1	3.85808	3.56852	3.85808	0.146309	20	0.000138594	T	0.000305346				Yes
956	SF-LNCap	4	160189267	.	T	C	1975	PASS	PASS	63;0	42;60	GAGAGATTGG	ACATGATGTG	0	4	160189267	RAPGEF2							102	1	0.587929	2	2	0	33.0789	69.0652	3.09136e-23	1.48548	1	1	3.65831	3.62664	3.65831	0.476831	63	0.000219484	A	0.000249067
957	SF-LNCap	4	162021102	.	T	A	2814	PASS	PASS	199;0	212;79	tgctccctct	gttacagtca	0	4	162021102	RAPGEF2							291	0.559608	0.271468	2	2	0	35.7045	69.0533	5.16975e-31	1.36096	1	1	3.84539	3.96242	3.84539	-0.110922	199	0.000142701	C	0.000108347			Yes
958	SF-LNCap	4	167658608	.	T	A	3240	PASS	PASS	138;0	62;95	TAAGTAACCC	TCTCCTTACC	0	4	167658608	SPOCK3							157	1	0.604249	2	2	0	34.3082	69.1147	2.8e-45	1.36096	1	1	3.77489	3.30121	3.77489	0.499463	138	0.000167837	C	0.000361126
959	SF-LNCap	4	169433249	.	G	A	966	PASS	PASS	82;0	63;27	GGGAGTCCTC	TCACCAGACA	0	4	169433249	PALLD							90	0.61841	0.30006	2	2	0	35.9052	66.8331	4.7378e-13	1.29546	1	1	3.64758	3.95452	3.64758	-0.0454346	82	0.000224969	T	0.000193538
960	SF-LNCap	4	169817681	.	CT	C	.	PASS	PASS	124;0	118;39	TCTTCACATC	TTTTTTCTAC	0	4	169817680	PALLD						Yes	157	0.512341	0.248408	2	2	0	0	69.282	3.8959e-17	1.15678	1	1	100	100	100	0	124	0	A	0
961	SF-LNCap	4	174450304	.	C	T	743	PASS	PASS	17;0	12;22	GCCGATGAGC	AGCCATGGAA	0	4	174450304	HAND2							34	1	0.646467	2	2	0	34.0354	62.4136	1.15388e-07	1.84644	1	1	3.90499	3.48513	3.90499	0.642554	17	0.000124409	A	0.000253881
962	SF-LNCap	4	175101726	.	C	T	150	PASS	PASS	7;0	8;4	ATGAGAGGTG	ATATGGAACT	0	4	175101726	AK125257							12	0.68725	0.33332	2	2	0	37.5033	70	0.0769231	1.48548	1	1	3.96736	4.22417	3.96736	0.124927	7	0.00010777	A	6.59591e-05				Yes
963	SF-LNCap	4	177082238	.	C	A	1059	PASS	PASS	44;0	42;30	ATTCATCCTT	TTTGTATACT	0	4	177082238	WDR17							72	0.858903	0.416621	2	2	0	35.3756	68.4349	1.81816e-11	1.15678	1	1	3.73627	3.94471	3.73627	0.176101	44	0.000183438	T	0.000143718
964	SF-LNCap	4	178893288	.	T	C	2176	PASS	PASS	144;0	124;64	GGAGAAAATG	GTCTCCTGCT	0	4	178893288	LOC285501							188	0.701657	0.340354	2	2	0	34.1426	68.8295	2.61672e-27	1.36096	1	1	3.80563	3.76037	3.80563	0.0279626	144	0.000156374	A	0.000164508
965	SF-LNCap	4	179062315	.	G	A	3315	PASS	PASS	118;0	52;93	ctgtgacact	ggccactgct	0	4	179062315	LOC285501							145	1	0.641277	2	2	0	35.7381	69.1966	1.851e-42	1.84644	1	1	3.74305	3.95954	3.74305	0.570766	118	0.000180599	T	0.000179131			Yes
966	SF-LNCap	4	183245273	.	C	T	1893	PASS	PASS	119;0	113;57	TGAGGAGTGC	GGGTACCCAC	0	4	183245273	ODZ3			Yes	Yes	1		170	0.690378	0.335105	2	2	0	33.4189	69.0156	5.57552e-23	1.76096	1	1	3.42362	3.50169	3.42362	0.0232353	119	0.000376605	A	0.000233098
967	SF-LNCap	4	183657869	.	C	T	455	PASS	PASS	33;0	9;14	AGTCACTATT	ACAAATATAG	0	4	183657869	ODZ3							23	1	0.6084	2	2	0	32.5675	69.3336	2.36713e-09	1.48548	1	1	3.76647	3.68384	3.76647	0.573649	33	0.000171121	A	0.000208213				Yes
968	SF-LNCap	4	186378258	.	T	C	235	PASS	PASS	17;0	6;7	aaggttagtg	ttcaaaatta	0	4	186378258	CCDC110							13	1	0.538298	2	2	0	33.6261	65.9004	0.000135131	1.36096	1	1	3.67243	3.79461	3.67243	0.543803	17	0.000212467	A	0.000181873			Yes	Yes
969	SF-LNCap	4	186382379	.	T	C	582	PASS	PASS	17;0	12;16	ACAGGAATAA	AGACATTATA	0	4	186382379	CCDC110							28	1	0.571318	2	2	0	36.4057	69.4172	2.05832e-06	1.35678	1	1	3.81778	4.07829	3.81778	0.505036	17	0.000152063	A	8.07835e-05				Yes
970	SF-LNCap	4	187454919	.	T	C	659	PASS	PASS	58;0	49;19	ATCGGCCACG	CGTTAGAGCT	0	4	187454919	MTNR1A							68	0.5753	0.279404	2	2	0	34.8145	67.0035	4.91069e-09	1.84644	1	1	3.32675	3.81054	3.32675	-0.0829672	58	0.000470581	A	0.00016512
971	SF-LNCap	4	187535646	.	A	C	267	PASS	PASS	17;0	4;8	TTTGAAAACG	TTTTTCTCAT	0	4	187535646	FAT1							12	1	0.666385	2	2	0	33.4944	68.8295	2.02696e-05	1.15678	1	1	3.51804	3.72579	3.51804	0.902645	17	0.000303085	T	0.000219251				Yes
972	SF-LNCap	4	187943149	.	C	A	2952	PASS	PASS	203;1	198;81	TATGACTTCA	TGCAAGAAAA	0	4	187943149	FAT1							279	0.589479	0.290368	2	2	0	36.4868	68.8772	1.68578e-31	1.57095	1	1	2.33878	4.07929	2.33878	-0.0790827	204	0.00456002	T	0.000142169
973	SF-LNCap	4	188226671	.	G	T	7033	PASS	PASS	331;1	97;203	TGCAGCCTGT	TCAGCTTAGG	0	4	188226671	LOC339975							300	1	0.676406	2	2	0	34.7923	68.4739	0	1.84644	1	1	2.47164	3.7998	2.47164	0.633004	333	0.00335189	A	0.000168198
974	SF-LNCap	5	464527	.	G	T	1948	PASS	PASS	214;0	174;55	CGTATAAGAA	GTAAGAAGGT	0	5	464527	EXOC3							229	0.495137	0.240228	2	1	1	35.5021	68.9796	1.83658e-26	1.29546	1	1	3.79223	3.94926	3.79223	-0.183755	214	0.000161274	A	0.000161033
975	SF-LNCap	5	5465429	.	A	G	1082	PASS	PASS	72;0	60;31	GTAGATGACC	TGAACAAAAG	0	5	5465429	KIAA0947							91	0.70219	0.3406	2	1	1	34.9857	68.7914	7.93273e-14	1.57095	1	1	3.84135	3.89974	3.84135	0.0289449	72	0.000144032	T	0.00011206
976	SF-LNCap	5	6587287	.	CA	C	.	PASS	PASS	437;0	452;126	GAGTACAGGC	AAAAACGTGG	0	5	6587286	LOC255167						Yes	578	0.449611	0.217993	2	1	1	0	69.4822	0	1.37095	1	1	100	100	100	0	437	0	A	0
977	SF-LNCap	5	6772034	.	G	A	594	PASS	PASS	70;0	65;17	cacttgctgt	tgccaggccc	0	5	6772034	PAPD7							82	0.427353	0.207381	2	1	1	35.0479	70	3.987e-08	1.68548	1	1	3.74461	3.87537	3.74461	-0.260708	70	0.000179951	T	0.000174575			Yes
978	SF-LNCap	5	7766893	.	C	T	3766	PASS	PASS	367;1	333;109	GGCGATTCTG	GTGCGCAGAA	0	5	7766893	ADCY2							443	0.50152	0.246067	2	1	1	34.6881	68.8836	0	1.52193	1	1	2.53534	3.75747	2.53534	-0.173388	368	0.00290559	A	0.00244561
979	SF-LNCap	5	9108394	.	C	T	3134	PASS	PASS	268;0	226;90	ATGTTCATTG	AGTATCTGTA	0	5	9108394	SEMA5A							316	0.587059	0.284905	2	1	1	34.9943	68.7508	2.25402e-40	1.76096	1	1	3.56687	3.71036	3.56687	-0.083217	268	0.000270879	A	0.000317025
980	SF-LNCap	5	9154909	.	C	T	212	PASS	PASS	32;0	25;6	GGATCTTCAG	CAGgaaagcc	0	5	9154909	SEMA5A							31	0.397621	0.193835	2	1	1	35.393	68.4349	0.00116823	1.57095	1	1	2.97783	3.96331	2.97783	-0.300787	32	0.00104906	A	0.000371025			Yes	Yes
981	SF-LNCap	5	11411554	.	T	A	231	PASS	PASS	46;0	43;7	GAAATCCTCA	TTGATATGGC	0	5	11411554	CTNND2							50	0.288585	0.140108	2	1	1	33.0778	68.6607	0.000657954	1.84644	1	1	3.72594	3.72734	3.72594	-0.455754	46	0.000187851	C	0.000212515
982	SF-LNCap	5	11565323	.	G	A	170	PASS	PASS	25;0	25;5	aggttagaca	gcttgtggcc	0	5	11565323	CTNND2							30	0.343429	0.166655	2	1	1	34.2695	68.1175	0.00727428	1.57095	1	1	3.84357	3.61807	3.84357	-0.380243	25	0.000143298	T	0.000148443			Yes	Yes
983	SF-LNCap	5	12554378	.	T	A	467	PASS	PASS	38;0	47;13	TAGAACAGGA	GTgtaaaata	0	5	12554378	CTNND2							60	0.44664	0.216681	2	1	1	35.9968	69.282	2.20798e-05	1.48548	1	1	3.88981	3.99871	3.88981	-0.228412	38	0.000128831	C	0.000101651			Yes	Yes
984	SF-LNCap	5	12571764	.	A	T	241	PASS	PASS	39;0	36;7	GTTAAGATCA	ATAAGAGACT	0	5	12571764	CTNND2							43	0.335619	0.162916	2	1	1	34.4984	70	0.00062556	1.76096	1	1	3.71658	3.8639	3.71658	-0.385062	39	0.00019194	C	0.000214592				Yes
985	SF-LNCap	5	13850914	.	C	T	230	PASS	PASS	71;1	44;6	GTTAGAAAAC	GCTTGGCTTC	0	5	13850914	DNAH5							50	0.220194	0.120703	2	1	1	38.5227	61.7792	0.00149128	1.57095	1	1	1.84944	4.12587	1.84944	-0.539696	72	0.0139421	A	0.000738566
986	SF-LNCap	5	13986120	.	T	A	1123	PASS	PASS	167;0	135;32	TGAGGATGAT	AAATAATTTA	0	5	13986120	DNAH5							167	0.39491	0.191677	2	1	1	35.1812	68.5337	2.66669e-16	0.970951	1	1	3.68818	3.90799	3.68818	-0.307686	167	0.000204907	C	0.000154449
987	SF-LNCap	5	14387400	.	G	T	197	PASS	PASS	42;0	29;6	AGATGGAGTG	GTGGACCTGG	0	5	14387400	TRIO							35	0.353167	0.171482	2	1	1	32.9722	70	0.000630505	1.37095	1	1	3.60254	3.68171	3.60254	-0.367834	42	0.000249536	A	0.000195889				Yes
988	SF-LNCap	5	14746013	.	G	A	1169	PASS	PASS	124;1	88;34	ACGGATTTCC	TCAACCAGCC	0	5	14746013	ANKH							122	0.558856	0.278957	2	1	1	34.4994	68.8989	4.98536e-16	1.52193	1	1	2.09331	3.78455	2.09331	-0.0907562	125	0.00799662	T	0.000451544
989	SF-LNCap	5	16877857	.	C	T	2264	PASS	PASS	213;2	189;65	GTTTGGATTG	ATTTTGTGGC	0	5	16877857	MYO10							254	0.508217	0.255914	2	1	1	34.9311	68.7023	3.24879e-26	1.36096	1	1	2.0177	3.85802	2.0177	-0.159601	215	0.00950545	A	0.000150276
990	SF-LNCap	5	24487659	.	GA	G	.	PASS	PASS	29;0	29;10	AGTAAATGAG	AAAAAAATTG	0	5	24487658	CDH10						Yes	39	0.528846	0.25641	2	1	1	0	69.0652	0.000100582	1.15678	1	1	100	100	100	0	29	0	A	0				Yes
991	SF-LNCap	5	25144185	.	T	C	2646	PASS	PASS	169;0	155;78	GAAGTATATG	AGTTAAAAAA	0	5	25144185	LOC340107							233	0.68972	0.33466	2	1	1	34.2225	68.5566	5.20107e-32	1.15678	1	1	3.60201	3.35211	3.60201	0.0169239	169	0.000249844	A	0.000489996
992	SF-LNCap	5	25257198	.	G	T	165	PASS	PASS	5;0	6;5	ACAGAATAAG	TGATAGTGGT	0	5	25257198	LOC340107							11	0.936882	0.454412	2	1	1	33.0485	70	0.0753691	1.48548	1	1	3.77859	3.7436	3.77859	0.397656	5	0.000166415	A	0.000194648				Yes
993	SF-LNCap	5	27472543	.	G	A	1017	PASS	PASS	126;0	120;29	attcctggtc	tgtgaaaaga	0	5	27472543	LOC643401							149	0.401235	0.194778	2	1	1	35.2366	68.0517	1.9818e-13	1.48548	1	1	3.62075	3.80485	3.62075	-0.300892	126	0.000239297	T	0.000268622			Yes
994	SF-LNCap	5	31541526	.	AT	A	.	PASS	PASS	395;0	479;96	CTCTCAAACA	TTTTTTCCCC	0	5	31541525	C5orf22						Yes	575	0.344348	0.166957	2	1	1	0	69.7092	1.53953e-37	0.970951	1	1	100	100	100	0	395	0	A	0
995	SF-LNCap	5	37158398	.	T	C	1737	PASS	PASS	115;0	173;49	GCTTCAGATT	AGATAGACAT	0	5	37158398	C5orf42							222	0.455022	0.220746	2	1	1	35.5175	68.2732	5.29641e-16	1.48548	1	1	3.88813	3.96569	3.88813	-0.228782	115	0.000129332	A	0.000120945
996	SF-LNCap	5	37224263	.	AT	A	.	PASS	PASS	85;0	109;9	ATGGCACATA	TTTTTGGAAT	0	5	37224262	C5orf42		Yes				Yes	118	0.157309	0.0762712	2	1	1	0	70	0.000294839	1.29546	1	1	100	100	100	0	85	0	A	0
997	SF-LNCap	5	37226357	.	TA	T	.	PASS	PASS	28;0	39;8	CTAAAAAAGT	AAAAAAACTA	0	5	37226356	C5orf42						Yes	47	0.351064	0.170213	2	1	1	0	68.8295	0.00182337	0.921928	1	1	100	100	100	0	28	0	A	0				Yes
998	SF-LNCap	5	37226947	.	T	A	1181	PASS	PASS	97;0	105;35	GTTTTTGAAA	TCCTATAGTC	0	5	37226947	C5orf42							140	0.515259	0.249987	2	1	1	33.8286	68.6607	3.29685e-14	1.48548	1	1	3.78315	3.79589	3.78315	-0.154875	97	0.000164678	C	0.000147228
999	SF-LNCap	5	38557713	.	C	T	2764	PASS	PASS	300;0	261;80	GATGCACCAG	ACCAAGGCCA	0	5	38557713	BC045578							341	0.483633	0.234802	2	1	1	34.7289	67.9982	1.10956e-36	1.36096	1	1	3.50385	3.71758	3.50385	-0.196493	300	0.000313144	A	0.000377613
1000	SF-LNCap	5	42689259	.	G	GA	.	PASS	PASS	28;0	26;8	tcatttattg	aaaaaatatt	0	5	42689259	GHR						Yes	34	0.485294	0.235294	2	1	1	0	70	0.000451219	0.881291	1	1	100	100	100	0	28	0	A	0			Yes	Yes
1001	SF-LNCap	5	42801462	.	A	T	459	PASS	PASS	57;0	73;13	TCACTTTTTA	CAAGCTTATA	0	5	42801462	CCDC152							86	0.311576	0.151195	2	1	1	35.4216	67.8233	1.38183e-05	1.37095	1	1	3.89359	3.88955	3.89359	-0.397847	57	0.000127716	C	0.000109932
1002	SF-LNCap	5	43039436	.	GA	G	.	PASS	PASS	36;0	35;10	AACATAAGGG	AAAAGAGAAT	0	5	43039435	C5orf39						Yes	45	0.458333	0.222222	2	1	1	0	70	6.60088e-05	0.970951	1	1	100	100	100	0	36	0	A	0
1003	SF-LNCap	5	44765566	.	T	A	3073	PASS	PASS	310;0	259;87	tgaactcaac	ggttccagag	0	5	44765566	FGF10							346	0.518345	0.251524	2	1	1	35.4159	68.9244	2.58397e-40	1.84644	1	1	3.68804	3.92113	3.68804	-0.157029	310	0.00020497	C	0.000199317			Yes
1004	SF-LNCap	5	44811124	.	A	C	1217	PASS	PASS	113;0	141;38	ATAGATGCCC	GTTCATTTTT	0	5	44811124	MRPS30							179	0.437359	0.212263	2	1	1	32.1784	68.7673	1.61896e-14	1.35678	1	1	3.67673	3.51303	3.67673	-0.252716	113	0.000210374	T	0.000233168
1005	SF-LNCap	5	45645449	.	G	A	1112	PASS	PASS	157;0	127;33	CCACTGGGAT	GATGAGATGA	0	5	45645449	HCN1							160	0.425117	0.206297	2	1	1	33.824	70	1.66644e-16	1.48548	1	1	3.74593	3.75895	3.74593	-0.266663	157	0.000179407	T	0.000190291
1006	SF-LNCap	5	49695830	.	G	A	641	PASS	PASS	34;0	42;18	TGGCTATCAG	TTAAAATGTA	0	5	49695830	EMB							60	0.618439	0.300045	2	1	1	35.7017	59.7276	8.63629e-07	1.36096	0.5	1	3.70883	3.962	3.70883	-0.0455451	34	0.000195396	T	0.000175719
1007	SF-LNCap	5	50685554	.	C	T	536	PASS	PASS	57;0	48;17	CACCCGCGTG	GGACTGTGCT	0	5	50685554	ISL1							66	0.530551	0.257519	2	1	1	31.7564	67.7799	2.3482e-08	1.68548	0.5	1	3.5495	3.37603	3.5495	-0.131573	57	0.000281927	G	0.01502
1008	SF-LNCap	5	52084314	.	G	A	1086	PASS	PASS	105;0	69;32	CGGGGAGGGA	GTCCTCAGAG	0	5	52084314	ITGA1;PELO							101	0.653102	0.317137	2	1	1	34.1733	67.0354	9.05378e-17	1.15678	1	1	3.31669	3.6445	3.31669	-0.011903	105	0.000481598	T	0.000592475
1009	SF-LNCap	5	52285313	.	G	A	936	PASS	PASS	144;0	122;28	GGCCAGAACG	ACAGGGGCCG	0	5	52285313	ITGA2							150	0.384545	0.186778	2	1	1	33.5453	66.9488	5.51232e-14	1.48548	1	1	3.47814	3.71101	3.47814	-0.323389	144	0.000332219	T	0.00025699
1010	SF-LNCap	5	53371161	.	T	C	133	PASS	PASS	8;0	11;4	TGAAGCTTCT	CATATTGAAT	0	5	53371161	ARL15							15	0.549427	0.266634	2	1	1	33.5522	67.6388	0.0823529	1.48548	1	1	3.60939	3.65269	3.60939	-0.0969217	8	0.000245635	A	0.000204817				Yes
1011	SF-LNCap	5	54527445	.	C	T	941	PASS	PASS	97;2	68;29	GCATAGTCGG	CAGACTCAGC	0	5	54527445	CCNO							97	0.574626	0.299078	2	1	1	32.7651	67.7215	1.42455e-12	1.84644	1	1	1.67958	3.40948	1.67958	-0.0571314	99	0.0204711	A	0.000573938
1012	SF-LNCap	5	54899152	.	C	T	156	PASS	PASS	13;0	7;5	TCATAATTAT	TGTCGTCACT	0	5	54899152	PPAP2A							12	0.858582	0.416462	2	1	1	31.2474	70	0.00275198	1.36096	1	1	3.74579	3.55849	3.74579	0.221646	13	0.000179463	A	0.000255345				Yes
1013	SF-LNCap	5	55062943	.	T	C	370	PASS	PASS	21;0	30;10	TGCATATATT	AAGAAAGCAC	0	5	55062943	DDX4							40	0.5147	0.250684	2	1	1	37.027	68.1175	0.000888411	1.29546	1	1	2.94437	4.15379	2.94437	-0.142398	21	0.00113279	A	0.000754321
1014	SF-LNCap	5	58270691	.	C	T	1693	PASS	PASS	341;0	332;48	TCTGACTCAC	ATCTTCCTCT	0	5	58270691	PDE4D							381	0.259908	0.126253	2	1	1	35.3438	68.8295	1.59287e-22	1.36096	1	1	3.62551	3.94554	3.62551	-0.522044	341	0.00023669	G	0.00294766
1015	SF-LNCap	5	59786238	.	G	GT	.	PASS	PASS	337;0	309;84	TAATATGCTG	TTACATTTAT	0	5	59786238	PART1						Yes	393	0.44084	0.21374	2	1	1	0	69.5564	6.79424e-38	1.29546	1	1	100	100	100	0	337	0	A	0
1016	SF-LNCap	5	59825112	.	A	G	188	PASS	PASS	39;0	32;6	GATTTTGGTA	CCAGCTCAGT	0	5	59825112	PART1							38	0.325381	0.157945	2	1	1	31.3369	70	0.00134376	1.48548	1	1	3.73443	3.60764	3.73443	-0.39782	39	0.000184217	T	0.000205782				Yes
1017	SF-LNCap	5	60183286	.	G	A	2462	PASS	PASS	289;0	222;72	ATCAGGAACT	GTTCATATAA	0	5	60183286	ERCC8							294	0.504751	0.244992	2	1	1	34.2997	68.9605	2.2577e-35	1.72193	1	1	3.57711	3.81732	3.57711	-0.171827	289	0.000264575	T	0.000243345
1018	SF-LNCap	5	60240654	.	T	C	730	PASS	PASS	104;1	77;22	CAAATAATAG	TTGGTGGCAG	0	5	60240654	ERCC8							99	0.438258	0.222399	2	1	1	33.2743	69.1507	1.42662e-10	1.57095	1	1	1.99923	3.73368	1.99923	-0.224996	105	0.00991018	A	0.000340984
1019	SF-LNCap	5	60920421	.	C	T	4497	PASS	PASS	365;0	443;129	CCTTCTGAAT	TATTTCAAAC	0	5	60920421	BC032910							572	0.464646	0.225554	2	1	1	34.9763	68.9849	0	1.29546	1	1	3.56616	3.87368	3.56616	-0.219707	365	0.000271325	A	0.000150414
1020	SF-LNCap	5	61687903	.	G	A	993	PASS	PASS	118;0	102;29	CTTATGGAAT	TACAAAATAA	0	5	61687903	DIMT1							131	0.45635	0.221416	2	1	1	34.3315	69.3567	5.51022e-14	1.15678	1	1	3.80992	3.83358	3.80992	-0.227693	118	0.000154838	T	0.000171425
1021	SF-LNCap	5	61785138	.	A	C	231	PASS	PASS	39;0	35;7	GGACCCACAA	TGTGGAAGAT	0	5	61785138	IPO11							42	0.343434	0.166729	2	1	1	33.0778	70	0.00062556	1.52193	1	1	3.66592	3.72734	3.66592	-0.358963	39	0.000215674	T	0.000187075
1022	SF-LNCap	5	64890411	.	A	G	1940	PASS	PASS	147;0	189;57	ACAACTTTGC	AGTTCGCTGT	0	5	64890411	TRIM23							246	0.477611	0.231714	2	1	1	34.1272	68.8502	1.85748e-20	1.76096	1	1	3.83777	3.80995	3.83777	-0.203124	147	0.000145224	T	0.000150294
1023	SF-LNCap	5	64976250	.	TA	T	.	PASS	PASS	51;0	51;7	ACTTGTTTCT	AAAAAAATTG	0	5	64976249	SGTB						Yes	58	0.248922	0.12069	2	1	1	0	65.9004	0.000810675	1.15678	1	1	100	100	100	0	51	0	A	0				Yes
1024	SF-LNCap	5	67944270	.	T	A	263	PASS	PASS	41;0	28;8	aatgaatgag	ACATGAACAA	0	5	67944270	PIK3R1							36	0.45799	0.222283	2	1	1	32.9336	70	8.25662e-05	1.48548	1	1	3.64344	3.72571	3.64344	-0.210737	41	0.000227123	C	0.000227607			Yes	Yes
1025	SF-LNCap	5	67944478	.	T	A	1034	PASS	PASS	125;0	114;29	TTTCTTCTTG	CTTGAGGATG	0	5	67944478	PIK3R1							143	0.417755	0.202889	2	1	1	35.7144	69.3567	1.04067e-13	1.15678	1	1	3.46645	3.99212	3.46645	-0.277516	125	0.000341272	C	0.000174756
1026	SF-LNCap	5	70763156	.	C	A	694	PASS	PASS	54;0	84;21	TAGTATACAT	TATTTAAAAA	0	5	70763156	BDP1							105	0.412223	0.200049	2	1	1	33.1404	69.5564	2.94491e-07	0.970951	1	1	3.73561	3.71709	3.73561	-0.279725	54	0.000183718	T	0.000202677
1027	SF-LNCap	5	70819729	.	G	A	854	PASS	PASS	86;0	84;26	ATCCTTGCAT	CATATGACCT	0	5	70819729	BDP1							110	0.487068	0.236398	2	1	1	32.9277	68.9202	1.63706e-11	1.84644	1	1	3.61336	3.7115	3.61336	-0.186953	86	0.000243399	T	0.000217647				Yes
1028	SF-LNCap	5	72236902	.	A	G	4399	PASS	PASS	412;0	425;127	aaagaatgtt	aaattagcga	0	5	72236902	TNPO1							552	0.474284	0.230099	2	1	1	34.7471	68.5221	0	1.36096	1	1	3.84552	3.84775	3.84552	-0.209975	412	0.000142657	T	0.000156846			Yes
1029	SF-LNCap	5	72348189	.	G	A	850	PASS	PASS	84;0	71;25	TACTCATCTA	TGATTCTGAC	0	5	72348189	FCHO2							96	0.536796	0.260437	2	1	1	34.0952	67.7348	5.70915e-12	1.57095	1	1	3.76269	3.80837	3.76269	-0.133395	84	0.000172617	T	0.000182638
1030	SF-LNCap	5	72798892	.	C	T	425	PASS	PASS	44;0	36;12	CAGCTTGGTG	GGATAGTCTG	0	5	72798892	BTF3							48	0.515312	0.250063	2	1	1	35.4836	70	2.82265e-06	1.48548	1	1	3.66804	3.96139	3.66804	-0.151246	44	0.000214625	A	0.000172176
1031	SF-LNCap	5	73091217	.	G	C	2287	PASS	PASS	200;0	215;67	CTAGATTTGG	TATGAAATAA	0	5	73091217	RGNEF							282	0.489744	0.237629	2	1	1	34.2678	67.8893	4.91284e-27	1.29546	1	1	3.75008	3.74957	3.75008	-0.190627	200	0.0001777	A	0.000209679
1032	SF-LNCap	5	75008296	.	G	T	3245	PASS	PASS	406;0	393;92	TAGAACACAA	GGAATCTTGA	0	5	75008296	POC5							485	0.391054	0.189752	2	1	1	35.3457	69.3918	9.037e-41	1.57095	1	1	3.82313	3.943	3.82313	-0.314743	406	0.0001502	A	0.000147834
1033	SF-LNCap	5	76326664	.	C	T	997	PASS	PASS	107;0	96;30	GCTGGCCCAG	TAAGGCGGAA	0	5	76326664	AGGF1							126	0.490286	0.238027	2	1	1	33.4848	64.1872	7.78367e-14	1.72193	1	1	3.50501	3.58252	3.50501	-0.185705	107	0.000312309	A	0.000180173
1034	SF-LNCap	5	78373285	.	CT	C	.	PASS	PASS	67;0	75;32	GCTTAGGTGC	TTTTTTCTCT	0	5	78373284	BHMT2						Yes	107	0.616822	0.299065	2	1	1	0	68.5337	3.75302e-12	0.721928	1	1	100	100	100	0	67	0	A	0
1035	SF-LNCap	5	79442969	.	C	T	835	PASS	PASS	83;0	78;25	TTTCTCCTTA	TATTCAAGTT	0	5	79442969	SERINC5							103	0.500178	0.242753	2	1	1	33.4993	68.8767	2.61131e-11	1.29546	1	1	3.61484	3.73994	3.61484	-0.170212	83	0.000242573	A	0.000211452
1036	SF-LNCap	5	80243866	.	T	TA	.	PASS	PASS	92;0	73;19	GATCTTTAAT	AGGAGTTGCC	0	5	80243866	MSH3						Yes	92	0.425951	0.206522	2	1	1	0	69.5096	5.72794e-10	1.57095	1	1	100	100	100	0	92	0	A	0
1037	SF-LNCap	5	81678789	.	T	C	547	PASS	PASS	32;0	53;17	ATCCCTATTA	TGAAATCAGT	0	5	81678789	BC132949							70	0.500482	0.242827	2	1	1	32.2682	68.8989	1.50835e-05	1.36096	1	1	3.77267	3.63276	3.77267	-0.167591	32	0.000168697	A	0.000195831				Yes
1038	SF-LNCap	5	85592143	.	G	A	1338	PASS	PASS	225;0	211;38	GTCACAAAAA	CAGCTTTTCC	0	5	85592143	NBPF22P							249	0.314417	0.152597	2	1	1	35.4854	65.2737	4.42317e-18	1.57095	1	1	3.81733	3.52802	3.81733	-0.428849	225	0.00015222	T	0.000167422
1039	SF-LNCap	5	85664360	.	G	A	2920	PASS	PASS	261;1	343;85	TTTCTTCCAC	GATAATAGCA	0	5	85664360	NBPF22P							428	0.401282	0.198699	2	1	1	34.4756	68.5651	5.48911e-29	1.36096	1	1	2.38111	3.82292	2.38111	-0.293007	262	0.00413802	T	0.000220319
1040	SF-LNCap	5	85916321	.	C	T	1072	PASS	PASS	48;0	47;32	GGAAAGGTTG	GGTGCATGTG	0	5	85916321	MIR3607							79	0.834816	0.404926	2	1	1	33.6461	69.124	4.75045e-12	1.29546	1	1	3.7776	3.69493	3.7776	0.162591	48	0.000166793	A	0.000189783
1041	SF-LNCap	5	86044558	.	A	G	5412	PASS	PASS	604;0	548;158	CCACTTTCAG	GGACCTGAAA	0	5	86044558	BC041393							707	0.460288	0.223365	2	1	1	34.4742	67.9724	0	1.84644	1	1	3.70934	3.40238	3.70934	-0.224924	604	0.000195165	C	0.00165146
1042	SF-LNCap	5	87980491	.	G	A	109	PASS	PASS	20;0	13;4	CGAGGCCCTG	CAAATGGTGG	0	5	87980491	LINC00461							17	0.477155	0.231518	2	1	1	29.7616	65.192	0.00766283	1.72193	1	1	3.77071	2.25076	3.77071	-0.184652	20	0.00016946	T	0.00141924
1043	SF-LNCap	5	89918485	.	AG	A	.	PASS	PASS	84;0	76;15	TCAGGGAAAA	GGAACCTATG	0	5	89918484	GPR98			Yes	Yes	1	Yes	91	0.339973	0.164835	2	1	1	0	69.3782	1.29635e-07	1.29546	1	1	100	100	100	0	84	0	A	0
1044	SF-LNCap	5	90149374	.	T	TA	.	PASS	PASS	61;0	75;12	CAAAACACTT	TGTGGTTGGA	0	5	90149374	GPR98						Yes	87	0.284483	0.137931	2	1	1	0	68.4349	2.22326e-05	1.36096	1	1	100	100	100	0	61	0	A	0				Yes
1045	SF-LNCap	5	91814840	.	A	G	215	PASS	PASS	37;0	38;7	tggtagccat	agagagtttg	0	5	91814840	AK056485							45	0.319694	0.155216	2	1	1	31.3437	70	0.000977438	1.57095	1	1	3.67132	2.94661	3.67132	-0.411336	37	0.000213011	T	0.000361724			Yes	Yes
1046	SF-LNCap	5	94852510	.	T	C	203	PASS	PASS	27;0	12;6	AGCATGTATA	CAAGATATAT	0	5	94852510	TTC37							18	0.68686	0.333253	2	1	1	33.9534	68.4349	0.000283208	1.68548	1	1	3.63791	3.77315	3.63791	0.0790925	27	0.000230035	A	0.000144609
1047	SF-LNCap	5	95103375	.	T	C	696	PASS	PASS	69;0	70;22	AGGACTGTCT	AATGAACAAA	0	5	95103375	RHOBTB3							92	0.492679	0.239048	2	1	1	31.7977	69.1507	1.26675e-09	1.35678	1	1	3.76141	3.47104	3.76141	-0.176246	69	0.000173127	A	0.000240592
1048	SF-LNCap	5	96441163	.	G	A	209	PASS	PASS	15;0	10;6	TGAATTGAGC	TTTGATAGAA	0	5	96441163	LIX1							16	0.773104	0.374954	2	1	1	34.8927	68.4349	0.00200669	1.52193	1	1	3.938	3.916	3.938	0.175976	15	0.000115304	T	0.000135468
1049	SF-LNCap	5	98115629	.	CT	C	.	PASS	PASS	102;0	105;27	CCCAGTTACC	TTTTTGTGGC	0	5	98115628	RGMB						Yes	132	0.421875	0.204545	2	1	1	0	67.1924	7.29121e-12	1.15678	1	1	100	100	100	0	102	0	A	0
1050	SF-LNCap	5	99871156	.	C	T	383	PASS	PASS	33;0	26;11	CTTCATTCTC	ACCGCGCCTA	0	5	99871156	FAM174A							37	0.612598	0.297175	2	1	1	35.1555	64.7372	1.35286e-05	1.36096	1	1	3.80139	3.6412	3.80139	-0.0379356	33	0.000157908	A	0.00014924
1051	SF-LNCap	5	102745022	.	T	A	4963	PASS	PASS	373;0	372;142	CTCCATGGGC	TAAGGTGAGT	0	5	102745022	C5orf30							514	0.56948	0.276266	2	1	1	35.0582	68.7463	0	1.57095	1	1	3.81159	3.8873	3.81159	-0.10297	373	0.000154245	C	0.000144308
1052	SF-LNCap	5	103951543	.	G	GA	.	PASS	PASS	12;0	19;8	GCCAGAGAAG	TTACTGTCTC	0	5	103951543	NUDT12						Yes	27	0.611111	0.296296	2	1	1	0	68.8295	0.00891606	1.52193	1	1	100	100	100	0	12	0	A	0				Yes
1053	SF-LNCap	5	103978964	.	G	A	519	PASS	PASS	67;0	72;15	TTTACAGTGG	GATGTCTTAA	0	5	103978964	NUDT12							88	0.352086	0.1709	2	1	1	34.7073	69.3782	7.12826e-07	1.48548	1	1	3.71688	3.85621	3.71688	-0.355309	67	0.00019181	T	0.0103889
1054	SF-LNCap	5	107216883	.	G	T	1608	PASS	PASS	156;0	166;46	TATCAGTGCT	CAAGAAGGGA	0	5	107216883	FBXL17							212	0.447285	0.217001	2	1	1	35.116	67.9514	3.13549e-19	1.36096	1	1	3.86873	3.7812	3.86873	-0.240201	156	0.000135237	A	0.000163073
1055	SF-LNCap	5	109110485	.	G	A	1750	PASS	PASS	152;0	183;53	TGTTTTTTTT	TAGGGCTCGG	0	5	109110485	MAN2A1							239	0.456736	0.22178	2	1	1	33.1765	66.9553	3.62565e-20	0.468996	1	1	3.47809	3.67194	3.47809	-0.220102	152	0.000332262	T	0.0127559
1056	SF-LNCap	5	109942131	.	T	C	141	PASS	PASS	14;0	15;4	AAGATTAGTA	TGCTTCTCAT	0	5	109942131	TMEM232							19	0.433901	0.2105	2	1	1	35.3377	70	0.026087	1.48548	1	1	3.90786	3.91929	3.90786	-0.243088	14	0.000123588	A	7.49704e-05				Yes
1057	SF-LNCap	5	110409351	.	C	A	529	PASS	PASS	60;0	56;15	CAGGTAAGCC	GAAGCCTCAG	0	5	110409351	TSLP							71	0.435301	0.211274	2	1	1	35.4072	67.4784	2.82873e-07	1.57095	1	1	3.65993	3.85234	3.65993	-0.255188	60	0.000218667	T	0.000124774
1058	SF-LNCap	5	110836759	.	T	TG	.	PASS	PASS	252;0	272;91	AAATTCTCTT	GGGAAATTAT	0	5	110836759	STARD4						Yes	363	0.517045	0.250689	2	1	1	0	69.7956	5.99158e-36	1.48548	1	1	100	100	100	0	252	0	A	0
1059	SF-LNCap	5	112871455	.	T	A	639	PASS	PASS	61;0	38;18	TGGATGTAAA	CTCTTTATAA	0	5	112871455	YTHDC2							56	0.662737	0.321487	2	1	1	35.5598	69.4822	5.40368e-10	1.48548	1	1	3.79676	3.97435	3.79676	0.000515149	61	0.000159601	C	0.000194653
1060	SF-LNCap	5	114577422	.	C	T	176	PASS	PASS	30;0	36;5	TTCATACTGG	TAATGctgaa	0	5	114577422	PGGT1B							41	0.251398	0.122022	2	1	1	35.2817	68.1175	0.0101325	1.84644	1	1	3.87943	3.92284	3.87943	-0.531166	30	0.000131947	A	0.000129094				Yes
1061	SF-LNCap	5	115177320	.	G	A	1239	PASS	PASS	116;0	75;36	TCTCCAGGGA	CGTCGCAAAG	0	5	115177320	ATG12							111	0.668262	0.324367	2	1	1	34.5153	68.6982	8.00756e-19	1.76096	1	1	3.44164	3.82241	3.44164	0.000383412	116	0.000361319	T	0.000238132
1062	SF-LNCap	5	118502270	.	T	A	605	PASS	PASS	44;0	52;18	GTAAAGAAAA	TGTATTCCAA	0	5	118502270	DMXL1							70	0.529966	0.257153	2	1	1	33.6988	67.9052	3.16219e-07	1.15678	1	1	3.69875	3.77691	3.69875	-0.142613	44	0.000199979	C	0.000182386
1063	SF-LNCap	5	118727004	.	C	G	1958	PASS	PASS	188;0	168;60	TTGTATGTAT	TGTATTTTTA	0	5	118727004	TNFAIP8							228	0.542273	0.263139	2	1	1	32.7373	69.2219	9.44063e-27	1.15678	1	1	3.65902	3.6646	3.65902	-0.13032	188	0.000219126	A	0.000209245
1064	SF-LNCap	5	121165127	.	T	G	819	PASS	PASS	84;0	68;24	ttgtggtgtt	tcccccgcac	0	5	121165127	PRR16							92	0.537518	0.260921	2	1	1	34.2704	68.038	9.76141e-12	0.970951	1	1	3.51339	3.72937	3.51339	-0.124758	84	0.000306344	A	0.000245841			Yes
1065	SF-LNCap	5	122272633	.	T	A	689	PASS	PASS	53;0	54;19	TACATTTTCT	TTATCATAAA	0	5	122272633	SNX24							73	0.536598	0.260296	2	1	1	36.3166	69.5096	2.81489e-08	1.15678	1	1	3.89342	4.05669	3.89342	-0.136109	53	0.000127764	C	0.000113729
1066	SF-LNCap	5	122930883	.	CT	C	.	PASS	PASS	109;0	89;15	CAACTAACCC	TTTTTTTGGA	0	5	122930882	CSNK1G3						Yes	104	0.297476	0.144231	2	1	1	0	70	3.39314e-08	1.15678	1	1	100	100	100	0	109	0	A	0
1067	SF-LNCap	5	123468403	.	T	C	2412	PASS	PASS	449;0	456;70	CATAGTCCCA	CAGTAGCATC	0	5	123468403	CSNK1G3							526	0.274303	0.133162	2	1	1	34.6653	68.6607	1.44195e-31	1.84644	1	1	3.77733	3.40961	3.77733	-0.498941	449	0.000166899	A	0.000289318
1068	SF-LNCap	5	124080122	.	G	A	1900	PASS	PASS	272;0	249;60	TCTCCTCTTT	CTTTTCCCAC	0	5	124080122	ZNF608							309	0.398794	0.193704	2	1	1	32.1351	67.9583	1.15634e-27	0.721928	1	1	3.45645	2.95561	3.45645	-0.302215	272	0.000349217	T	0.000386601
1069	SF-LNCap	5	126883390	.	A	T	567	PASS	PASS	26;0	31;17	GTTGGTAAGA	AAAGATTTCC	0	5	126883390	PRRC1							48	0.729924	0.354055	2	1	1	33.5287	66.6422	3.73995e-06	1.15678	1	1	3.81698	3.68632	3.81698	0.0542529	26	0.000152343	C	0.000179747				Yes
1070	SF-LNCap	5	127448779	.	C	A	289	PASS	PASS	27;0	9;8	TAGCTTGTAC	TCCTTTGCTT	0	5	127448779	SLC12A2							17	0.970135	0.470508	2	1	1	36.1473	67.6388	8.04567e-06	1.29546	1	1	3.85651	4.07072	3.85651	0.300973	27	0.000139094	T	7.93138e-05				Yes
1071	SF-LNCap	5	127486857	.	A	AT	.	PASS	PASS	48;0	49;12	AAGAATGTTA	TTTTTGAATA	0	5	127486857	SLC12A2						Yes	61	0.405738	0.196721	2	1	1	0	69.2219	1.10775e-05	0.921928	1	1	100	100	100	0	48	0	A	0				Yes
1072	SF-LNCap	5	128977371	.	C	T	239	PASS	PASS	10;0	11;7	TCAATCTTCC	ATCACTATAA	0	5	128977371	ADAMTS19							18	0.801703	0.388846	2	1	1	34.2073	70	0.00534759	1.48548	1	1	3.84723	3.84633	3.84723	0.146057	10	0.000142097	A	0.000179066				Yes
1073	SF-LNCap	5	129070592	.	A	G	916	PASS	PASS	52;0	77;29	TAAAAATAAA	AAGAACCTAA	0	5	129070592	ADAMTS19							106	0.563611	0.273478	2	1	1	31.7045	70	1.72173e-09	0.721928	1	1	3.67312	3.50545	3.67312	-0.105996	52	0.000212131	T	0.000234389
1074	SF-LNCap	5	131893107	.	C	T	2446	PASS	PASS	282;0	270;71	CTTCAGCCCC	TTACAATTTT	0	5	131893107	RAD50							341	0.429297	0.208293	2	1	1	34.6101	68.2786	1.996e-31	1.29546	1	1	3.82757	3.64368	3.82757	-0.262219	282	0.000148674	A	0.000270433
1075	SF-LNCap	5	131995888	.	C	T	740	PASS	PASS	157;0	103;22	CTTGCATGTC	GAGACACCAA	0	5	131995888	IL13							125	0.363082	0.176236	2	1	1	33.7167	69.1507	6.91863e-13	1.48548	1	1	3.70642	3.78694	3.70642	-0.347661	157	0.000196482	A	0.000351004
1076	SF-LNCap	5	132161748	exomeSNP 0.0091743115	C	T	360	PASS	PASS	84;0	60;11	GCCGAGTCCG	GCGCATGGAC	0	5	132161748	SHROOM1							72	0.314988	0.153123	2	1	1	33.0041	68.2908	1.36703e-06	1.72193	1	1	3.39556	3.53634	3.39556	-0.420876	84	0.000401711	G	0.0134837	Yes
1077	SF-LNCap	5	132270413	.	G	A	2262	PASS	PASS	198;0	180;68	AGAAGTGCTG	GTGCGGGTCC	0	5	132270413	AFF4							248	0.564201	0.273772	2	1	1	33.4932	69.0375	1.28332e-29	1.48548	1	1	3.6569	3.17851	3.6569	-0.107808	198	0.000220198	T	0.000304384
1078	SF-LNCap	5	132400743	.	T	G	1098	PASS	PASS	99;0	88;32	AAGTTTCATT	TTTTCCTAAA	0	5	132400743	HSPA4							120	0.549678	0.266655	2	1	1	34.4102	69.7092	1.72258e-14	1.15678	1	1	3.83854	3.83335	3.83854	-0.118119	99	0.000144967	A	0.000145331
1079	SF-LNCap	5	132424853	.	G	T	2802	PASS	PASS	251;0	292;79	GAAGGGTCAA	GTATCATGTT	0	5	132424853	HSPA4							371	0.438961	0.212972	2	1	1	35.5873	69.1723	1.09043e-30	1.72193	1	1	3.84714	3.87532	3.84714	-0.251473	251	0.000142126	A	0.000147075
1080	SF-LNCap	5	133559924	.	T	C	1827	PASS	PASS	153;0	129;56	AGGCCAATTT	AAACCTTTAA	0	5	133559924	CDKL3;PPP2CA							185	0.623847	0.302654	2	1	1	32.7182	68.8295	5.73736e-25	1.48548	1	1	3.73905	3.67711	3.73905	-0.0442854	153	0.000182268	A	0.000205606
1081	SF-LNCap	5	133561690	.	C	A	232	PASS	PASS	25;0	21;7	CCCGCTGGCT	TCACCGCAGT	0	5	133561690	PPP2CA							28	0.515547	0.250079	2	1	1	33.2265	67.2947	0.000720875	1.48548	1	1	3.93381	3.73508	3.93381	-0.154896	25	0.000116422	T	0.000262503				Yes
1082	SF-LNCap	5	134344617	1000g_rs189705723	C	T	1612	PASS	PASS	186;0	183;47	TCATCTTGCT	GCCTCTTTCA	0	5	134344617	CATSPER3							230	0.421169	0.204402	2	1	1	34.4563	68.4012	1.0237e-20	1.52193	1	1	3.7013	3.68778	3.7013	-0.272388	186	0.000198812	A	0.000221683	Yes
1083	SF-LNCap	5	134467012	.	G	T	2677	PASS	PASS	188;0	209;76	ATTACCATGA	CATCACTGAA	0	5	134467012	AK026965							285	0.549657	0.26667	2	1	1	35.3726	68.3932	3.07887e-29	1.84644	1	1	3.77022	3.79719	3.77022	-0.12333	188	0.00016965	A	0.00017335
1084	SF-LNCap	5	134583884	.	CA	C	.	PASS	PASS	64;0	95;18	CTATCCATCC	AAAAAATGCT	0	5	134583883	AK026965						Yes	113	0.32854	0.159292	2	1	1	0	67.9052	1.89948e-06	1.29546	1	1	100	100	100	0	64	0	A	0
1085	SF-LNCap	5	134673590	.	C	A	411	PASS	PASS	57;0	53;12	CAGGACAACC	TTTGTTGACA	0	5	134673590	AK026965							65	0.380217	0.184708	2	1	1	34.3232	66.8331	4.95344e-06	1.52193	1	1	3.44254	3.84578	3.44254	-0.31862	57	0.000360568	T	0.000198353
1086	SF-LNCap	5	135390432	.	C	T	1154	PASS	PASS	213;1	178;34	GATGCCCATA	AAGGAATTTG	0	5	135390432	TGFBI							212	0.32043	0.160227	2	1	1	34.3109	68.3417	6.18272e-16	1.57095	1	1	2.31046	3.0359	2.31046	-0.416979	214	0.00486685	A	0.000438604
1087	SF-LNCap	5	137089963	.	G	T	143	PASS	PASS	21;0	15;4	CCGGCTAAAG	GCGAGCCGAG	0	5	137089963	HNRNPA0							19	0.432134	0.210716	2	1	1	35.8713	65.192	0.00917686	1.48548	1	1	2.92056	3.94202	2.92056	-0.24301	21	0.00119641	A	0.000285968
1088	SF-LNCap	5	137654906	.	A	G	1744	PASS	PASS	170;0	201;53	AGAACACTTT	CCTTTGCTTC	0	5	137654906	CDC25C							254	0.429956	0.208674	2	1	1	33.0151	69.6487	9.60673e-21	1.29546	1	1	3.67568	3.69289	3.67568	-0.26245	170	0.000210886	T	0.000182259
1089	SF-LNCap	5	137780958	.	G	A	934	PASS	PASS	100;0	74;28	GCTTCAGCAT	CAGGACCTGA	0	5	137780958	REEP2							102	0.565319	0.274277	2	1	1	33.73	68.6607	3.79683e-14	1.84644	1	1	3.73829	3.34872	3.73829	-0.0973923	100	0.00018259	T	0.00025816
1090	SF-LNCap	5	137849548	.	T	G	402	PASS	PASS	46;0	36;11	TAGACTTCAG	TATAAACATG	0	5	137849548	ETF1							47	0.482302	0.234076	2	1	1	36.6135	68.2908	5.13758e-06	1.68548	1	1	3.63374	4.06583	3.63374	-0.188879	46	0.000232251	A	0.000113486				Yes
1091	SF-LNCap	5	138362507	.	C	T	2545	PASS	PASS	238;0	267;74	ACATAATATT	AAGATCAAAG	0	5	138362507	SIL1							341	0.447573	0.217201	2	1	1	34.4625	68.9888	1.77473e-29	1.36096	1	1	3.70671	3.86323	3.70671	-0.240673	238	0.000196351	A	0.000311543
1092	SF-LNCap	5	138860536	.	ACTC	A	.	PASS	PASS	35;0	28;7	ACCCAGAGAA	TCCTCCTCCT	0	5	138860535	TMEM173						Yes	35	0.4125	0.2	2	1	1	0	68.6607	0.000501385	0.970951	1	1	100	100	100	0	35	0	A	0				Yes
1093	SF-LNCap	5	139121254	.	G	A	930	PASS	PASS	110;0	98;27	GCAAAGGACA	TAAGGAGTAT	0	5	139121254	CXXC5							125	0.443983	0.215416	2	1	1	34.8531	67.1924	8.98421e-13	1.48548	1	1	3.82016	2.95874	3.82016	-0.242153	110	0.000151231	T	0.000362816
1094	SF-LNCap	5	139552387	.	C	A	2510	PASS	PASS	329;1	237;70	CCAGCAACTT	TACATCTGGC	0	5	139552387	CR627225							307	0.463488	0.22809	2	1	1	35.9297	68.9306	1.51685e-34	1.52193	1	1	2.47074	3.99747	2.47074	-0.217724	330	0.00336896	T	0.00016914
1095	SF-LNCap	5	139725541	.	G	A	763	PASS	PASS	138;0	122;23	CGGACTTTCC	GTCCCGGCCG	0	5	139725541	HBEGF							145	0.326308	0.158574	2	1	1	33.4644	68.366	1.50201e-11	1.36096	1	1	3.43788	3.2876	3.43788	-0.409075	138	0.000364454	T	0.000280306
1096	SF-LNCap	5	139876439	.	C	A	4463	PASS	PASS	409;0	424;128	ACTTGGAAAC	AAAGGTCAGA	0	5	139876439	ANKHD1;ANKHD1-EIF4EBP3							552	0.47795	0.231904	2	1	1	34.9653	69.124	0	1.29546	1	1	3.76801	3.88922	3.76801	-0.204453	409	0.000170517	T	0.000139289
1097	SF-LNCap	5	139915283	.	G	A	142	PASS	PASS	9;0	9;4	GTCATTTTTA	CATAGAAAAC	0	5	139915283	ANKHD1;ANKHD1-EIF4EBP3							13	0.634249	0.307655	2	1	1	35.602	70	0.0294118	1.57095	1	1	3.85161	3.93181	3.85161	4.51418e-05	9	0.000140671	T	0.000106875				Yes
1098	SF-LNCap	5	140059405	.	C	T	1115	PASS	PASS	91;0	93;32	AGGAGCTCCC	GCCCTGGTCC	0	5	140059405	HARS							125	0.527649	0.256013	2	1	1	34.9638	68.5337	1.75803e-13	1.15678	1	1	3.73793	3.86726	3.73793	-0.147945	91	0.000182741	A	0.000151559
1099	SF-LNCap	5	140307017	.	C	T	3979	PASS	PASS	421;1	334;115	TTGACGGCAG	GAATACCCGG	0	5	140307017	PCDHAC1							449	0.522937	0.256106	2	1	1	34.7747	67.0302	0	1.72193	1	1	2.59041	3.68907	2.59041	-0.149759	422	0.00256041	A	0.000190341
1100	SF-LNCap	5	140433304	.	C	A	1177	PASS	PASS	128;0	123;34	GGATCCTTAT	TCGGCCTTGT	0	5	140433304	PCDHB1							157	0.446469	0.216639	2	1	1	34.7787	69.1758	3.14384e-15	1.57095	1	1	3.7716	3.74793	3.7716	-0.238993	128	0.000169112	T	0.000233356
1101	SF-LNCap	5	140530896	.	T	C	3395	PASS	PASS	403;0	318;98	TTCATCAGCC	CATCCCAGAA	0	5	140530896	PCDHB6							416	0.485552	0.235584	2	1	1	34.7453	68.7572	0	1.57095	1	1	3.78328	3.85242	3.78328	-0.196253	403	0.000164628	A	0.000139366
1102	SF-LNCap	5	140558850	.	G	A	2604	PASS	PASS	505;0	433;74	CCACTAGACA	AGAAAGCAGA	0	5	140558850	PCDHB8							508	0.300258	0.145779	2	1	1	35.2742	69.4963	1.43069e-36	1.15678	1	1	3.70069	3.92804	3.70069	-0.450713	505	0.000199091	C	0.00213823
1103	SF-LNCap	5	140762693	.	C	T	864	PASS	PASS	87;0	58;27	CAGCTTTTCG	CCTGAACCAG	0	5	140762693	PCDHGA7							85	0.652245	0.316396	2	1	1	32.4848	66.4719	4.51921e-14	1.84644	1	1	3.80808	2.82308	3.80808	-0.0179325	87	0.000155494	A	0.000649558
1104	SF-LNCap	5	141005377	.	C	T	1387	PASS	PASS	131;0	117;40	AGAAAGGCAG	TAACAAGACT	0	5	141005377	HDAC3							157	0.524805	0.254805	2	1	1	34.7897	67.8786	4.34364e-18	1.36096	1	1	3.45025	3.84461	3.45025	-0.146043	131	0.000354232	A	0.000173761
1105	SF-LNCap	5	141041906	.	G	A	137	PASS	PASS	15;0	10;4	TCCCTATGTG	TATGTGGCTG	0	5	141041906	ARAP3							14	0.588686	0.285668	2	1	1	34.3911	67.6388	0.0118577	1.48548	1	1	3.61138	3.77235	3.61138	-2.56383e-05	15	0.000244513	T	0.000146831				Yes
1106	SF-LNCap	5	141228996	.	C	T	456	PASS	PASS	57;0	38;13	CGCCACGCCC	CAACTGCAGA	0	5	141228996	ARAP3							51	0.525349	0.254842	2	1	1	35.3249	62.45	1.71787e-07	1.15678	1	1	3.89406	3.76575	3.89406	-0.141418	57	0.000127576	A	0.000115097
1107	SF-LNCap	5	141230956	.	G	A	1912	PASS	PASS	169;0	161;56	TGTGAAACAT	CTTCAAGGAC	0	5	141230956	ARAP3							217	0.531832	0.258167	2	1	1	34.2173	68.3217	4.3718e-24	1.57095	1	1	3.51043	3.8342	3.51043	-0.143838	169	0.000308439	T	0.000253145
1108	SF-LNCap	5	141236872	.	G	T	141	PASS	PASS	47;0	36;4	TGCGCTCATA	TGATCCTCAG	0	5	141236872	PCDH1							40	0.206288	0.100184	2	1	1	35.3164	62.6498	0.0073491	1.84644	1	0.55575	3.78156	3.9465	3.78156	-0.627905	47	0.000165281	A	0.000229043				Yes
1109	SF-LNCap	5	141324976	rs13188049	T	G	317	PASS	PASS	71;1	63;9	tgctgctgcc	ctgcTCTTGC	0	5	141324976	PCDH12							72	0.229032	0.125085	2	1	1	35.2373	60	0.000362852	1.48548	1	1	1.84638	3.98775	1.84638	-0.573791	72	0.014039	A	0.000136012	Yes	by-cluster	Yes
1110	SF-LNCap	5	145202572	.	A	G	1329	PASS	PASS	88;0	114;39	ACACACACGT	CACACATCTT	0	5	145202572	PRELID2							153	0.525282	0.254917	2	1	1	34.2139	69.282	5.1656e-14	1.57095	1	1	3.62837	3.79157	3.62837	-0.149198	88	0.000235138	T	0.000179946
1111	SF-LNCap	5	145393369	.	C	CA	.	PASS	PASS	325;0	323;89	CATCCCGCAC	AAAAACCTGT	0	5	145393369	SH3RF2						Yes	412	0.44554	0.216019	2	1	1	0	68.6303	4.61208e-38	1.29546	1	1	100	100	100	0	325	0	A	0
1112	SF-LNCap	5	145483855	.	T	A	2557	PASS	PASS	216;0	240;74	CCTGAAGAAG	TACTTCCAAA	0	5	145483855	PLAC8L1							315	0.483721	0.234706	2	1	1	34.7639	69.3697	3.20394e-29	1.57095	1	1	3.75755	3.23868	3.75755	-0.195424	216	0.00017467	C	0.00350064
1113	SF-LNCap	5	145858186	.	T	TA	.	PASS	PASS	97;0	151;40	GCCCCCTCAT	AAAAAGGAAT	0	5	145858186	TCERG1						Yes	191	0.423355	0.205263	2	1	1	0	68.3557	3.55157e-13	1.15678	1	1	100	100	100	0	97	0	A	0
1114	SF-LNCap	5	146414653	.	T	C	456	PASS	PASS	62;0	53;13	GAAGgtgcat	agttcgttct	0	5	146414653	PPP2R2B							66	0.406024	0.197	2	1	1	35.148	70	9.95278e-07	1.76096	1	1	3.85547	3.92448	3.85547	-0.283935	62	0.000139428	A	0.000123593			Yes
1115	SF-LNCap	5	146777068	.	T	C	136	PASS	PASS	16;0	10;4	CCCTCTTTAA	AGTACATTAA	0	5	146777068	DPYSL3							14	0.588979	0.28572	2	1	1	34.0955	67.6388	0.00996047	1.52193	1	1	3.81024	3.80574	3.81024	-3.85644e-05	16	0.000154726	A	0.000184799				Yes
1116	SF-LNCap	5	146780327	.	G	A	911	PASS	PASS	132;0	79;27	CTGTGAAGTT	TCCTTCCCAA	0	5	146780327	DPYSL3							106	0.524609	0.254782	2	1	1	33.8357	69.3088	1.14354e-15	1.48548	1	1	3.36967	3.7803	3.36967	-0.14806	132	0.00042636	T	0.000234225
1117	SF-LNCap	5	147845288	.	A	G	201	PASS	PASS	54;0	48;6	TTCTGTGCCA	CAATTGTGCA	0	5	147845288	HTR4							54	0.228975	0.111222	2	1	1	33.5584	68.4349	0.00125851	1.84644	1	1	3.69027	3.78425	3.69027	-0.583276	54	0.000203924	T	0.000183831				Yes
1118	SF-LNCap	5	148743669	.	AGACT	A	.	PASS	PASS	174;0	134;31	TGCTGGAGGA	ACTGACTGGT	0	5	148743668	PCYOX1L						Yes	165	0.3875	0.187879	2	1	1	0	69.0955	3.05904e-16	1.72193	1	1	100	100	100	0	174	0	A	0
1119	SF-LNCap	5	149247676	.	AG	A	.	PASS	PASS	92;0	70;21	GCACCTCCCA	GGTTTGGTGA	0	5	149247675	PDE6A						Yes	91	0.475961	0.230769	2	1	1	0	70	5.9062e-11	1.36096	1	1	100	100	100	0	92	0	A	0
1120	SF-LNCap	5	149374510	rs77976832	C	A	2488	PASS	PASS	260;0	219;74	GATATGGCTT	TGTGATGGTG	0	5	149374510	TIGD6							293	0.520881	0.252809	2	1	1	33.7519	69.116	2.86024e-34	1.36096	1	1	3.58393	3.73533	3.58393	-0.155362	260	0.000260455	T	0.000434847	Yes	by-cluster
1121	SF-LNCap	5	149456908	.	C	T	4329	PASS	PASS	486;0	355;127	GAGTAGTTGC	GGCATGTTGG	0	5	149456908	CSF1R							482	0.543092	0.263534	2	1	1	34.2049	68.8202	0	1.68548	1	1	3.66392	3.77674	3.66392	-0.131534	486	0.000216667	A	0.00022453
1122	SF-LNCap	5	149597007	.	G	T	719	PASS	PASS	62;0	41;23	aagaggtggg	cgtgcctggc	0	5	149597007	SLC6A7							64	0.740078	0.359045	2	1	1	31.4705	68.366	1.0916e-11	1.29546	1	1	3.65831	3.36845	3.65831	0.0824946	62	0.000219487	A	0.000284832			Yes
1123	SF-LNCap	5	149781561	.	C	G	1613	PASS	PASS	249;0	166;48	TAGCTTTTGG	CACTTCCTGG	0	5	149781561	CD74							214	0.461052	0.224018	2	1	1	33.9328	68.2367	2.65932e-26	1.68548	1	1	3.32016	3.05428	3.32016	-0.222735	249	0.00047777	A	0.000508649
1124	SF-LNCap	5	149827472	.	TG;TGG	T	.	PASS	PASS	58;0	58;13	CCTTGCACTT	GGGGGGTATC	0	5	149827471	RPS14						Yes	71	0.353571	0.171429	2	1	1	0	68.5566	2.8483e-06	1.57095	1	1	100	100	100	0	58	0	A	0				Yes
1125	SF-LNCap	5	150678278	.	T	G	1172	PASS	PASS	86;0	106;34	CAGAGGGTAC	GTTAGTGGAA	0	5	150678278	SLC36A3							140	0.500519	0.242851	2	1	1	34.5449	68.6209	7.33614e-13	1.57095	1	1	3.75723	3.8664	3.75723	-0.176046	86	0.0001748	A	0.000125865
1126	SF-LNCap	5	151170523	.	C	T	306	PASS	PASS	40;0	39;9	GATGCTCATG	CACGCTAAAT	0	5	151170523	G3BP1							48	0.3879	0.188261	2	1	1	34.0881	67.9052	0.000140156	1.84644	0.5	1	3.72609	3.80207	3.72609	-0.300943	40	0.000187786	A	0.000878794
1127	SF-LNCap	5	151648967	.	T	C	2845	PASS	PASS	319;0	283;84	CCCCCCTTCT	GCCTCTCTTA	0	5	151648967	AK001582							367	0.471745	0.228918	2	1	1	34.01	69.11	2.76915e-38	0.881291	1	1	3.71466	3.72258	3.71466	-0.212466	319	0.000192793	A	0.000208076
1128	SF-LNCap	5	153855479	.	G	T	326	PASS	PASS	72;0	45;9	TGCTGCCAAA	GACACACAGA	0	5	153855479	HAND1							54	0.342807	0.166726	2	1	1	36.3196	62.361	8.03283e-06	1.36096	1	1	3.2864	4.01414	3.2864	-0.36779	72	0.000516333	A	0.000123607
1129	SF-LNCap	5	154317754	.	C	CT	.	PASS	PASS	24;0	28;4	GCCTCACGCC	TAGGTAGGGA	0	5	154317754	GEMIN5						Yes	32	0.257812	0.125	2	1	1	0	60	0.0273385	1.48548	1	0.549722	100	100	100	0	24	0	A	0				Yes
1130	SF-LNCap	5	156887456	.	AG	A	.	PASS	PASS	36;0	22;6	TCTCCTCCCA	GGGGGCCAAA	0	5	156887455	NIPAL4						Yes	28	0.441964	0.214286	2	1	1	0	66.8331	0.000539084	1.29546	1	1	100	100	100	0	36	0	A	0
1131	SF-LNCap	5	159507549	.	G	T	467	PASS	PASS	94;0	60;14	GAAAACTAAA	AAAAAGAACT	0	5	159507549	PWWP2A							74	0.389633	0.189296	2	1	1	33.4525	68.6607	1.65563e-08	0.921928	1	1	3.41694	3.74708	3.41694	-0.316064	94	0.000382437	A	0.000241851
1132	SF-LNCap	5	159841438	.	G	A	2975	PASS	PASS	210;0	234;82	AATATACCAT	GCACTGAAGA	0	5	159841438	SLU7							316	0.534912	0.259505	2	1	1	36.342	68.9733	1.20574e-31	1.48548	1	1	3.81365	4.04498	3.81365	-0.139182	210	0.000153515	T	0.000104737
1133	SF-LNCap	5	160490394	.	A	T	1061	PASS	PASS	88;0	91;33	AAGTAATTAA	TGTAAATGCA	0	5	160490394	LOC285629							124	0.548405	0.266103	2	1	1	32.1902	68.8653	1.12601e-13	1.29546	1	1	3.67721	3.66847	3.67721	-0.124949	88	0.000210145	C	0.000202556				Yes
1134	SF-LNCap	5	161337035	.	T	C	2501	PASS	PASS	198;0	245;74	AGAAAGCATA	ACATTTTATT	0	5	161337035	GABRA1							319	0.477372	0.231602	2	1	1	34.1097	68.7337	2.9957e-27	1.29546	1	1	3.82712	3.1018	3.82712	-0.203649	198	0.000148829	A	0.000359387
1135	SF-LNCap	5	161337185	.	C	T	1841	PASS	PASS	189;0	234;54	ATTCAATAAG	CAGTTAAAAC	0	5	161337185	GABRA1							288	0.386557	0.187601	2	1	1	34.3034	68.7858	7.77492e-21	1.68548	1	1	3.74591	3.58955	3.74591	-0.320109	189	0.000179413	A	0.000293752
1136	SF-LNCap	5	161569357	.	G	T	767	PASS	PASS	64;0	69;21	AGTTTCTCAA	ATAAGTACCA	0	5	161569357	GABRG2							90	0.481557	0.233711	2	1	1	36.6872	67.2947	5.45895e-09	1.76096	1	1	3.64143	3.91001	3.64143	-0.196245	64	0.000228179	A	0.000491987
1137	SF-LNCap	5	162909577	.	A	G	498	PASS	PASS	45;0	43;16	TATAAAGTGT	AACTAATCAG	0	5	162909577	HMMR							59	0.558288	0.270948	2	1	1	31.4126	69.4172	3.0849e-07	1.52193	1	1	3.57973	3.31736	3.57973	-0.0973562	45	0.000262982	T	0.000283295				Yes
1138	SF-LNCap	5	168093720	.	A	G	1276	PASS	PASS	214;0	169;38	AAGTCAGGGC	TTGGTGGTCT	0	5	168093720	SLIT3							207	0.378186	0.183603	2	1	1	33.7319	69.7552	1.5717e-19	1.36096	1	1	3.61952	3.69696	3.61952	-0.328716	214	0.000239976	T	0.000175657
1139	SF-LNCap	5	171169655	.	A	G	1201	PASS	PASS	109;0	131;37	tcagagatat	acatgacttt	0	5	171169655	FGF18							168	0.453365	0.220228	2	1	1	32.5987	69.243	2.59226e-14	1.84644	1	1	3.38213	3.62406	3.38213	-0.231214	109	0.000414311	T	0.00019895			Yes
1140	SF-LNCap	5	171472121	.	G	A	379	PASS	PASS	35;0	24;11	GGCCTTCTCT	GAACATTCCC	0	5	171472121	STK10							35	0.647893	0.314264	2	1	1	34.5109	68.2908	5.93818e-06	1.52193	1	1	3.87091	3.87424	3.87091	-1.97831e-05	35	0.000134559	T	0.000146559
1141	SF-LNCap	5	171480036	.	C	T	521	PASS	PASS	84;0	64;16	CAGGAGGTGG	ACTTTTCATT	0	5	171480036	STK10							80	0.411884	0.199994	2	1	1	32.8186	67.809	1.08598e-08	1.37095	1	1	3.53392	3.55344	3.53392	-0.287129	84	0.000292215	A	0.000217177
1142	SF-LNCap	5	171766979	.	G	C	412	PASS	PASS	97;0	63;12	CAGATGGAAT	GTTTGGCAGA	0	5	171766979	SH3PXD2B							75	0.328166	0.160041	2	1	1	34.448	68.4349	2.10463e-07	1.52193	1	1	3.03021	3.81675	3.03021	-0.397773	97	0.000930195	A	0.000138325
1143	SF-LNCap	5	172341960	.	G	A	1278	PASS	PASS	144;0	131;38	CCCCCAGCAA	CGAGGGTTCG	0	5	172341960	ERGIC1							169	0.463007	0.224757	2	1	1	33.952	65.7147	2.1549e-17	1.29546	1	1	3.57024	3.41412	3.57024	-0.219798	144	0.00026879	T	0.000251238
1144	SF-LNCap	5	174052699	.	A	G	347	PASS	PASS	42;0	52;10	atttagaaac	tcacttttct	0	5	174052699	HMP19							62	0.332409	0.161325	2	1	1	34.8181	70	0.000167348	1.29546	1	1	3.80406	3.85145	3.80406	-0.397864	42	0.000156941	T	0.000125661			Yes
1145	SF-LNCap	5	176516885	.	C	T	431	PASS	PASS	127;0	72;12	ACTGTGTCTG	GAGAGAGGAC	0	5	176516885	FGFR4							84	0.294334	0.143003	2	1	1	35.9896	69.2219	4.78994e-08	1.36096	1	1	3.52902	4.00087	3.52902	-0.451781	127	0.000295524	A	0.000202695
1146	SF-LNCap	5	176517514	.	G	A	610	PASS	PASS	80;0	59;18	GAGGGCAGTC	CCTGGCACCT	0	5	176517514	FGFR4							77	0.482171	0.233992	2	1	1	33.9738	67.3713	1.40186e-09	1.76096	1	1	3.67424	3.80137	3.67424	-0.190739	80	0.000211586	T	0.000373007
1147	SF-LNCap	5	176930386	.	A	G	747	PASS	PASS	84;0	67;21	tgggGTTCCC	GAAGTATCTG	0	5	176930386	DOK3							88	0.49191	0.238647	2	1	1	35.6591	69.5564	1.09967e-10	1.57095	1	1	3.83864	3.95981	3.83864	-0.182869	84	0.000144934	T	0.000114907
1148	SF-LNCap	5	176931481	.	G	A	883	PASS	PASS	73;0	62;28	TCCAGGGAGG	CAGAGAGGTG	0	5	176931481	DOK3							90	0.638537	0.309929	2	1	1	32.2706	63.3866	1.03588e-12	1.29546	1	1	3.47426	2.75598	3.47426	-0.0327308	73	0.000335196	T	0.000988991
1149	SF-LNCap	5	176935458	.	C	A	558	PASS	PASS	61;0	43;16	TCCCAGGCCA	CATCCCGGAC	0	5	176935458	DOK3							59	0.559079	0.271329	2	1	1	35.0838	66.4266	1.35847e-08	1.76096	1	1	3.58469	3.79586	3.58469	-0.0969382	61	0.000259999	T	0.00031588
1150	SF-LNCap	5	176966140	.	CG	C	.	PASS	PASS	108;0	95;21	GGCTGGAGGC	GGGGGGACCT	0	5	176966139	FAM193B						Yes	116	0.373384	0.181034	2	1	1	0	68.6607	1.82123e-10	0.921928	1	1	100	100	100	0	108	0	A	0
1151	SF-LNCap	5	177310570	.	T	C	410	PASS	PASS	98;0	89;11	ctcatgggat	agtaggtgga	0	5	177310570	LOC728554							100	0.22683	0.110167	2	1	1	37.4312	32.4528	5.53078e-06	1.48548	0.5	1	3.72442	4.0461	3.72442	-0.601704	98	0.000188511	A	0.000206372			Yes	Yes
1152	SF-LNCap	5	177570702	.	C	T	1542	PASS	PASS	154;0	160;44	AAGCCCTGCA	GAACAAGACC	0	5	177570702	RMND5B							204	0.444567	0.215746	2	1	1	35.204	66.9803	1.30049e-18	1.48548	1	1	3.70172	3.75508	3.70172	-0.242828	154	0.000198621	A	0.000211637
1153	SF-LNCap	5	177669160	.	C	T	1123	PASS	PASS	102;0	53;33	TGGTATTGGT	ATGGCTGCCA	0	5	177669160	COL23A1							86	0.791046	0.383885	2	1	1	34.3286	64.4322	1.74696e-18	1.36096	1	1	3.45888	3.59234	3.45888	0.122414	102	0.000347268	A	0.000555808
1154	SF-LNCap	5	178140425	.	A	AT	.	PASS	PASS	211;0	275;74	ATAGTGGGGA	TTTTTTGTGG	0	5	178140425	ZNF354A						Yes	349	0.432651	0.20977	2	1	1	0	68.77	8.15987e-27	0.881291	1	1	100	100	100	0	211	0	A	0
1155	SF-LNCap	5	179264471	.	C	T	2135	PASS	PASS	379;0	230;63	GCCTCCAGGA	CAGGGGCCCA	0	5	179264471	C5orf45							293	0.443125	0.215043	2	1	1	34.024	68.6607	3.20945e-36	1.48548	1	1	3.71077	3.74551	3.71077	-0.245947	379	0.000194524	A	0.000180395
1156	SF-LNCap	5	179397335	exomeSNP 0.0091743115	C	T	711	PASS	PASS	60;0	71;21	TCCTATTATG	CAATTATGTT	0	5	179397335	RNF130							92	0.471239	0.228683	2	1	1	33.9418	69.5564	1.59865e-08	1.68548	1	1	3.69169	3.80528	3.69169	-0.207196	60	0.000203259	A	0.000564824	Yes
1157	SF-LNCap	5	180581872	.	T	C	377	PASS	PASS	79;0	52;12	AGCAGAGGTC	ATAAAGAGAT	0	5	180581872	OR2V2							64	0.386202	0.18745	2	1	1	31.6188	68.4349	2.69333e-07	1.37095	1	1	3.69781	3.42449	3.69781	-0.28407	79	0.000200415	A	0.000231889				Yes
1158	SF-LNCap	5	180661571	.	C	T	700	PASS	PASS	90;0	69;21	AGGCCCAGAG	TCCACAGAAC	0	5	180661571	TRIM41							90	0.479773	0.23332	2	1	1	33.665	67.7531	5.81782e-11	1.57095	1	1	3.15214	3.31776	3.15214	-0.19673	90	0.00070298	A	0.000435408
1159	SF-LNCap	6	3595555	.	T	G	2085	PASS	PASS	205;0	70;62	AGCCCTGTCC	TCAGGCACAG	0	6	3595555	AK096549							132	1	0.469521	1	1	0	33.7536	67.8708	6.18008e-40	1.76096	1	1	3.55215	3.74861	3.55215	0.27369	205	0.00028021	A	0.000158618
1160	SF-LNCap	6	6699855	.	G	A	727	PASS	PASS	63;0	22;22	cctttgtttt	tggttgagga	0	6	6699855	LY86							44	1	0.499891	1	1	0	33.1285	68.2908	7.25621e-14	0.881291	1	1	3.765	3.72746	3.765	0.342616	63	0.000171704	T	0.000265798			Yes
1161	SF-LNCap	6	7405555	.	T	C	1204	PASS	PASS	108;0	73;35	ATCCATCCAT	ACACATGAGA	0	6	7405555	RIOK1							108	1	0.32402	1	1	0	34.4997	68.6607	7.16605e-18	1.52193	1	1	3.87749	3.83345	3.87749	9.33659e-06	108	0.000132537	A	0.000136135
1162	SF-LNCap	6	7578647	.	CT	C	.	PASS	PASS	52;0	32;25	TACATAGGAC	TTTTTTTTAA	0	6	7578646	DSP						Yes	57	1	0.438597	1	1	0	0	69.2532	3.42783e-12	0.721928	1	1	100	100	100	0	52	0	A	0
1163	SF-LNCap	6	8284344	.	C	T	2683	PASS	PASS	144;0	81;77	caagtgttgg	cagattgtgg	0	6	8284344	EEF1E1							158	1	0.487224	1	1	0	34.9822	68.6607	5.25974e-37	1.84644	1	1	3.53595	3.82432	3.53595	0.295511	144	0.000290849	A	0.000174633			Yes
1164	SF-LNCap	6	9897094	.	G	A	664	PASS	PASS	44;0	20;21	AGAACATTGC	AGCACTGACC	0	6	9897094	OFCC1							41	1	0.508949	1	1	0	32.3493	69.11	2.10846e-11	1.84644	1	1	3.6672	2.65314	3.6672	0.363151	44	0.000215039	T	0.00127767
1165	SF-LNCap	6	13601293	.	G	GT	.	PASS	PASS	20;0	13;7	AGGGTTTGTG	TTTTTTGTTT	0	6	13601293	SIRT5						Yes	20	1	0.35	1	1	0	0	68.6607	0.000401681	0.468996	1	1	100	100	100	0	20	0	A	0				Yes
1166	SF-LNCap	6	13652877	.	TA	T	.	PASS	PASS	30;0	28;24	AACTGCTTTT	AAAAAAGTCT	0	6	13652876	RANBP9						Yes	52	1	0.461538	1	1	0	0	70	9.21885e-09	1.36096	1	1	100	100	100	0	30	0	A	0
1167	SF-LNCap	6	16130785	.	T	C	1431	PASS	PASS	120;0	59;42	CTTTTTGTTT	AGGTGTGCAG	0	6	16130785	MYLIP							101	1	0.41571	1	1	0	34.2049	68.2084	1.98154e-23	0.921928	1	1	3.78929	3.74738	3.78929	0.175974	120	0.000162368	A	0.000166172
1168	SF-LNCap	6	17120812	.	C	CT	.	PASS	PASS	68;0	49;28	TTTTGCTTTC	TTTTTCTTTT	0	6	17120812	FLJ23152						Yes	77	1	0.363636	1	1	0	0	69.6676	2.41721e-13	0.468996	1	1	100	100	100	0	68	0	A	0
1169	SF-LNCap	6	19802791	.	G	A	5296	PASS	PASS	334;0	179;153	tcttcgtggt	ttgaaatagt	0	6	19802791	AK092541							332	1	0.460818	1	1	0	34.7328	69.3904	0	1.48548	1	1	3.44398	3.8451	3.44398	0.250182	334	0.000359381	T	0.000238166			Yes
1170	SF-LNCap	6	19803905	.	T	A	4099	PASS	PASS	329;0	120;118	AAATGATGAA	AACAAAGCGA	0	6	19803905	AK092541							238	1	0.495679	1	1	0	34.8254	68.8095	0	1.35678	1	1	3.76187	3.88119	3.76187	0.308357	329	0.000172943	C	0.000141281
1171	SF-LNCap	6	24448337	.	C	T	2058	PASS	PASS	161;0	73;60	TAGGTTTCTG	ACCTGGCTAA	0	6	24448337	GPLD1							133	1	0.451011	1	1	0	34.4446	69.3782	5.92033e-34	1.68548	1	1	3.73332	3.77474	3.73332	0.23404	161	0.000184689	A	0.000186268
1172	SF-LNCap	6	25998001	.	C	A	4837	PASS	PASS	338;1	162;137	TTGTTAAGTC	TACTTGTCAG	0	6	25998001	TRIM38							299	1	0.4582	1	1	0	35.4	68.907	0	1.76096	1	1	2.51635	3.93332	2.51635	0.24513	339	0.00303505	T	0.000219199
1173	SF-LNCap	6	26334199	.	G	A	1241	PASS	PASS	74;0	35;37	attagatgta	ccatgtggct	0	6	26334199	TRNA_Trp							72	1	0.513567	1	1	0	33.7154	68.2206	2.27545e-19	1.52193	1	1	3.70527	3.57679	3.70527	0.363718	74	0.000197004	T	0.000222442			Yes
1174	SF-LNCap	6	27279073	.	G	A	1323	PASS	PASS	99;0	51;39	GAAGGCCGAT	ACAACTTTTT	0	6	27279073	POM121L2							90	1	0.432906	1	1	0	34.1644	67.8233	6.14685e-21	1.48548	1	1	3.49702	3.38516	3.49702	0.210247	99	0.000318105	T	0.000286039
1175	SF-LNCap	6	28053889	.	G	A	258	PASS	PASS	24;0	10;8	TCTCTTTGTT	TTAGAAGACG	0	6	28053889	ZNF165							18	1	0.444292	1	1	0	32.3149	68.8295	3.3335e-05	1.15678	1	1	3.85649	3.66391	3.85649	0.300806	24	0.0001391	T	0.000232265				Yes
1176	SF-LNCap	6	28212417	1000g_.	G	T	794	PASS	PASS	56;0	40;22	TTGGTACAAA	GCCATTTTAC	0	6	28212417	ZKSCAN4							62	1	0.354817	1	1	0	36.1499	69.5766	7.09257e-11	1.68548	1	1	3.86582	4.02661	3.86582	0.0637656	56	0.000136145	A	0.000111528	Yes
1177	SF-LNCap	6	28331658	.	G	A	472	PASS	PASS	107;0	83;13	AGAACCTGTT	AGCTATTGGA	0	6	28331658	ZKSCAN3							96	0.422913	0.135484	1	1	0	36.3572	69.282	1.91945e-07	1.89546	1	1	3.8177	4.06159	3.8177	-0.487921	107	0.000152089	T	0.000114701
1178	SF-LNCap	6	28864399	.	AAAG	A	.	PASS	PASS	29;0	22;9	TCAGGAAGGA	AGAAGATCTT	0	6	28864398	TRNA_Leu						Yes	31	0.907258	0.290323	1	1	0	0	70	8.1754e-05	0.970951	1	1	100	100	100	0	29	0	A	0
1179	SF-LNCap	6	29575011	.	G	T	285	PASS	PASS	19;0	8;8	AAGGAAGAGA	GGCACAGGCA	0	6	29575011	GABBR1							16	1	0.499787	1	1	0	35.9774	66.4266	6.27478e-05	0.970951	1	1	3.74533	3.68013	3.74533	0.425853	19	0.000179654	A	0.000204251
1180	SF-LNCap	6	30671529	.	G	A	1432	PASS	PASS	110;1	63;42	GACCTCTTGC	GCTTTGAGAG	0	6	30671529	MDC1							105	1	0.39976	1	1	0	34.3206	69.11	2.22453e-20	1.48548	1	1	2.03323	3.54484	2.03323	0.145906	111	0.00917525	T	0.000216001
1181	SF-LNCap	6	30859939	.	C	T	1260	PASS	PASS	107;0	40;36	TGAGTTTGAC	GGCTGAGGGC	0	6	30859939	DDR1							76	1	0.473575	1	1	0	35.1181	68.6982	2.01342e-22	1.57095	1	1	3.67513	3.89183	3.67513	0.27748	107	0.00021115	A	0.000133616
1182	SF-LNCap	6	31432927	.	T	C	1185	PASS	PASS	86;0	45;34	tggggcatat	tctgtgctgt	0	6	31432927	HCP5;PMSP							79	1	0.430289	1	1	0	34.9213	68.8989	3.10873e-18	1.48548	0.5	1	3.63231	3.90303	3.63231	0.209227	86	0.000233016	A	0.000124374			Yes
1183	SF-LNCap	6	31502246	.	G	A	1262	PASS	PASS	119;0	59;37	ACAACCACCC	ATTACATCCA	0	6	31502246	DDX39B							96	1	0.38535	1	1	0	34.2321	67.9626	3.81759e-21	0.970951	1	1	3.79921	3.77784	3.79921	0.121182	119	0.000158704	T	0.000190795
1184	SF-LNCap	6	31603882	.	G	T	862	PASS	PASS	72;1	38;25	TTCGGGGAGA	GGAAGGGGAA	0	6	31603882	PRRC2A							63	1	0.396714	1	1	0	34.6087	68.8767	7.91661e-13	0.970951	1	1	1.85456	3.81956	1.85456	0.142568	73	0.013778	A	0.000128847
1185	SF-LNCap	6	31691747	.	C	T	1087	PASS	PASS	113;0	39;32	ATTGCAAGGC	CCCGGGCCTA	0	6	31691747	C6orf25							71	1	0.450552	1	1	0	34.1078	68.5337	4.33771e-21	1.52193	1	1	3.73535	3.7501	3.73535	0.249774	113	0.000183828	A	0.000167954
1186	SF-LNCap	6	31701831	.	AG	A	.	PASS	PASS	82;0	24;32	AGGGACTCCA	GGGGAGGGCA	0	6	31701830	CLIC1						Yes	56	1	0.571429	1	1	0	0	69.7092	2.54385e-20	1.15678	1	1	100	100	100	0	82	0	A	0
1187	SF-LNCap	6	31829115	.	G	C	707	PASS	PASS	52;0	24;20	CACAAAGGGA	TAGAAAAGAA	0	6	31829115	NEU1							44	1	0.454451	1	1	0	35.4704	67.1565	2.10314e-11	1.15678	1	1	3.67816	3.86715	3.67816	0.259592	52	0.000209685	A	0.000152533
1188	SF-LNCap	6	31926206	.	CG	C	.	PASS	PASS	68;0	40;37	CGCTCAGTCC	GGGGGTATCA	0	6	31926205	RDBP						Yes	77	1	0.480519	1	1	0	0	69.7486	8.17954e-18	1.57095	1	1	100	100	100	0	68	0	A	0
1189	SF-LNCap	6	32180789	.	C	T	863	PASS	PASS	41;0	16;25	AGGTGGCAAG	CAGGAGGGAA	0	6	32180789	NOTCH4							41	1	0.609234	1	1	0	34.85	66.1816	3.96022e-13	1.36096	1	1	3.73768	3.49259	3.73768	0.552204	41	0.000182843	A	0.000261473
1190	SF-LNCap	6	32333464	.	C	T	428	PASS	PASS	36;0	10;12	ccaagtgggt	tgtctcagca	0	6	32333464	C6orf10							22	1	0.54494	1	1	0	36.0301	67.6388	2.31949e-08	1.36096	1	1	3.40673	3.46122	3.40673	0.476492	36	0.000391524	A	0.000238797			Yes
1191	SF-LNCap	6	35253835	.	TA	T	.	PASS	PASS	25;0	5;5	AGCCTCAGCT	AAAACAGGCA	0	6	35253834	ZNF76						Yes	10	1	0.5	1	1	0	0	66.1816	0.000104283	1.37095	1	1	100	100	100	0	25	0	A	0				Yes
1192	SF-LNCap	6	35433992	.	G	A	1906	PASS	PASS	107;0	66;57	AGTTGCTGGA	TCCTGACATG	0	6	35433992	FANCE							123	1	0.463411	1	1	0	33.6003	68.3515	1.18749e-26	1.84644	1	1	3.67712	3.60571	3.67712	0.251609	107	0.000210185	T	0.000455779
1193	SF-LNCap	6	36193357	.	C	A	287	PASS	PASS	22;0	12;8	GGCCAGGGTT	TTAGAGTTTT	0	6	36193357	BRPF3							20	1	0.399953	1	1	0	35.9461	68.8295	9.92388e-05	1.37095	1	1	3.75455	3.99662	3.75455	0.204053	22	0.000175882	T	0.000114249				Yes
1194	SF-LNCap	6	36353336	.	TC	T	.	PASS	PASS	140;0	52;56	GCTTGCAGAT	CCCCCTTCAC	0	6	36353335	ETV7						Yes	108	1	0.518518	1	1	0	0	69.5008	4.01622e-33	1.15678	1	1	100	100	100	0	140	0	A	0
1195	SF-LNCap	6	36463410	.	G	T	429	PASS	PASS	52;0	13;13	CATTATGGAA	AAAATCCTCT	0	6	36463410	STK38							26	1	0.499805	1	1	0	33.1163	69.282	4.6695e-10	1.37095	1	1	3.66092	3.70471	3.66092	0.335664	52	0.000218171	A	0.000199458				Yes
1196	SF-LNCap	6	36808394	.	C	T	285	PASS	PASS	18;0	1;10	CACGCGCCAG	GCCCTTCCAC	0	6	36808394	AK096023							11	1	0.897824	1	1	0	29.6901	62.1289	7.62014e-08	1.48548	1	1	3.53896	2.36387	3.53896	2.36387	18	0.000288847	A	0.00426421
1197	SF-LNCap	6	37429426	.	C	T	792	PASS	PASS	65;0	36;23	GGACAGGTGA	ACTTCCTCAG	0	6	37429426	FTSJD2							59	1	0.389799	1	1	0	34.5442	69.1878	1.00837e-12	1.68548	1	1	3.36196	3.83928	3.36196	0.131609	65	0.000433981	A	0.000194101
1198	SF-LNCap	6	41103092	.	C	T	1753	PASS	PASS	104;0	53;50	TAAGCAAGTC	TTGCTTTACC	0	6	41103092	LOC221442							103	1	0.485277	1	1	0	35.1974	69.0652	1.50497e-25	1.68548	1	1	3.82671	3.80533	3.82671	0.300891	104	0.000148971	A	0.000144353
1199	SF-LNCap	6	43026960	.	C	T	1941	PASS	PASS	142;0	47;57	GCCTCGCATG	CCGCAGACCC	0	6	43026960	MRPL2							104	1	0.547845	1	1	0	34.2168	67.5122	1.34008e-34	1.37095	1	1	3.55648	3.71528	3.55648	0.413361	142	0.000277431	A	0.000190249
1200	SF-LNCap	6	43274130	.	TC	T	.	PASS	PASS	51;0	35;7	TCACCTCCCT	CCCCTTGCTG	0	6	43274129	CRIP3						Yes	42	0.520833	0.166667	1	1	0	0	70	0.000174375	0.881291	1	1	100	100	100	0	51	0	A	0
1201	SF-LNCap	6	46661312	.	T	C	1156	PASS	PASS	61;0	31;33	ATTACAGGAT	TAACACATTA	0	6	46661312	TDRD6							64	1	0.5155	1	1	0	35.1223	69.1507	1.23968e-16	1.48548	1	1	3.8286	3.90574	3.8286	0.342309	61	0.000148323	A	0.000131234
1202	SF-LNCap	6	46849316	.	C	T	978	PASS	PASS	89;0	46;27	CTTCATATGT	ACAACCACAC	0	6	46849316	GPR116							73	1	0.369848	1	1	0	36.2818	68.6106	1.37915e-15	1	1	1	3.60751	4.04265	3.60751	0.0890046	89	0.000246702	A	0.000119178
1203	SF-LNCap	6	51921487	.	G	T	1024	PASS	PASS	80;0	44;30	ATGAAGCCAC	GACAGCACCT	0	6	51921487	PKHD1							74	1	0.405337	1	1	0	34.2053	68.4349	3.37802e-16	1.57095	1	1	3.52451	3.83681	3.52451	0.154906	80	0.000298607	A	0.000167615
1204	SF-LNCap	6	51930563	.	T	A	198	PASS	PASS	47;0	13;6	CTATGCATTG	GAGTGTGTCT	0	6	51930563	PKHD1							19	0.98529	0.315707	1	1	0	33.1562	70	2.05071e-05	1.72193	1	1	3.38239	3.68201	3.38239	-8.1627e-05	47	0.000414064	C	0.000179957				Yes
1205	SF-LNCap	6	52344530	.	G	A	869	PASS	PASS	99;0	38;26	AGAAGCACTC	CGTCAATTCA	0	6	52344530	EFHC1							64	1	0.406161	1	1	0	33.5026	69.282	4.2765e-17	1.76096	1	1	3.53916	3.76461	3.53916	0.159599	99	0.00028871	T	0.0001902
1206	SF-LNCap	6	53660106	.	G	A	1411	PASS	PASS	84;0	41;42	GGAGAGCATC	ACAAGCGCCA	0	6	53660106	LRRC1							83	1	0.505825	1	1	0	33.7473	66.8331	1.13378e-21	1.52193	1	1	3.36178	3.73853	3.36178	0.344284	84	0.000434163	T	0.000170517
1207	SF-LNCap	6	54130887	.	CA	C	.	PASS	PASS	9;0	3;7	CAGCAGAACC	AAAAAAAAGT	0	6	54130886	MLIP						Yes	10	1	0.7	1	1	0	0	68.6607	0.000411353	0.921928	1	0.3	100	100	100	0	9	0	A	0				Yes
1208	SF-LNCap	6	54806831	.	C	A	1170	PASS	PASS	47;0	20;32	ATGAATGAGG	TATCAATATT	0	6	54806831	FAM83B							52	1	0.615279	1	1	0	36.6273	67.0354	9.50529e-16	1.36096	1	1	3.14806	4.07328	3.14806	0.550874	47	0.000709597	T	0.000102754
1209	SF-LNCap	6	55147180	.	T	A	1906	PASS	PASS	136;0	59;55	CAAAACTTTC	GAGCAAGTTG	0	6	55147180	HCRTR2							114	1	0.482318	1	1	0	34.7579	68.9796	8.90201e-31	1.57095	1	1	3.80631	3.85291	3.80631	0.293079	136	0.000156131	C	0.000132558
1210	SF-LNCap	6	55428640	.	C	T	410	PASS	PASS	29;0	8;13	GGGAGAGGTG	CCTCAAATAT	0	6	55428640	HMGCLL1							21	1	0.616385	1	1	0	32.1774	67.8233	2.33869e-08	1.15678	1	1	3.12297	2.82569	3.12297	0.632253	29	0.000751701	A	0.00102001
1211	SF-LNCap	6	55926495	.	G	T	1210	PASS	PASS	82;0	43;34	AAAATTAATA	AAAAAATATA	0	6	55926495	COL21A1							77	1	0.441476	1	1	0	35.6569	68.4211	4.9092e-18	0.721928	1	1	3.87026	3.97279	3.87026	0.230403	82	0.000134761	A	0.000105741
1212	SF-LNCap	6	55938950	.	T	A	908	PASS	PASS	53;0	24;28	ATCAAGGTAG	AGTAAAATTT	0	6	55938950	COL21A1							52	1	0.536577	1	1	0	32.8013	69.6676	1.21448e-14	1.36096	1	1	3.39069	2.86363	3.39069	0.404145	53	0.000406236	C	0.00105214
1213	SF-LNCap	6	57433642	.	A	G	321	PASS	PASS	80;0	70;9	tttaTGATgt	aaaccattct	0	6	57433642	PRIM2							79	0.355701	0.113973	1	1	0	35.7973	68.9605	4.28529e-05	1.37095	0.5	1	3.82889	3.91396	3.82889	-0.564154	80	0.000148223	T	0.00010419			Yes	Yes
1214	SF-LNCap	6	62407358	.	C	G	250	PASS	PASS	9;0	5;7	TTAATGCCAT	TCAGTATTTC	0	6	62407358	KHDRBS2							12	1	0.583377	1	1	0	35.7611	68.6607	0.00226244	1.76096	1	1	3.68457	4.00437	3.68457	0.545339	9	0.000206613	A	0.000274932				Yes
1215	SF-LNCap	6	65612254	.	G	T	1175	PASS	PASS	98;0	57;35	TATACATCTA	ACACATAAAC	0	6	65612254	EYS							92	1	0.380389	1	1	0	33.6456	68.6607	2.03217e-18	1.29546	1	1	3.54443	3.78446	3.54443	0.112695	98	0.000285233	A	0.000203882
1216	SF-LNCap	6	65612375	.	C	T	3264	PASS	PASS	222;0	124;92	ATCAATTTCA	AGTTTTTACC	0	6	65612375	EYS							216	1	0.425886	1	1	0	35.5702	69.2899	0	1.52193	1	1	3.80382	3.94632	3.80382	0.185741	222	0.000157027	A	0.000153147
1217	SF-LNCap	6	66094200	.	G	T	198	PASS	PASS	21;0	10;6	AGATTAATAA	AGCATTTGAA	0	6	66094200	EYS							16	1	0.374962	1	1	0	33.0505	70	0.000509826	1.29546	1	1	3.79729	3.74657	3.79729	0.176102	21	0.000159406	A	0.000230661				Yes
1218	SF-LNCap	6	70981222	.	A	G	1143	PASS	PASS	79;0	26;35	TCACATCAAT	TTATAAACTG	0	6	70981222	COL9A1							61	1	0.573511	1	1	0	32.7471	68.6607	8.23082e-21	1.36096	1	1	3.58836	3.68741	3.58836	0.46463	79	0.000257811	T	0.000211953				Yes
1219	SF-LNCap	6	72678659	1000g_rs180963754	C	T	1919	PASS	PASS	110;0	49;58	ATTAATAGTG	GTTGTGCTGT	0	6	72678659	RIMS1							107	1	0.541777	1	1	0	33.2387	69.0327	4.30122e-30	1.36096	1	1	3.70829	3.63653	3.70829	0.401446	110	0.000195638	A	0.000221635	Yes
1220	SF-LNCap	6	73677364	.	T	C	305	PASS	PASS	25;0	11;9	CATACAAGGT	CTAAAAACCA	0	6	73677364	KCNQ5							20	1	0.449862	1	1	0	33.9984	67.9052	9.44718e-06	1.29546	1	1	3.77517	3.78522	3.77517	0.255106	25	0.000167732	A	0.000157449
1221	SF-LNCap	6	79675343	.	C	T	297	PASS	PASS	16;0	7;9	TAAGTGGTAG	ATGTTAGCAA	0	6	79675343	PHIP							16	1	0.562197	1	1	0	33.1947	70	3.18522e-05	1.52193	1	0.4375	3.69887	3.62344	3.69887	0.476763	16	0.000199928	A	0.000231997				Yes
1222	SF-LNCap	6	83387387	.	A	G	1078	PASS	PASS	69;0	28;32	ctgtgatatt	atttgtacta	0	6	83387387	TPBG							60	1	0.533066	1	1	0	33.9393	67.3378	8.51385e-18	1.29546	1	0.466667	3.68206	3.65575	3.68206	0.390965	69	0.000207812	T	0.000203439			Yes	Yes
1223	SF-LNCap	6	86387756	.	CA	C	.	PASS	PASS	171;0	85;63	TGTATCTAAC	AAAAAAAGTA	0	6	86387755	SNHG5						Yes	148	1	0.425676	1	1	0	0	69.8525	1.44269e-34	0.921928	1	1	100	100	100	0	171	0	A	0
1224	SF-LNCap	6	93967808	.	A	G	1782	PASS	PASS	187;0	173;53	AGATATAACC	ATATCTACCT	0	6	93967808	EPHA7							226	0.483179	0.234488	2	1	1	33.7946	68.7626	1.193e-23	1.57095	1	1	3.65851	3.68156	3.65851	-0.19487	187	0.000219382	T	0.000169975
1225	SF-LNCap	6	97053784	.	G	A	4703	PASS	PASS	319;1	391;139	ACAGGTTCCC	CAAAATGGAA	0	6	97053784	FHL5			Yes	Yes	1		530	0.533894	0.262205	2	1	1	33.9952	69.3287	0	1.52193	1	1	2.47362	3.59772	2.47362	-0.136646	320	0.00334752	T	0.000205621
1226	SF-LNCap	6	99283577	.	G	A	912	PASS	PASS	115;0	56;27	TCGCCAAGCA	TTCAAGCAGC	0	6	99283577	POU3F2							83	0.670372	0.32529	2	1	1	33.9007	68.9605	1.3385e-16	1.76096	1	1	3.58345	3.77345	3.58345	-1.259e-05	115	0.000260744	T	0.00020777
1227	SF-LNCap	6	99853842	.	T	G	136	PASS	PASS	33;0	20;4	TCCTCTAATA	TGTCTCCAAA	0	6	99853842	PNISR							24	0.343503	0.166715	2	1	1	34.0955	70	0.00561209	1.57095	1	1	3.774	3.80574	3.774	-0.352178	33	0.000168183	A	0.000152797				Yes
1228	SF-LNCap	6	101053567	.	T	A	1940	PASS	PASS	170;1	196;56	CCCCATCATC	GGAGGACATC	0	6	101053567	ASCC3							252	0.445933	0.222232	2	1	1	34.7635	69.1659	1.81103e-20	1.37095	1	1	2.21748	3.84485	2.21748	-0.237298	171	0.00602202	C	0.000136843
1229	SF-LNCap	6	101095030	.	C	A	215	PASS	PASS	20;0	20;7	TTCACAATAC	TTCTTTTACA	0	6	101095030	ASCC3							27	0.533439	0.25882	2	1	1	31.1609	68.6607	0.00188899	1.37095	1	1	3.73659	3.10964	3.73659	-0.155794	20	0.000183303	T	0.000364894				Yes
1230	SF-LNCap	6	105379446	.	C	A	2221	PASS	PASS	190;0	208;62	agcaattgta	taagatgttt	0	6	105379446	HACE1							270	0.473358	0.229649	2	1	1	35.946	68.3327	6.92448e-25	1.48548	1	1	3.848	3.83265	3.848	-0.211771	190	0.000141846	T	0.000154269			Yes
1231	SF-LNCap	6	105474330	.	T	A	2393	PASS	PASS	195;0	217;67	GGGAAGACAC	ACAGAAAAGA	0	6	105474330	LIN28B							284	0.486064	0.235954	2	1	1	35.7869	68.8823	1.79156e-26	1.15678	1	1	3.54299	3.98542	3.54299	-0.195032	195	0.000286181	C	0.00013556
1232	SF-LNCap	6	106077640	1000g_rs145875884	G	A	797	PASS	PASS	74;0	51;24	cctacaaagc	ctggcactgt	0	6	106077640	PREP							75	0.659651	0.32003	2	1	1	33.2835	68.8295	3.01314e-12	1.72193	1	1	3.70186	3.7478	3.70186	0.000326263	74	0.000198555	T	0.000258135	Yes		Yes
1233	SF-LNCap	6	106959586	.	C	A	1012	PASS	PASS	136;0	116;31	GCGAGCTCCC	GAGAGCGGTG	0	6	106959586	AIM1							147	0.434221	0.210909	2	1	1	32.8398	68.7914	4.21169e-15	1.57095	1	1	3.42258	3.45531	3.42258	-0.256419	136	0.000377506	T	0.000319833
1234	SF-LNCap	6	108067871	.	A	AT	.	PASS	PASS	86;0	69;17	GGCCTCCTCA	GCAACCTGCC	0	6	108067871	SCML4						Yes	86	0.407703	0.197674	2	1	1	0	67.7799	5.33623e-09	1.68548	1	1	100	100	100	0	86	0	A	0
1235	SF-LNCap	6	109294904	.	A	G	178	PASS	PASS	20;0	17;5	TGGAAAAATG	ATATACACAT	0	6	109294904	ARMC2							22	0.46854	0.227319	2	1	1	35.6483	68.1175	0.00542269	1.29546	1	1	3.8307	3.99059	3.8307	-0.203825	20	0.000147608	T	0.000138798				Yes
1236	SF-LNCap	6	109770791	.	G	A	351	PASS	PASS	49;0	27;10	CAGCGACTGG	CAGGGAGGGC	0	6	109770791	MICAL1							37	0.557088	0.270275	2	1	1	35.1497	66.1816	2.13361e-06	1.37095	1	1	3.76368	3.94205	3.76368	-0.113871	49	0.000172224	T	0.000128583
1237	SF-LNCap	6	109814606	.	A	G	1678	PASS	PASS	153;0	172;51	TCTGAGAGAG	GAAAGGTCTT	0	6	109814606	AKD1							223	0.471214	0.228688	2	1	1	33.0561	68.8989	2.54144e-20	1	1	1	3.65578	3.63207	3.65578	-0.211526	153	0.000220766	T	0.000201955
1238	SF-LNCap	6	109835337	.	C	A	268	PASS	PASS	48;0	31;8	ctgctgcaac	cagtgtcttg	0	6	109835337	AKD1							39	0.422762	0.205182	2	1	1	33.5894	68.8295	4.60859e-05	1.84644	1	0.30773	3.68561	3.76432	3.68561	-0.272892	48	0.000206122	T	0.000194689			Yes	Yes
1239	SF-LNCap	6	110300456	.	C	T	712	PASS	PASS	97;0	69;24	TAGGAGCCGG	GGCGGAGCTA	0	6	110300456	GPR6							93	0.528884	0.257084	2	1	1	30.4015	66.4266	9.76843e-13	0.881291	1	1	3.18263	2.76039	3.18263	-0.139604	97	0.000655415	A	0.00080232
1240	SF-LNCap	6	112382118	.	TG	T	.	PASS	PASS	9;0	15;5	CTACCTGTTT	GGGGAAATCT	0	6	112382117	WISP3						Yes	20	0.515625	0.25	2	1	1	0	70	0.0451128	1.36096	1	1	100	100	100	0	9	0	A	0				Yes
1241	SF-LNCap	6	113750045	.	G	A	3255	PASS	PASS	332;0	327;94	cggccttttg	ctaagatcaa	0	6	113750045	RFPL4B							421	0.460323	0.223378	2	1	1	34.7396	67.8498	3.67224e-40	1.57095	1	1	3.7192	3.8493	3.7192	-0.225028	332	0.00019079	T	0.000226343			Yes
1242	SF-LNCap	6	114242498	.	C	A	3076	PASS	PASS	274;1	360;91	TTAAGAAAAG	TATTTTAATG	0	6	114242498	FLJ34503							451	0.408375	0.201846	2	1	1	33.9243	68.4523	4.85502e-31	1.29546	1	1	2.41312	3.77628	2.41312	-0.286176	275	0.00384608	T	0.000207352
1243	SF-LNCap	6	117010590	.	C	T	430	PASS	PASS	69;0	59;12	AGGAATACAG	TTAGAAAACA	0	6	117010590	KPNA5							71	0.348057	0.169074	2	1	1	35.8864	70	2.24564e-06	1.57095	1	1	3.49596	4.00705	3.49596	-0.367886	69	0.000318875	A	0.000126299
1244	SF-LNCap	6	117639272	.	G	T	857	PASS	PASS	70;0	66;25	GTTAAGTCAT	TCATTTTGGG	0	6	117639272	ROS1							91	0.566126	0.274759	2	1	1	34.3715	68.4982	4.91526e-11	1.68548	1	1	3.56243	3.84352	3.56243	-0.10714	70	0.000273663	A	0.000191355
1245	SF-LNCap	6	117730634	.	A	G	442	PASS	PASS	68;0	74;14	TTTTGATCAT	TTGAGATGCA	0	6	117730634	GOPC;ROS1							88	0.327808	0.159179	2	1	1	31.6092	69.3336	1.7975e-06	1.57095	1	1	3.61648	3.61005	3.61648	-0.397903	68	0.000241658	T	0.000244292				Yes
1246	SF-LNCap	6	119611962	.	T	A	667	PASS	PASS	35;0	47;18	ATGATGATAG	ACACAATTCA	0	6	119611962	MAN1A1							65	0.571037	0.276992	2	1	1	37.0817	68.9605	3.13428e-06	1.48548	1	0.175144	3.90266	4.15749	3.90266	-0.0870551	35	0.000125077	C	0.000145603				Yes
1247	SF-LNCap	6	121481311	.	G	T	465	PASS	PASS	48;0	51;13	GAATTTTAAA	CTATCTGAAA	0	6	121481311	C6orf170							65	0.412444	0.200094	2	1	1	35.849	70	6.22146e-06	1.36096	1	1	3.91442	3.97717	3.91442	-0.265932	48	0.000121737	C	0.0154338
1248	SF-LNCap	6	121605062	.	A	C	358	PASS	PASS	27;0	34;10	CAAACCTTTA	AAAGAAAATA	0	6	121605062	C6orf170							44	0.468476	0.227285	2	1	1	35.8636	68.1175	0.000272409	0.921928	1	1	3.83971	3.99761	3.83971	-0.204015	27	0.000144576	T	0.000103304
1249	SF-LNCap	6	125623132	.	C	T	747	PASS	PASS	58;0	49;22	tcctccccgt	ctcctcctcc	0	6	125623132	HDDC2							71	0.636176	0.310186	2	1	1	34.2205	66.5378	4.0935e-10	0.881291	1	1	2.75787	3.61662	2.75787	-0.0180121	58	0.00173726	A	0.000626341			Yes
1250	SF-LNCap	6	125634643	.	G	A	604	PASS	PASS	50;0	56;18	ATACGTACAG	TGTATATTTT	0	6	125634643	HDDC2							74	0.501246	0.243251	2	1	1	33.6914	68.9605	1.54399e-07	1.15678	1	1	3.65161	3.7357	3.65161	-0.176062	50	0.000222892	T	0.000186933
1251	SF-LNCap	6	129486738	.	A	G	1256	PASS	PASS	147;0	153;39	CAAATTATCC	AGGCCATGCC	0	6	129486738	LAMA2							192	0.418138	0.202922	2	1	1	32.5466	67.8233	8.88848e-17	1.57095	1	1	3.72544	3.17397	3.72544	-0.278819	147	0.000188067	T	0.00034005
1252	SF-LNCap	6	129633929	.	A	G	338	PASS	PASS	46;0	44;10	atggAAGCAT	GAAACATTAG	0	6	129633929	LAMA2							54	0.381791	0.18526	2	1	1	33.8733	69.0652	4.04307e-05	1.76096	1	1	3.82725	3.80609	3.82725	-0.322066	46	0.000148785	T	0.000190302
1253	SF-LNCap	6	131939469	.	A	T	1128	PASS	PASS	156;0	112;35	TGAAGCAACA	TTTAGCATCA	0	6	131939469	MED23							147	0.489996	0.238119	2	1	1	32.2543	69.1995	2.19581e-18	1.76096	1	1	3.26316	3.68301	3.26316	-0.188258	156	0.000544662	C	0.000220976
1254	SF-LNCap	6	132195328	.	T	A	257	PASS	PASS	28;0	36;8	TACTTTTTAA	CAATGAAAAT	0	6	132195328	ENPP1							44	0.374795	0.181913	2	1	1	32.1423	70	0.00122029	1.29546	1	1	3.71107	3.67704	3.71107	-0.327088	28	0.000194393	C	0.000247977				Yes
1255	SF-LNCap	6	132448565	.	G	C	504	PASS	PASS	77;0	77;16	GAATGCAATT	GGTGAAAAAA	0	6	132448565	CTGF							93	0.35463	0.172121	2	1	1	31.6109	68.8295	1.22162e-07	1.29546	1	1	3.74703	3.5302	3.74703	-0.364069	77	0.000178952	A	0.000280569				Yes
1256	SF-LNCap	6	132792750	.	G	T	364	PASS	PASS	68;0	62;10	CTAGAGGAAA	AGAAGAAAAA	0	6	132792750	STX7							72	0.286373	0.138979	2	1	1	36.439	70	2.18905e-05	0.721928	1	1	3.88171	4.08097	3.88171	-0.476793	68	0.000131256	A	0.000136006
1257	SF-LNCap	6	133070855	.	A	T	2093	PASS	PASS	243;0	241;61	CAGGTGACAG	TGAATTTCGG	0	6	133070855	VNN2							303	0.414743	0.201359	2	1	1	34.4367	69.3884	1.25947e-26	1.84644	1	1	3.56601	3.81053	3.56601	-0.27903	243	0.000271419	C	0.00346155
1258	SF-LNCap	6	136913913	.	C	A	601	PASS	PASS	63;1	50;18	ATGACTGCCT	CCTTGCTCAG	0	6	136913913	MAP3K5							68	0.512276	0.264661	2	1	1	33.5203	70	5.16326e-08	1.52193	1	1	1.78048	3.7169	1.78048	-0.149784	64	0.0162844	T	0.000158064
1259	SF-LNCap	6	138192591	.	C	G	1618	PASS	PASS	179;0	181;46	ATCCAGGCCA	CCTGGAAAGC	0	6	138192591	TNFAIP3							227	0.41759	0.202683	2	1	1	35.263	68.7782	5.58946e-20	1.72193	1	1	3.66772	3.91155	3.66772	-0.276613	179	0.000214785	A	0.000138913
1260	SF-LNCap	6	138196800	.	CT	C	.	PASS	PASS	240;0	267;78	ACATTCAAGC	TTTTTTTCAC	0	6	138196799	TNFAIP3						Yes	345	0.466304	0.226087	2	1	1	0	69.041	5.57207e-31	1.15678	1	1	100	100	100	0	240	0	A	0
1261	SF-LNCap	6	138645269	.	G	A	1112	PASS	PASS	114;0	91;33	GAGTACTGGC	CATCCGAGCC	0	6	138645269	KIAA1244							124	0.548745	0.26673	2	1	1	33.9982	67.7115	5.47435e-16	1.76096	1	1	3.17221	3.51539	3.17221	-0.122448	114	0.000671295	T	0.000925359
1262	SF-LNCap	6	140413854	.	A	G	1343	PASS	PASS	84;0	88;39	gtcccatatt	tggtggttta	0	6	140413854	BC038188							127	0.633356	0.307239	2	1	1	34.5339	68.0686	2.63275e-15	1.36096	1	1	3.804	3.84702	3.804	-0.0312774	84	0.000156962	T	0.00032685			Yes
1263	SF-LNCap	6	140414376	.	T	C	3889	PASS	PASS	413;0	355;116	tgtttaacaa	ttaccacaat	0	6	140414376	BC038188							471	0.506766	0.245944	2	1	1	33.775	68.7073	0	1.48548	1	1	3.62149	3.16908	3.62149	-0.171856	413	0.000238889	A	0.000325262			Yes
1264	SF-LNCap	6	143085859	.	T	C	359	PASS	PASS	40;0	48;11	TTGATGAAGG	TAGTTATAAA	0	6	143085859	HIVEP2							59	0.385018	0.18732	2	1	1	32.7122	70	6.84474e-05	1.36096	1	1	3.18955	3.69365	3.18955	-0.319999	40	0.000645078	A	0.0010307				Yes
1265	SF-LNCap	6	143780237	.	G	T	3485	PASS	PASS	297;0	336;105	TATATTCTGG	GAAATATGGA	0	6	143780237	PEX3							441	0.490378	0.238008	2	1	1	33.4384	68.4801	1.50672e-40	1.48548	1	1	3.60281	3.45434	3.60281	-0.188502	297	0.00024938	A	0.00024739
1266	SF-LNCap	6	144164494	.	C	T	222	PASS	PASS	23;0	26;7	TCGCCGGGTC	TGGGGCTGCA	0	6	144164494	LTV1							33	0.436386	0.211864	2	1	1	32.1514	68.6607	0.00240565	1.15678	1	1	3.54845	3.20893	3.54845	-0.234727	23	0.000282604	A	0.000265784
1267	SF-LNCap	6	145093031	.	CT	C	.	PASS	PASS	40;0	60;15	AAATTTTACC	TTTTTTTCCA	0	6	145093030	UTRN						Yes	75	0.4125	0.2	2	1	1	0	70	1.82392e-05	1.15678	1	1	100	100	100	0	40	0	A	0
1268	SF-LNCap	6	146273712	.	G	T	254	PASS	PASS	10;0	13;7	TACTTTTAAA	GTATTCATAG	0	6	146273712	SHPRH							20	0.721651	0.34999	2	1	1	36.3082	68.6607	0.00748908	1.36096	1	1	4.00496	4.08593	4.00496	0.0669853	10	9.88359e-05	A	0.000105286				Yes
1269	SF-LNCap	6	146350672	.	G	GT	.	PASS	PASS	88;0	87;22	GCTCCTTTTG	TTTTTTTCCC	0	6	146350672	GRM1						Yes	109	0.416284	0.201835	2	1	1	0	67.8568	4.45367e-10	0.468996	1	1	100	100	100	0	88	0	A	0
1270	SF-LNCap	6	147021978	.	A	G	233	PASS	PASS	25;0	26;7	ATAGAACACA	TCAGAACTTT	0	6	147021978	C6orf103							33	0.437194	0.212117	2	1	1	33.524	68.6607	0.00170826	1.57095	1	1	3.84038	3.61215	3.84038	-0.234155	25	0.000144356	T	0.000203235				Yes
1271	SF-LNCap	6	147136446	.	G	A	262	PASS	PASS	26;0	28;7	TAGGCCAAAT	AAAATAGAAA	0	6	147136446	C6orf103							35	0.412239	0.200037	2	1	1	37.4357	70	0.0018489	0.921928	0.5	1	3.78612	4.21425	3.78612	-0.268731	26	0.000163555	T	8.58833e-05				Yes
1272	SF-LNCap	6	149778053	.	G	A	807	PASS	PASS	111;0	69;23	GCGGGGCGAC	GAGACGCGGG	0	6	149778053	ZC3H12D							92	0.51456	0.249895	2	1	1	35.3609	64.0991	3.02247e-13	1.29546	1	1	3.38486	3.60032	3.38486	-0.156981	111	0.000411719	T	0.000146003
1273	SF-LNCap	6	150067634	.	C	T	1533	PASS	PASS	206;0	168;45	TCCTCCATGC	GAAAGCGGCC	0	6	150067634	NUP43							213	0.435193	0.211416	2	1	1	34.1848	68.7508	3.29484e-22	1.57095	1	1	3.38348	3.78833	3.38348	-0.255245	206	0.000413029	A	0.000285861
1274	SF-LNCap	6	150719059	.	C	T	297	PASS	PASS	31;0	26;9	AGCTGGCAGC	TCTTTGCTGC	0	6	150719059	IYD							35	0.529945	0.257132	2	1	1	33.0841	68.9605	0.000112244	1.48548	1	0.553094	3.72182	3.72224	3.72182	-0.124855	31	0.000189641	A	0.000184473				Yes
1275	SF-LNCap	6	151674917	.	T	C	1174	PASS	PASS	94;0	90;33	AAGATAATTT	TCTCTTTTAT	0	6	151674917	AKAP12							123	0.553009	0.268279	2	1	1	35.6626	69.1507	3.04443e-14	1.15678	1	1	3.8156	3.93952	3.8156	-0.101919	94	0.000152827	A	0.000109221				Yes
1276	SF-LNCap	6	152639510	.	A	G	430	PASS	PASS	36;0	28;12	GAATAATTCT	CTATAATTCT	0	6	152639510	SYNE1							40	0.618224	0.299991	2	1	1	35.8678	69.2219	4.47084e-06	1.48548	1	1	3.6096	4.02925	3.6096	-0.0347546	36	0.000245517	T	0.000102706
1277	SF-LNCap	6	152642565	.	C	A	142	PASS	PASS	11;0	21;4	TGGGAACCTT	TAAGGGGACT	0	6	152642565	SYNE1							25	0.329804	0.160026	2	1	1	35.5598	70	0.105217	1.84644	1	1	3.91645	3.97143	3.91645	-0.397833	11	0.000121169	T	9.44168e-05				Yes
1278	SF-LNCap	6	152688619	.	C	T	539	PASS	PASS	47;0	29;15	TGGCTTCATA	GCTGCACAGA	0	6	152688619	SYNE1							44	0.702384	0.341047	2	1	1	36.1174	67.4784	2.7303e-08	1.89546	1	1	3.30286	3.85488	3.30286	0.0300145	47	0.00049715	A	0.000328375				Yes
1279	SF-LNCap	6	152707045	.	C	A	354	PASS	PASS	39;0	25;10	GACAACAGGC	TGATAGAGGT	0	6	152707045	SYNE1							35	0.588997	0.285762	2	1	1	35.4598	68.1175	7.17084e-06	1.57095	1	1	3.72646	3.95936	3.72646	-0.0791284	39	0.000187626	T	0.000173357				Yes
1280	SF-LNCap	6	153043436	.	G	T	611	PASS	PASS	39;0	25;17	GTCTTTTATT	AAAGGAAATC	0	6	153043436	MYCT1							42	0.834398	0.404702	2	1	1	35.9992	68.3417	1.15449e-08	1.35678	1	1	3.83628	4.01659	3.83628	0.151251	39	0.000145725	A	9.61842e-05
1281	SF-LNCap	6	153073438	.	C	G	1555	PASS	PASS	105;0	92;44	CCTTTCAATT	AAACATCTGA	0	6	153073438	VIP							136	0.667049	0.323589	2	1	1	35.4192	68.9367	5.93187e-19	1.37095	1	1	3.76567	3.94725	3.76567	0.000245061	105	0.000171438	A	0.000205915
1282	SF-LNCap	6	154411151	.	T	A	1947	PASS	PASS	261;0	197;57	ATTCACCCTC	GCACCATGAG	0	6	154411151	OPRM1							254	0.462723	0.224509	2	1	1	34.265	69.5096	7.81772e-29	1.35678	1	1	3.79922	3.80862	3.79922	-0.221738	261	0.000158697	C	0.000239024
1283	SF-LNCap	6	154412542	.	C	T	2534	PASS	PASS	333;0	280;74	AAACTCCACT	GAATTCGTCA	0	6	154412542	OPRM1							354	0.430047	0.208769	2	1	1	34.4991	69.3697	2.24367e-35	1.52193	1	1	3.5823	3.20289	3.5823	-0.261713	333	0.000261431	A	0.000252602
1284	SF-LNCap	6	154682596	.	C	A	136	PASS	PASS	7;0	8;4	ccatagataa	atgtaaaaga	0	6	154682596	CNKSR3;IPCEF1							12	0.686856	0.333272	2	1	1	34.1833	70	0.0769231	1.37095	1	1	3.60048	3.74604	3.60048	-0.000136809	7	0.000250721	T	0.000177928			Yes	Yes
1285	SF-LNCap	6	155532292	.	C	A	1055	PASS	PASS	125;0	97;32	TTATTATTCT	TGCAAATGGC	0	6	155532292	TIAM2							129	0.511128	0.248086	2	1	1	33.1064	68.8295	5.5682e-16	1.15678	1	1	3.57384	3.62621	3.57384	-0.166872	125	0.000266571	T	0.000258478
1286	SF-LNCap	6	156203229	.	A	AC	.	PASS	PASS	202;0	243;54	AGGCCTGCTA	CCCTGGACAC	0	6	156203229	NOX3						Yes	297	0.375	0.181818	2	1	1	0	69.6552	2.95605e-21	1.76096	1	1	100	100	100	0	202	0	A	0
1287	SF-LNCap	6	158066912	.	GT	G	.	PASS	PASS	77;0	52;9	TGTTCTTGGG	TTTGGGCAAT	0	6	158066911	ZDHHC14						Yes	61	0.304303	0.147541	2	1	1	0	70	1.03801e-05	1	1	1	100	100	100	0	77	0	A	0
1288	SF-LNCap	6	158330811	.	C	A	2603	PASS	PASS	113;0	85;75	CGAATATCAG	TAACACCTAC	0	6	158330811	SNX9							160	0.966164	0.468633	2	1	1	34.8542	68.2447	9.68126e-31	1.52193	1	1	3.72201	3.83385	3.72201	0.262231	113	0.000189557	T	0.000157612
1289	SF-LNCap	6	159173131	.	C	T	1081	PASS	PASS	56;0	28;31	GGGCAGAGTC	AGTGGATGGT	0	6	159173131	SYTL3							59	1	0.525279	2	1	1	34.976	68.4859	1.74375e-15	1.48548	1	1	3.70134	3.87532	3.70134	0.377329	56	0.000198794	A	0.000134772
1290	SF-LNCap	6	160500860	.	G	A	535	PASS	PASS	69;0	56;15	CAAGCTCATA	TAAACTAGAA	0	6	160500860	IGF2R							71	0.435495	0.211304	2	1	1	35.737	70	7.25814e-08	1.48548	1	1	3.80885	3.98197	3.80885	-0.255158	69	0.000155221	T	0.000124877
1291	SF-LNCap	6	160872065	.	C	T	1834	PASS	PASS	227;0	201;56	TAAGAAAACC	CAGTTTCCCG	0	6	160872065	SLC22A3							257	0.448849	0.217913	2	1	1	32.9187	68.9979	5.05787e-26	1.57095	1	1	3.5389	3.57153	3.5389	-0.238496	227	0.000288885	A	0.000247625
1292	SF-LNCap	6	164092531	.	G	T	670	PASS	PASS	119;0	64;20	ACCTCCCAGC	GCTCCGCTGA	0	6	164092531	AK093114							84	0.490538	0.238172	2	1	1	33.5693	67.1565	1.48503e-12	1.57095	1	1	3.47384	3.77625	3.47384	-0.189979	119	0.000335525	A	0.000236158
1293	SF-LNCap	6	165715339	.	C	A	1313	PASS	PASS	146;0	83;38	CCTTTCTTTT	TTCCTTCCCC	0	6	165715339	C6orf118							121	0.647126	0.313979	2	1	1	34.7597	68.5182	1.9014e-21	0.881291	1	1	3.65461	3.57279	3.65461	-0.0222169	146	0.000221362	T	0.000265341
1294	SF-LNCap	6	165749412	exomeSNP 0.0091743115	G	A	303	PASS	PASS	31;0	20;10	cctgaggctc	tctttgagga	0	6	165749412	PDE10A							30	0.68706	0.333347	2	1	1	30.55	68.1175	1.44592e-05	1.48548	1	1	3.64465	3.30191	3.64465	0.0471588	31	0.000226495	T	0.000677563	Yes		Yes
1295	SF-LNCap	6	166308218	.	T	C	956	PASS	PASS	104;0	111;27	agaaaatGCA	ATAAATATGT	0	6	166308218	AK090688							138	0.40329	0.195672	2	1	1	35.5059	68.2588	1.12894e-11	1.36096	1	1	3.86243	3.93731	3.86243	-0.292834	104	0.000137211	A	0.000110075			Yes
1296	SF-LNCap	6	167313912	.	C	T	1249	PASS	PASS	112;0	58;39	AAACGGCGCG	GAACGCTCAG	0	6	167313912	RPS6KA2							97	0.828109	0.401948	2	1	1	32.3764	67.8233	1.44284e-21	1.48548	1	1	3.35599	3.23311	3.35599	0.144195	112	0.000439982	A	0.000824243
1297	SF-LNCap	6	169559255	.	G	GT	.	PASS	PASS	80;0	83;21	AAGGGTGATG	TGATTAGCCA	0	6	169559255	SMOC2						Yes	104	0.416466	0.201923	2	1	1	0	69.5564	2.19242e-09	1.48548	1	1	100	100	100	0	80	0	A	0
1298	SF-LNCap	6	170059686	.	A	G	448	PASS	PASS	56;0	41;13	GTCACTGCCC	GAGCCCACCA	0	6	170059686	WDR27							54	0.495757	0.240702	2	1	1	34.6099	67.8233	4.07655e-07	1.48548	1	1	3.4746	3.76292	3.4746	-0.164825	56	0.000334939	T	0.000127332
1299	SF-LNCap	6	170189934	.	G	T	1924	PASS	PASS	321;0	322;57	TCGTATCTCA	GAGTGAAACC	0	6	170189934	LINC00242							379	0.309928	0.150511	2	1	1	33.8397	69.1807	1.01558e-25	1.84644	1	1	3.61495	3.79088	3.61495	-0.370843	321	0.00024251	A	0.000212103
1300	SF-LNCap	6	170190312	.	G	A	3090	PASS	PASS	428;0	357;92	CTTGTGAATG	ACTTTGGATT	0	6	170190312	LINC00242							450	0.421113	0.204472	2	1	1	33.7681	67.489	3.2e-44	1.76096	1	1	3.52928	3.61711	3.52928	-0.274273	428	0.00029535	T	0.0022597
1301	SF-LNCap	7	889659	.	G	A	1768	PASS	PASS	168;0	157;51	TGGCACATCT	GGCATGTGCA	0	7	889659	SUN1							208	0.504671	0.245277	2	1	1	34.8701	66.8331	1.72574e-22	1.92193	1	1	3.2297	3.74323	3.2297	-0.172949	168	0.000588205	T	0.000262148
1302	SF-LNCap	7	1516094	.	G	A	536	PASS	PASS	50;0	35;15	CGCCGCTTCT	TAACGGGTGC	0	7	1516094	INTS1							50	0.61858	0.300144	2	1	1	35.8478	63.5085	5.67578e-08	1.48548	1	1	3.64547	3.96638	3.64547	-0.0280112	50	0.000226065	T	0.000273546
1303	SF-LNCap	7	1590377	.	G	A	147	PASS	PASS	29;0	35;5	GACTGGCCAT	GAAGAGTGTG	0	7	1590377	TMEM184A							40	0.258055	0.125479	2	1	1	29.5939	68.1175	0.0112104	1.48548	1	1	3.44173	3.25488	3.44173	-0.505432	29	0.000361245	T	0.000756523				Yes
1304	SF-LNCap	7	1855540	.	C	T	212	PASS	PASS	33;0	18;6	GGGTGCTGGC	GCCCCAGCAG	0	7	1855540	MAD1L1							24	0.51527	0.250012	2	1	1	35.3883	68.4349	0.000407855	1.29546	0.5	1	3.73603	3.9641	3.73603	-0.12479	33	0.00018354	A	0.000120249
1305	SF-LNCap	7	2119274	.	C	T	1840	PASS	PASS	180;0	108;54	TTGCCCTTTG	AATTTCAATT	0	7	2119274	MAD1L1							162	0.687091	0.333322	2	1	1	34.1966	69.1349	6.78675e-29	1.36096	1	1	3.72882	3.78239	3.72882	0.0165258	180	0.000186611	A	0.000208312
1306	SF-LNCap	7	2433484	.	A	C	669	PASS	PASS	102;0	73;19	GCCCCGACTC	GATTCTGCAC	0	7	2433484	EIF3B							92	0.424774	0.206581	2	1	1	35.3084	68.017	1.49896e-10	1.57095	1	1	3.19956	3.91502	3.19956	-0.265264	102	0.000630405	T	0.000159944
1307	SF-LNCap	7	3998465	.	G	T	198	PASS	PASS	47;0	27;6	AAATTTTCAA	AATGGTTTTT	0	7	3998465	SDK1							33	0.374721	0.181876	2	1	1	33.0505	70	0.000298617	1.36096	1	1	3.71422	3.74657	3.71422	-0.335674	47	0.000192987	A	0.000187836				Yes
1308	SF-LNCap	7	4839857	.	G	A	978	PASS	PASS	119;0	82;27	CAGCTCCACC	TGAAGACGTA	0	7	4839857	RADIL							109	0.510803	0.247882	2	1	1	36.3573	66.4719	1.71777e-14	1.57095	1	1	3.65841	3.9841	3.65841	-0.158786	119	0.000219435	T	0.000278002
1309	SF-LNCap	7	6210123	.	G	A	860	PASS	PASS	81;0	50;25	TGCTGCCATG	GCAGAGGGGT	0	7	6210123	CYTH3							75	0.686697	0.333161	2	1	1	34.6826	65.7875	1.63942e-13	1.57095	1	1	3.66409	3.52411	3.66409	0.017436	81	0.000216583	T	0.000225863
1310	SF-LNCap	7	6212482	.	G	A	857	PASS	PASS	55;0	59;26	CCCAGGCTGC	CTGTGAGCAC	0	7	6212482	CYTH3							85	0.630384	0.305914	2	1	1	33.1239	68.5566	5.99292e-10	1.57095	1	1	3.56249	3.64884	3.56249	-0.0322866	55	0.000273626	T	0.000306546
1311	SF-LNCap	7	7679852	.	T	C	220	PASS	PASS	28;0	13;7	GGGGGCGCAG	GATCGGAGGC	0	7	7679852	RPA3							20	0.720133	0.349693	2	1	1	31.731	67.2947	7.63279e-05	1.15678	1	1	3.26886	3.3824	3.26886	0.0666797	28	0.000537569	A	0.000272563				Yes
1312	SF-LNCap	7	10000963	.	T	A	3240	PASS	PASS	290;0	352;92	ggattcctca	ttgtaagaca	0	7	10000963	PER4							444	0.427078	0.207227	2	1	1	35.3458	68.9833	7.92616e-35	1.84644	1	1	3.79881	3.8751	3.79881	-0.266609	290	0.00015885	C	0.00013011			Yes
1313	SF-LNCap	7	13141311	.	G	A	537	PASS	PASS	42;0	38;15	CATATATGTG	CTGTACCACA	0	7	13141311	ARL4A							53	0.583434	0.283032	2	1	1	35.8562	69.3782	4.54891e-07	1.84644	1	1	3.81062	4.00092	3.81062	-0.079053	42	0.00015459	T	0.000125766				Yes
1314	SF-LNCap	7	14384984	exomeSNP 0.0091743115	C	T	410	PASS	PASS	59;0	81;12	TTCAGATGTG	CAAACTCAAA	0	7	14384984	DGKB							93	0.266101	0.129163	2	1	1	34.2564	67.6388	4.51347e-05	1.29546	1	1	3.84109	3.8264	3.84109	-0.511609	59	0.000144118	A	0.000207461	Yes
1315	SF-LNCap	7	17379430	.	C	T	3196	PASS	PASS	392;0	407;94	CCAATTCGTG	CTTTCAATTG	0	7	17379430	AHR							501	0.386649	0.187736	2	1	1	34.1439	69.2052	5.29775e-40	1.48548	1	1	3.56858	3.747	3.56858	-0.320869	392	0.000269815	A	0.000245584
1316	SF-LNCap	7	18633857	.	CT	C	.	PASS	PASS	19;0	9;8	AAAATATCTC	TTTTCAGTTT	0	7	18633856	HDAC9						Yes	17	0.970588	0.470588	2	1	1	0	68.8295	6.27478e-05	1.29546	1	1	100	100	100	0	19	0	A	0				Yes
1317	SF-LNCap	7	18868679	.	T	G	708	PASS	PASS	106;0	89;21	GACTTCAGTT	TGTGTGTGTG	0	7	18868679	HDAC9							110	0.393435	0.19091	2	1	1	33.906	69.5564	1.10228e-10	1	1	1	3.81427	3.65956	3.81427	-0.311255	106	0.000153296	A	0.000167658
1318	SF-LNCap	7	20197942	.	A	T	845	PASS	PASS	62;0	81;24	AATTTGATCA	AATCTTCCAG	0	7	20197942	MACC1							105	0.471199	0.228604	2	1	1	35.2887	66.4266	7.87881e-09	1.72193	1	1	3.84235	3.93896	3.84235	-0.210797	62	0.000143703	C	0.000137847
1319	SF-LNCap	7	20197963	.	G	A	1150	PASS	PASS	70;0	92;33	GGACAGATGT	AGTAACCCAG	0	7	20197963	MACC1							125	0.544066	0.264023	2	1	1	34.9216	68.0018	1.76775e-11	1.57095	1	1	3.63172	3.90511	3.63172	-0.124837	70	0.000233334	T	0.000154433
1320	SF-LNCap	7	20445606	.	CT	C	.	PASS	PASS	61;0	96;8	TTATTTTGTC	TTTTTTTTCT	0	7	20445605	ITGB8		Yes				Yes	104	0.14017	0.0679612	2	1	1	0	70	0.00191652	0.468996	1	1	100	100	100	0	61	0	A	0				Yes
1321	SF-LNCap	7	22306604	.	C	T	4173	PASS	PASS	325;1	389;116	GCTTTCAAAG	AATAACAGCT	0	7	22306604	RAPGEF5							505	0.466961	0.22975	2	1	1	36.0475	68.544	1.4251e-41	1.35678	1	1	2.47395	4.00506	2.47395	-0.213285	326	0.00334469	A	0.000137657
1322	SF-LNCap	7	22306681	.	C	T	1062	PASS	PASS	127;0	120;30	AAAAATGTAG	CATCAAAAGC	0	7	22306681	RAPGEF5							150	0.411858	0.199868	2	1	1	35.7417	67.7987	7.01231e-14	1.37095	1	1	3.74637	3.35226	3.74637	-0.28649	127	0.000179223	A	0.000223128
1323	SF-LNCap	7	22450276	.	C	T	1165	PASS	PASS	131;0	114;34	AGAGCTCCTG	TGAATGGGGA	0	7	22450276	RAPGEF5							148	0.473246	0.229797	2	1	1	34.3653	68.0614	4.36534e-16	1.48548	1	1	3.46226	3.83091	3.46226	-0.208679	131	0.000344578	A	0.000203172
1324	SF-LNCap	7	22533611	.	A	G	204	PASS	PASS	17;0	19;6	AGCATAGTCT	TGTGGCACTG	0	7	22533611	STEAP1B							25	0.494708	0.239975	2	1	1	34.137	51.58	0.00552311	1.72193	0.5	1	3.93494	3.77449	3.93494	-0.176053	17	0.000116119	T	0.000135788				Yes
1325	SF-LNCap	7	23157575	.	A	C	2196	PASS	PASS	250;0	191;62	AAGCCACATA	ATCTAAAGGT	0	7	23157575	KLHL7							253	0.505164	0.245043	2	1	1	35.5995	65.8773	1.24109e-30	1.48548	1	1	3.94006	3.86377	3.94006	-0.171425	250	0.00011476	T	0.000117358
1326	SF-LNCap	7	23164465	.	C	T	1119	PASS	PASS	110;0	138;32	AAAGCATTGT	GTAACAAATA	0	7	23164465	KLHL7							170	0.387966	0.188291	2	1	1	35.0736	68.5337	1.77876e-12	1.57095	1	1	3.72919	3.89031	3.72919	-0.314271	110	0.00018645	A	0.000152789
1327	SF-LNCap	7	23383432	.	T	C	429	PASS	PASS	62;0	55;13	CCTTTAACTG	AATAGTGCGT	0	7	23383432	IGF2BP3							68	0.394585	0.191482	2	1	1	33.1071	70	1.28656e-06	1.76096	0.5	1	3.77542	3.71116	3.77542	-0.299948	62	0.000167635	A	0.000453843
1328	SF-LNCap	7	23802379	.	C	A	757	PASS	PASS	50;0	86;22	CGGAAAAGAC	TGATGTATTA	0	7	23802379	STK31							108	0.419901	0.203758	2	1	1	34.5036	68.2908	4.65805e-07	1.48548	1	1	3.76894	3.8487	3.76894	-0.27019	50	0.000170151	T	0.000170147
1329	SF-LNCap	7	23802557	.	T	A	355	PASS	PASS	21;0	21;10	gaattaaaaa	atattaaata	0	7	23802557	STK31							31	0.664933	0.322546	2	1	1	35.5682	69.0652	0.000164799	0.881291	1	1	3.81202	3.9622	3.81202	-3.91915e-05	21	0.000154093	C	0.000105881			Yes	Yes
1330	SF-LNCap	7	24755126	.	G	T	1380	PASS	PASS	218;0	160;42	aagctGCGGG	GAGTGACACA	0	7	24755126	DFNA5							203	0.425867	0.206715	2	1	1	33.2079	69.3336	5.14584e-22	1.35678	1	1	3.63076	3.27325	3.63076	-0.2637	218	0.000233851	C	0.00518347
1331	SF-LNCap	7	25191211	.	T	C	584	PASS	PASS	57;0	58;17	AAAAAGATAC	TACATCATAA	0	7	25191211	C7orf31							75	0.467261	0.226708	2	1	1	34.4537	69.4516	1.14961e-07	1.35678	1	1	3.80476	3.83403	3.80476	-0.216624	57	0.000156689	A	0.000173655
1332	SF-LNCap	7	26240297	.	A	G	776	PASS	PASS	109;0	70;22	CGCTGTAGTG	GAACTGCCGC	0	7	26240297	HNRNPA2B1							92	0.492616	0.239187	2	1	1	35.426	66.9803	1.71137e-12	1.84644	1	1	3.46441	3.87537	3.46441	-0.176015	109	0.000342878	T	0.000184108
1333	SF-LNCap	7	27219242	.	T	C	984	PASS	PASS	175;0	140;29	CAGACTGAAA	TGCTAAACTT	0	7	27219242	HOXA10-HOXA9							169	0.353544	0.171642	2	1	1	34.0345	69.6791	4.55346e-15	1.76096	1	1	3.64505	3.794	3.64505	-0.363557	175	0.000226283	A	0.000154265
1334	SF-LNCap	7	27269617	.	T	A	698	PASS	PASS	79;0	54;20	Gatttggtgt	tacaagcatg	0	7	27269617	HOTTIP							74	0.556365	0.270236	2	1	1	34.9943	68.593	7.83718e-11	1.36096	1	1	3.3153	3.89412	3.3153	-0.113972	79	0.000483132	C	0.000103349			Yes
1335	SF-LNCap	7	27805616	.	G	A	2669	PASS	PASS	262;0	236;77	TGTTAGTGGT	ACCACAAAAG	0	7	27805616	TAX1BP1							313	0.507025	0.245987	2	1	1	34.8818	68.1671	2.08863e-34	1.29546	1	1	3.80456	3.39113	3.80456	-0.170198	262	0.000156762	T	0.000380258
1336	SF-LNCap	7	27808376	.	T	C	850	PASS	PASS	67;0	68;26	TTTGATTTGT	GGAACAGGTA	0	7	27808376	TAX1BP1							94	0.570012	0.276545	2	1	1	32.8036	69.6419	6.28341e-11	1.15678	1	1	3.75583	3.66399	3.75583	-0.0902686	67	0.000175363	A	0.000188813
1337	SF-LNCap	7	28758401	.	C	T	689	PASS	PASS	106;0	114;20	TTCTCTGCTA	ATCTCCACAA	0	7	28758401	CREB5							134	0.307542	0.149354	2	1	1	34.5406	69.0652	4.07909e-09	1.52193	1	1	3.61491	3.85151	3.61491	-0.43909	106	0.000242532	A	0.000184323
1338	SF-LNCap	7	30062252	.	T	C	244	PASS	PASS	28;0	29;7	TCTAGTGCTA	AGTAAGAAAA	0	7	30062252	FKBP14							36	0.400765	0.194494	2	1	1	34.9408	65.9004	0.00135366	1.15678	1	1	3.73583	3.89856	3.73583	-0.300901	28	0.000183625	A	0.000147574
1339	SF-LNCap	7	30218521	.	G	A	2084	PASS	PASS	232;0	210;60	CAAAATCTGA	GACTTTCTAA	0	7	30218521	C7orf41							271	0.456231	0.221447	2	1	1	34.9042	68.7508	2.71951e-27	1.76096	1	1	3.61126	3.66959	3.61126	-0.226195	232	0.000244582	C	0.00367802
1340	SF-LNCap	7	30721315	.	G	A	135	PASS	PASS	10;0	11;4	CACGGGAATT	TGGGCAAATC	0	7	30721315	CRHR2							15	0.549778	0.266725	2	1	1	33.7972	65.192	0.0325077	1.84644	1	1	3.78028	3.81376	3.78028	-0.096804	10	0.000165769	T	0.000222049				Yes
1341	SF-LNCap	7	31611813	.	T	C	1523	PASS	PASS	165;0	162;44	GTATGTAATT	CCAGGTGCTT	0	7	31611813	CCDC129							206	0.439532	0.213532	2	1	1	34.8389	68.2908	2.65379e-19	1.48548	1	1	3.37088	3.64336	3.37088	-0.248758	165	0.000425177	A	0.000133513
1342	SF-LNCap	7	31617485	.	C	T	990	PASS	PASS	161;0	158;29	AGGTCGTTTC	GACAGCTGGA	0	7	31617485	CCDC129							187	0.319839	0.155292	2	1	1	34.329	67.3898	1.63596e-13	1.84644	1	1	3.6605	3.72553	3.6605	-0.417399	161	0.000218383	A	0.000328441
1343	SF-LNCap	7	32594244	.	T	A	934	PASS	PASS	42;0	45;26	AGATGGAGTA	TTAACTTTTA	0	7	32594244	AVL9							71	0.754942	0.366153	2	1	1	36.0043	68.5566	1.37e-09	1.29546	1	1	3.91674	4.00359	3.91674	0.0927625	42	0.000121087	C	0.000101532
1344	SF-LNCap	7	39125589	.	G	A	994	PASS	PASS	113;0	97;29	GCTTGCGCCT	TGGAATCAAA	0	7	39125589	POU6F2							126	0.474215	0.230158	2	1	1	34.3933	68.3803	6.74649e-14	1.57095	1	1	3.6284	3.7961	3.6284	-0.209696	113	0.000235123	T	0.00014601
1345	SF-LNCap	7	40234630	.	C	A	2273	PASS	PASS	222;0	194;65	GACGAGATTG	TCCTCACATC	0	7	40234630	C7orf10							259	0.517268	0.25098	2	1	1	35.072	68.9928	1.54955e-29	1.48548	1	1	3.73708	3.86592	3.73708	-0.160131	222	0.000183099	T	0.000151138
1346	SF-LNCap	7	41172936	.	AC	A	.	PASS	PASS	210;0	185;57	ACAACGCGCA	CCCCCCACTC	0	7	41172935	C7orf10						Yes	242	0.485795	0.235537	2	1	1	0	69.3453	4.13307e-26	0.921928	1	1	100	100	100	0	210	0	A	0
1347	SF-LNCap	7	41729431	.	C	T	1748	PASS	PASS	222;0	195;51	AGTGGAAGGA	AGTGAGGACC	0	7	41729431	INHBA							246	0.426432	0.207162	2	1	1	34.5549	65.679	5.97539e-24	1.36096	1	1	3.39032	3.34127	3.39032	-0.26581	222	0.000406584	A	0.00022195
1348	SF-LNCap	7	41975852	.	A	G	1821	PASS	PASS	214;0	201;55	aagcagaggt	ctaatcaaga	0	7	41975852	LOC285954							256	0.441776	0.214538	2	1	1	33.4678	67.9438	9.99606e-25	1.72193	1	1	3.46302	3.06246	3.46302	-0.247137	214	0.000343981	T	0.000436797			Yes
1349	SF-LNCap	7	42961384	.	T	A	1323	PASS	PASS	83;0	83;40	CCCATGATAT	AATTTACTTA	0	7	42961384	PSMA2							123	0.669823	0.325152	2	1	1	33.1629	69.7675	5.31547e-16	1.36096	1	1	3.4095	3.72894	3.4095	-0.0107512	83	0.00038904	C	0.000191229
1350	SF-LNCap	7	43680051	.	C	G	465	PASS	PASS	52;0	44;14	CAGCTTCAAG	TTGAAAAATA	0	7	43680051	C7orf44							58	0.497411	0.24137	2	1	1	33.3927	70	4.2893e-07	1.29546	1	1	3.69589	3.66466	3.69589	-0.17604	52	0.000201303	A	0.000199678
1351	SF-LNCap	7	43917131	.	G	A	1668	PASS	PASS	156;0	80;52	TGGGAAGTGG	CAAAACGCCT	0	7	43917131	URGCP							132	0.810442	0.393244	2	1	1	32.4784	66.3325	8.2038e-29	1.37095	1	1	3.51937	3.13555	3.51937	0.135093	156	0.000302156	T	0.00045512
1352	SF-LNCap	7	44146180	.	G	T	702	PASS	PASS	116;0	94;21	AGGGAAGAAA	GCAAGAAAGA	0	7	44146180	AEBP1							115	0.376255	0.182657	2	1	1	33.8259	68.2084	6.72983e-11	0.970951	1	1	3.63779	3.16886	3.63779	-0.331674	116	0.000230097	A	0.0005424
1353	SF-LNCap	7	44274179	.	TG	T	.	PASS	PASS	116;0	101;25	CCCAGGGCGT	GGGGTGAAGC	0	7	44274178	CAMK2B						Yes	126	0.409226	0.198413	2	1	1	0	67.3498	3.04697e-12	1.15678	1	1	100	100	100	0	116	0	A	0
1354	SF-LNCap	7	46300745	.	T	C	952	PASS	PASS	117;0	90;28	cttattatga	ggtctcatga	0	7	46300745	IGFBP3							118	0.48881	0.237241	2	1	1	34.1771	67.9811	3.43196e-14	1.68548	1	1	3.61519	3.7037	3.61519	-0.186348	117	0.000242381	A	0.000140673			Yes
1355	SF-LNCap	7	47336806	exomeSNP 0.0091743115	C	T	797	PASS	PASS	85;0	81;23	TTCAACATGG	GATGGCTGGA	0	7	47336806	TNS3							104	0.455601	0.221196	2	1	1	34.7432	68.366	1.34531e-10	1.76096	1	1	3.52459	3.86962	3.52459	-0.229125	85	0.000298554	A	0.000161666	Yes
1356	SF-LNCap	7	48099855	.	G	A	817	PASS	PASS	33;0	64;23	ATCAACACCA	CAGAGCTCAA	0	7	48099855	C7orf57							87	0.545007	0.264388	2	1	1	35.6023	66.5086	2.11595e-06	1.36096	1	1	3.84781	3.96206	3.84781	-0.129508	33	0.000141909	T	0.00013514
1357	SF-LNCap	7	48260738	.	A	T	353	PASS	PASS	22;0	33;10	AGATAGATTT	TTCTTCAGTT	0	7	48260738	ABCA13							43	0.479359	0.23259	2	1	1	35.4725	66.1816	0.000910968	1.35678	1	1	3.76061	3.89297	3.76061	-0.204026	22	0.000173448	C	0.000150588
1358	SF-LNCap	7	48260793	.	T	G	461	PASS	PASS	28;0	40;14	ATACTCCATT	GACTTTAGAA	0	7	48260793	ABCA13							54	0.534252	0.259186	2	1	1	33.0703	66.6012	3.81528e-05	1.57095	1	1	3.81014	3.65772	3.81014	-0.132704	28	0.000154759	A	0.00015484
1359	SF-LNCap	7	48269628	.	T	G	1628	PASS	PASS	124;0	128;47	GACATAGAGC	AAAATGATGT	0	7	48269628	ABCA13							175	0.553626	0.268553	2	1	1	34.7502	69.0051	3.63132e-19	1.48548	1	1	3.89341	3.83343	3.89341	-0.12021	124	0.00012777	A	0.000138869
1360	SF-LNCap	7	50454940	.	AT	A	.	PASS	PASS	33;0	15;20	AAGGGTAGAA	TTTTTTTTTA	0	7	50454939	IKZF1						Yes	35	1	0.571429	2	1	1	0	68.593	2.11847e-10	0.468996	1	0.428571	100	100	100	0	33	0	A	0				Yes
1361	SF-LNCap	7	50518739	.	G	T	1286	PASS	PASS	176;0	190;38	gcatgtttaa	ataaaataag	0	7	50518739	FIGNL1							228	0.343375	0.166746	2	1	1	33.9411	69.5096	1.99393e-16	0.970951	1	1	3.58359	3.79182	3.58359	-0.383853	176	0.000260657	A	0.000186703			Yes
1362	SF-LNCap	7	50778689	.	T	C	316	PASS	PASS	84;0	69;9	tttcagaacc	ggagaacggc	0	7	50778689	GRB10							78	0.237838	0.115448	2	1	1	35.2042	68.9605	2.70788e-05	1.48548	1	1	3.87751	3.90216	3.87751	-0.564102	84	0.000132532	A	0.000121313			Yes
1363	SF-LNCap	7	52246122	.	GT	G	.	PASS	PASS	56;0	63;14	tcctaagtag	ttttttagtt	0	7	52246121	DQ599872						Yes	77	0.310606	0.181818	3	2	1	0	67.9811	3.25301e-06	0.921928	1	1	100	100	100	0	56	0	A	0			Yes	Yes
1364	SF-LNCap	7	55234021	.	A	T	3728	PASS	PASS	177;0	162;108	GTTTCTCAAA	TCCTCAGCTT	0	7	55234021	EGFR							270	0.68259	0.399923	3	2	1	34.603	68.7858	2.073e-41	1.57095	1	1	3.44552	3.86283	3.44552	0.141269	177	0.000358111	C	0.000142402
1365	SF-LNCap	7	55273162	rs41321844	G	T	4749	PASS	PASS	249;1	201;140	CAGAAAGGCA	CCACCAAATT	0	7	55273162	EGFR							341	0.693588	0.410398	3	2	1	34.0847	68.6607	0	1.48548	1	1	2.35477	3.50278	2.35477	0.155905	250	0.00439512	A	0.000356118	Yes	by-cluster
1366	SF-LNCap	7	56022958	.	G	C	828	PASS	PASS	60;0	58;24	ATCACAAACT	TGTCCAGTTT	0	7	56022958	MRPS17							82	0.499665	0.292637	3	2	1	34.6013	68.8295	2.48515e-10	1.48548	0.5	1	3.8233	3.84878	3.8233	-0.0669414	60	0.000150142	A	0.000119951
1367	SF-LNCap	7	56130604	.	A	G	600	PASS	PASS	40;0	42;18	GAAGGGGGAA	TTTAATTGGA	0	7	56130604	CCT6A;PSPH							60	0.512257	0.300044	3	2	1	33.4348	67.3713	1.57965e-07	0.970951	1	1	3.72973	3.74424	3.72973	-0.0454835	40	0.000186222	T	0.000260183
1368	SF-LNCap	7	63485497	.	C	T	358	PASS	PASS	47;0	44;11	gtGTCTGTGA	ATGCACTTCT	0	7	63485497	LOC100506050							55	0.341193	0.199936	3	2	1	32.9931	69.1507	1.42774e-05	1.72193	1	1	3.6704	3.19637	3.6704	-0.280521	47	0.000213463	A	0.000444363				Yes
1369	SF-LNCap	7	63485661	.	C	T	2211	PASS	PASS	317;0	384;63	ttactgagca	ctaggtgaca	0	7	63485661	LOC100506050							447	0.24072	0.141136	3	2	1	35.1728	69.11	2.2725e-25	1.84644	1	1	3.64355	3.92468	3.64355	-0.46975	317	0.000227065	A	0.000263762			Yes
1370	SF-LNCap	7	63727184	.	G	T	1876	PASS	PASS	132;0	119;53	CTTTTAAGTG	TCCTCAAGTC	0	7	63727184	ZNF679							172	0.526251	0.308296	3	2	1	35.4906	68.7626	1.25936e-22	1.76096	1	1	3.60738	3.93315	3.60738	-0.030691	132	0.000246776	A	0.000300097
1371	SF-LNCap	7	64388164	.	C	T	2869	PASS	PASS	218;0	239;84	TGTAAAAGTG	GGATGAGCAT	0	7	64388164	ZNF273			Yes	Yes	1		323	0.53581	0.259951	2	1	1	34.3395	69.11	1.19665e-32	1.48548	0.5	1	3.78525	3.51359	3.78525	-0.136616	218	0.000163885	A	0.000207135
1372	SF-LNCap	7	65556974	.	C	T	1206	PASS	PASS	152;0	87;35	GCTCACCACT	GCCCACCTGT	0	7	65556974	ASL							122	0.590598	0.286883	2	1	1	34.5353	68.6607	4.07161e-20	1.57095	1	1	3.27263	3.86337	3.27263	-0.0791601	152	0.000532931	A	0.000155189
1373	SF-LNCap	7	70800423	.	A	AT	.	PASS	PASS	38;0	36;14	GAGGACATCA	TTTTTCTGTG	0	7	70800423	WBSCR17						Yes	50	0.5775	0.28	2	1	1	0	68.6607	1.71525e-06	1.15678	1	1	100	100	100	0	38	0	A	0				Yes
1374	SF-LNCap	7	70880828	.	T	A	162	PASS	PASS	45;0	25;5	AGATGCAAAT	TGAAATGACA	0	7	70880828	WBSCR17							30	0.343295	0.166627	2	1	1	32.7475	68.1175	0.000956266	1.57095	1	1	3.74194	3.42416	3.74194	-0.380523	45	0.000181062	C	0.000211005
1375	SF-LNCap	7	73787387	.	G	A	949	PASS	PASS	153;0	137;30	CACCGCACCC	CCTGGCCCGC	0	7	73787387	CLIP2							167	0.369462	0.179668	2	1	1	31.9348	67.1565	1.4625e-14	1.15678	1	1	3.2706	3.29988	3.2706	-0.342065	153	0.000535434	T	0.000387295
1376	SF-LNCap	7	73818314	.	G	A	283	PASS	PASS	42;0	27;9	CGTACTCACC	CCGCGGACAA	0	7	73818314	CLIP2							36	0.514613	0.250184	2	1	1	31.6877	68.9605	1.80613e-05	1.57095	1	1	3.1701	3.41065	3.1701	-0.160024	42	0.000674556	T	0.000571732
1377	SF-LNCap	7	75039302	.	C	T	232	PASS	PASS	45;1	33;7	tatatataca	acacacatat	0	7	75039302	TRIM73							40	0.315902	0.17502	2	1	1	33.2394	41.7047	0.00140736	1.29546	0.5	1	1.65066	3.72837	1.65066	-0.358997	46	0.0218552	A	0.000150716			Yes	Yes
1378	SF-LNCap	7	75608965	.	C	T	532	PASS	PASS	70;0	53;15	GTCTGTAGGG	GCCCCTCAGC	0	7	75608965	POR							68	0.454325	0.22065	2	1	1	35.6632	68.7508	4.66595e-08	1.57095	1	1	3.42983	3.79262	3.42983	-0.22169	70	0.000371271	A	0.000204125				Yes
1379	SF-LNCap	7	77408399	.	C	T	1665	PASS	PASS	207;0	198;47	AGAATTGTGC	CTGGAAATCT	0	7	77408399	RSBN1L							245	0.395162	0.19189	2	1	1	35.4986	69.0051	2.65111e-21	1.84644	1	1	3.52827	3.96046	3.52827	-0.310012	207	0.000296033	A	0.000137229
1380	SF-LNCap	7	79092310	.	C	A	246	PASS	PASS	24;0	25;7	TGAATAAATA	GTATGATACA	0	7	79092310	MAGI2-AS3							32	0.450736	0.218737	2	1	1	35.3432	68.6607	0.00156367	1.29546	1	1	3.70232	3.74079	3.70232	-0.234021	24	0.000198345	T	0.000145718				Yes
1381	SF-LNCap	7	81372349	.	G	A	572	PASS	PASS	80;0	82;16	ATGACTTTGT	ATGCTGCACA	0	7	81372349	HGF							98	0.336535	0.163326	2	1	1	35.8469	68.8295	1.59313e-07	1.57095	1	1	3.80126	3.9761	3.80126	-0.386787	80	0.000157957	T	0.000130097
1382	SF-LNCap	7	81613604	.	G	C	3791	PASS	PASS	322;0	326;114	CATGAGAGTA	AGACTATGTT	0	7	81613604	CACNA2D1							440	0.533573	0.259202	2	1	1	33.4156	68.933	0	1.84644	1	1	3.2999	3.66352	3.2999	-0.141229	322	0.000500544	A	0.000336322
1383	SF-LNCap	7	83014748	.	C	A	3234	PASS	PASS	303;0	293;93	CCAAAGCATC	CCTACAACAG	0	7	83014748	SEMA3E			Yes	Yes	1		386	0.41113	0.240956	3	2	1	34.8453	69.5995	1.00794e-39	1.72193	1	1	3.5307	3.89363	3.5307	-0.183688	303	0.000294383	T	0.000146308
1384	SF-LNCap	7	83016212	.	GA	G	.	PASS	PASS	71;0	76;13	AATCACAAAG	AAAAAAGGAC	0	7	83016211	SEMA3E						Yes	89	0.249532	0.146067	3	2	1	0	70	3.61624e-06	0.921928	1	1	100	100	100	0	71	0	A	0				Yes
1385	SF-LNCap	7	88424197	.	A	T	2448	PASS	PASS	191;0	267;71	GGAGAAAAAG	AGAGGTTCCA	0	7	88424197	C7orf62							338	0.358536	0.210109	3	2	1	34.6735	68.9458	1.27627e-24	0.970951	1	1	3.63006	3.57022	3.63006	-0.25946	191	0.000234225	C	0.000275902
1386	SF-LNCap	7	89909064	.	A	G	1912	PASS	PASS	121;0	113;58	AAAATAATTG	CTGGTCTGCA	0	7	89909064	C7orf63							171	0.578787	0.339086	3	2	1	33.1605	69.6791	1.5341e-23	1.29546	1	1	3.54554	3.38837	3.54554	0.0305556	121	0.000284504	T	0.00045928
1387	SF-LNCap	7	91621410	.	A	G	815	PASS	PASS	74;0	101;25	TAACAGAAAT	TTGTTAGCTA	0	7	91621410	AKAP9							126	0.339077	0.198654	3	2	1	32.6772	70	5.16778e-09	1.48548	1	1	3.76884	3.68081	3.76884	-0.283241	74	0.00017019	T	0.000407116
1388	SF-LNCap	7	91709417	.	A	T	685	PASS	PASS	53;0	89;20	GAGAAAAAAC	GAGAGAGAAA	0	7	91709417	AKAP9							109	0.313071	0.183386	3	2	1	34.5579	69.0652	1.5067e-06	0.970951	1	1	3.90484	3.46446	3.90484	-0.332698	53	0.00012445	C	0.0001512
1389	SF-LNCap	7	92119170	.	G	A	2203	PASS	PASS	142;0	149;62	GTCTTTCCCA	GAACTCCAGG	0	7	92119170	PEX1							211	0.501623	0.29383	3	2	1	35.602	69.5492	2.51877e-24	1.72193	1	1	3.70428	3.96983	3.70428	-0.0648767	142	0.000197454	T	0.000117523
1390	SF-LNCap	7	92920958	.	T	C	693	PASS	PASS	49;0	68;22	CCTATTTTAT	ATAACTGTTA	0	7	92920958	CCDC132							90	0.416504	0.243984	3	2	1	31.8769	68.2908	7.00663e-08	1.36096	1	1	3.75143	3.07904	3.75143	-0.163703	49	0.00017715	A	0.000353108
1391	SF-LNCap	7	93555384	.	CT	C	.	PASS	PASS	54;0	61;13	ATGTATTCTC	TTTTTTTCTA	0	7	93555383	GNG11						Yes	74	0.300113	0.175676	3	2	1	0	68.5566	7.84744e-06	0.721928	1	1	100	100	100	0	54	0	A	0
1392	SF-LNCap	7	95101328	.	G	T	2944	PASS	PASS	273;1	286;83	AAAAACATAA	GATCAGAGGA	0	7	95101328	PON2							369	0.455924	0.224974	2	1	1	35.5619	68.5302	1.77942e-32	0.921928	1	1	2.40478	3.94051	2.40478	-0.225954	274	0.00391988	A	0.000144876
1393	SF-LNCap	7	95239197	.	AC	A	.	PASS	PASS	82;0	72;10	CATTTACCAA	CCCCAAAGGT	0	7	95239196	PDK4						Yes	82	0.251524	0.121951	2	1	1	0	70	1.5255e-05	0.970951	1	1	100	100	100	0	82	0	A	0
1394	SF-LNCap	7	95240473	.	C	T	3568	PASS	PASS	232;0	288;104	ACATCCCCCT	CCCCACATGA	0	7	95240473	PDK4							392	0.546423	0.265107	2	1	1	34.5418	68.9202	8.20163e-37	0.921928	1	1	3.75654	3.37347	3.75654	-0.126287	232	0.000175078	A	0.000249794
1395	SF-LNCap	7	96639133	.	G	A	2578	PASS	PASS	256;0	265;74	CAGAACAAAC	CTCTAAGTTT	0	7	96639133	DLX6							339	0.449881	0.218359	2	1	1	34.9563	68.3493	5.31639e-31	1.29546	1	1	3.6287	3.79613	3.6287	-0.237649	256	0.000234962	T	0.000209358
1396	SF-LNCap	7	97365520	.	C	T	200	PASS	PASS	21;0	31;6	ATTATACAGA	ATATATTCAG	0	7	97365520	TAC1							37	0.334293	0.162259	2	1	1	33.3816	68.4349	0.0206886	1.57095	1	1	3.75008	3.77914	3.75008	-0.397713	21	0.000177699	A	0.000204759
1397	SF-LNCap	7	98524660	exomeSNP 0.0091743115	G	T	325	PASS	PASS	63;0	28;10	TGAAATTAAA	CAGATAAATT	0	7	98524660	TRRAP							38	0.541967	0.263178	2	1	1	32.6267	69.0652	4.90222e-07	1.29546	1	1	3.39068	3.66988	3.39068	-0.11378	63	0.000406247	A	0.000245324	Yes			Yes
1398	SF-LNCap	7	98547123	.	C	CG	.	PASS	PASS	180;0	153;30	TGCTGCTGCC	GGGGGTGCCC	0	7	98547123	TRRAP						Yes	183	0.338115	0.163934	2	1	1	0	69.0652	3.83008e-15	1.29546	1	1	100	100	100	0	180	0	A	0
1399	SF-LNCap	7	99578448	.	C	T	863	PASS	PASS	162;0	113;25	CTGGGTCCTG	TGTCCTCCAG	0	7	99578448	AZGP1P1							138	0.373923	0.181455	2	1	1	34.6093	68.8767	5.16645e-14	1.52193	1	1	3.79886	3.86336	3.79886	-0.334279	162	0.00015883	A	0.000394822
1400	SF-LNCap	7	99702952	.	C	T	1164	PASS	PASS	170;0	111;34	CCTCCGCTTG	AACCACCTCA	0	7	99702952	AP4M1							145	0.482369	0.234213	2	1	1	34.5756	67.2134	7.90688e-19	1.36096	1	1	3.47253	3.26378	3.47253	-0.193369	170	0.000336535	A	0.000239984
1401	SF-LNCap	7	99747212	.	G	A	1356	PASS	PASS	159;0	109;39	GGTGCGTTCT	GGAAAGGGAG	0	7	99747212	C7orf59							148	0.542978	0.263524	2	1	1	34.9006	67.5771	1.69739e-20	0.970951	1	1	3.5821	3.8568	3.5821	-0.124851	159	0.000261555	T	0.000156499
1402	SF-LNCap	7	99754064	.	A	T	615	PASS	PASS	154;0	85;19	AGTCTTGGAG	TTGTTAAGCA	0	7	99754064	C7orf43							104	0.375627	0.182348	2	1	1	32.7952	68.5182	2.98793e-12	1.36096	1	1	3.64491	2.97764	3.64491	-0.334866	154	0.000226357	C	0.000423151
1403	SF-LNCap	7	99787220	.	G	T	739	PASS	PASS	68;0	55;21	ACGCAAAGAG	TGAGGAGTGT	0	7	99787220	STAG3							76	0.569441	0.27626	2	1	1	35.3924	67.1874	3.47078e-10	1.36096	0.5	1	3.77701	3.73984	3.77701	-0.0927823	68	0.00016702	A	0.000144977				Yes
1404	SF-LNCap	7	100004964	.	G	A	599	PASS	PASS	78;0	65;17	CAGAAGAGAA	GGGTTAGATG	0	7	100004964	ZCWPW1							82	0.427322	0.20737	2	1	1	35.3312	70	1.21871e-08	1.29546	1	1	3.73635	3.92098	3.73635	-0.260799	78	0.000183406	T	0.000152292
1405	SF-LNCap	7	100007051	.	C	A	1329	PASS	PASS	156;0	155;39	TCTTTTCTAC	TGTGTTCTGA	0	7	100007051	ZCWPW1							194	0.414405	0.201093	2	1	1	34.2446	68.0686	2.75812e-17	1.29546	1	1	3.77043	3.69827	3.77043	-0.283925	156	0.00016957	T	0.000223355
1406	SF-LNCap	7	100030672	.	G	A	1296	PASS	PASS	148;0	137;39	CGCATGTTTC	CCGGATCTAC	0	7	100030672	MEPCE							176	0.455834	0.221572	2	1	1	33.3974	69.7615	8.2856e-18	1.84644	1	1	3.24954	3.59177	3.24954	-0.228456	148	0.000561993	T	0.000208049
1407	SF-LNCap	7	100071907	.	C	T	460	PASS	PASS	82;0	56;14	CTATCATCGT	GCTGTCTAGG	0	7	100071907	TSC22D4							70	0.412223	0.200064	2	1	1	33.0584	68.6607	3.65197e-08	1.84644	1	1	3.70303	3.56251	3.70303	-0.285314	82	0.00019802	A	0.000282851
1408	SF-LNCap	7	100187773	.	C	A	1416	PASS	PASS	145;0	136;40	AAAGACTCCC	GCTTCTTCCC	0	7	100187773	LOC100129845							176	0.468564	0.22733	2	1	1	35.5275	65.6887	5.79458e-18	1.29546	1	1	3.8317	3.89352	3.8317	-0.210725	145	0.000147267	T	0.000173233
1409	SF-LNCap	7	100189435	.	C	A	1620	PASS	PASS	251;0	156;48	GGACCCTCTT	TTCCTCAAAA	0	7	100189435	FBXO24							204	0.484137	0.235007	2	1	1	34.0288	68.4349	5.1789e-27	0.970951	1	1	3.56271	3.21766	3.56271	-0.194479	251	0.000273487	T	0.000281667
1410	SF-LNCap	7	100388851	.	G	T	151	PASS	PASS	19;0	11;4	GGTGCAGATA	GCCTGGATCC	0	7	100388851	ZAN							15	0.549223	0.266784	2	1	1	37.7988	67.6388	0.00615385	1.84644	1	1	3.30579	4.21597	3.30579	-0.0966615	19	0.000493819	A	0.000181982
1411	SF-LNCap	7	100391705	.	GA	G	.	PASS	PASS	114;0	68;20	CCAGGGATGG	ACTGGAACGT	0	7	100391704	ZAN						Yes	88	0.46875	0.227273	2	1	1	0	68.593	5.6553e-12	1.76096	1	1	100	100	100	0	114	0	A	0
1412	SF-LNCap	7	100457717	.	C	A	852	PASS	PASS	245;0	175;26	TTGTCTGTCT	TCCGTCCCCG	0	7	100457717	SLC12A9							201	0.266072	0.129289	2	1	1	33.0559	65.9545	7.32884e-15	1.37095	1	1	3.54496	3.24156	3.54496	-0.509562	245	0.000284884	T	0.000232291
1413	SF-LNCap	7	100482849	.	GAGA	G	.	PASS	PASS	171;0	160;36	GCGCTCAAGG	GAAGGAGAAG	0	7	100482848	SRRT						Yes	196	0.378826	0.183673	2	1	1	0	68.6982	9.54071e-17	1	1	1	100	100	100	0	171	0	A	0
1414	SF-LNCap	7	100648529	.	C	A	2245	PASS	PASS	314;0	235;67	TACCTGCCAC	CTCACAACCA	0	7	100648529	MUC12							302	0.457312	0.221882	2	1	1	33.7451	66.1522	4.46405e-34	1.36096	1	1	3.80878	3.52234	3.80878	-0.227177	314	0.000155246	T	0.000294416
1415	SF-LNCap	7	100680278	.	A	G	3155	PASS	PASS	586;0	361;93	AGCAACCTCA	CGCCTAGTGA	0	7	100680278	MUC17							454	0.421993	0.204861	2	1	1	34.1053	67.3928	0	1.57095	0.5	1	3.58765	3.67627	3.58765	-0.274595	586	0.000258233	T	0.000187495
1416	SF-LNCap	7	100730922	.	C	T	1259	PASS	PASS	146;0	81;36	GTGGGTGGCA	CAGCACCGGG	0	7	100730922	TRIM56							117	0.633917	0.307626	2	1	1	35.1833	66.5624	9.93406e-21	1.52193	1	1	3.56438	3.63695	3.56438	-0.0348938	146	0.000272435	A	0.000217609
1417	SF-LNCap	7	100843782	.	G	T	422	PASS	PASS	55;0	39;12	AAGACAAGAA	GGAGAAGAAA	0	7	100843782	MOGAT3							51	0.48479	0.235315	2	1	1	35.3152	66.8331	9.22946e-07	0.970951	1	1	3.57638	3.87454	3.57638	-0.175991	55	0.000265017	A	0.000146443
1418	SF-LNCap	7	100846299	.	C	A	473	PASS	PASS	54;0	44;14	CCAGTGTCCC	TGGGAAGAGG	0	7	100846299	MOGAT3							58	0.497494	0.241387	2	1	1	33.9148	68.6607	3.03954e-07	1.29546	1	1	3.75027	3.76537	3.75027	-0.176011	54	0.000177621	T	0.000173046
1419	SF-LNCap	7	101259541	.	T	C	1267	PASS	PASS	132;0	86;37	TGTCGAACAC	TTGAAGGCGT	0	7	101259541	MYL10							123	0.619866	0.300687	2	1	1	34.467	67.1827	1.8323e-19	1.76096	1	1	3.83579	3.59195	3.83579	-0.0447314	132	0.000145888	A	0.000181498
1420	SF-LNCap	7	101460898	.	G	T	293	PASS	PASS	53;0	58;9	CGCCGGGACA	CCCCGGGACT	0	7	101460898	CUX1							67	0.277416	0.134704	2	1	1	32.6207	65.7436	0.000176146	1.48548	1	1	3.7	3.69086	3.7	-0.490755	53	0.000199407	A	0.000485049
1421	SF-LNCap	7	103051828	.	A	T	1410	PASS	PASS	169;0	144;43	TGTTAGGTTA	CAAACGAGAC	0	7	103051828	SLC26A5							187	0.474004	0.230084	2	1	1	32.9637	67.4225	2.37543e-20	1.48548	1	1	3.5785	3.54701	3.5785	-0.205444	169	0.000263729	C	0.000398387
1422	SF-LNCap	7	103136003	.	A	T	173	PASS	PASS	21;0	18;5	TCAAGTAATC	TACTTGAATA	0	7	103136003	RELN							23	0.448118	0.217451	2	1	1	34.6901	70	0.00616698	1.48548	1	1	3.74173	3.87099	3.74173	-0.204031	21	0.000181149	C	0.000176292				Yes
1423	SF-LNCap	7	105121594	.	C	T	3482	PASS	PASS	241;0	250;99	TCATAGCTTG	TGTACTTGGT	0	7	105121594	PUS7							349	0.584702	0.283661	2	1	1	35.2793	69.0557	4.78129e-39	1.68548	1	1	3.77075	3.88373	3.77075	-0.0870812	241	0.000169446	A	0.000142098
1424	SF-LNCap	7	107198563	.	G	A	651	PASS	PASS	47;0	58;18	ATAACACCCT	GATTGGGGAA	0	7	107198563	COG5							76	0.488292	0.236867	2	1	1	36.2269	70	3.87073e-07	1.48548	1	0.105154	3.92437	4.03483	3.92437	-0.191769	47	0.000118981	T	0.000111848				Yes
1425	SF-LNCap	7	107866146	.	C	A	747	PASS	PASS	110;0	73;21	AATTCATCCA	TGAAATAAAC	0	7	107866146	NRCAM							94	0.46038	0.223448	2	1	1	35.6417	69.5564	6.15034e-12	1.57095	1	1	3.63226	3.97149	3.63226	-0.221724	110	0.000233043	T	0.000138796
1426	SF-LNCap	7	110763320	.	T	A	1200	PASS	PASS	137;0	120;34	TTGGCCTACA	AATCTTCTTC	0	7	110763320	LRRN3							154	0.455092	0.220805	2	1	1	35.3736	70	4.0659e-16	1.48548	1	1	3.81109	3.93932	3.81109	-0.231872	137	0.000154421	C	0.000127233
1427	SF-LNCap	7	114269834	.	T	C	1093	PASS	PASS	114;0	93;33	TGCCTTTATT	ATTAAAGTCA	0	7	114269834	FOXP2							126	0.539785	0.261848	2	1	1	33.2178	68.8653	7.85797e-16	0.970951	1	1	3.87352	3.72422	3.87352	-0.134773	114	0.000133753	A	0.000140669
1428	SF-LNCap	7	114293400	.	A	G	1066	PASS	PASS	93;0	103;31	CTGATGGAAA	GTAAGGTCCG	0	7	114293400	MIR3666							134	0.476813	0.231329	2	1	1	34.572	67.8708	1.14338e-12	1.36096	1	1	3.83223	3.7066	3.83223	-0.198786	93	0.000147088	T	0.000167766
1429	SF-LNCap	7	115319685	.	T	A	3277	PASS	PASS	295;0	358;95	TTGTGCAACA	ATGTGTCCAG	0	7	115319685	BC039665							453	0.432301	0.209742	2	1	1	34.6287	68.8171	7.2599e-36	1.92193	1	1	3.84841	3.80763	3.84841	-0.260178	295	0.000141711	C	0.000159907
1430	SF-LNCap	7	117432731	.	C	T	1990	PASS	PASS	159;1	126;57	CTTTGACCAG	ATCAGGACCA	0	7	117432731	CTTNBP2							183	0.629033	0.311439	2	1	1	35.0624	68.8502	9.17052e-25	1.84644	1	1	2.18726	3.77708	2.18726	-0.0370847	160	0.00645282	A	0.000171283
1431	SF-LNCap	7	120979471	.	C	T	331	PASS	PASS	21;0	18;9	GGTGCCCATC	CTGTGCAGCG	0	7	120979471	WNT16							27	0.687157	0.333371	2	1	1	36.7831	68.9605	0.000229431	1.84644	1	1	3.6908	4.14968	3.6908	0.0513152	21	0.000203672	A	0.000131942				Yes
1432	SF-LNCap	7	121164681	exomeSNP 0.0091743115	A	T	484	PASS	PASS	56;0	41;14	GTAGGATGGG	CACATGAGAA	0	7	121164681	FAM3C							55	0.525557	0.254975	2	1	1	34.7645	68.6607	1.54003e-07	1.37095	1	1	3.79591	3.77091	3.79591	-0.130088	56	0.000159912	C	0.000602438	Yes			Yes
1433	SF-LNCap	7	121650731	.	C	T	2137	PASS	PASS	229;0	184;60	GGCTCTAAAA	TGTTCTTAGA	0	7	121650731	PTPRZ1							245	0.504909	0.244959	2	1	1	35.7018	68.7508	7.29772e-29	1.72193	1	1	3.81159	3.96453	3.81159	-0.171033	229	0.000154244	G	0.00418017
1434	SF-LNCap	7	121719103	exomeSNP 0.0091743115	G	T	1461	PASS	PASS	95;0	121;41	TGAAAGGGCA	AATTACAAGG	0	7	121719103	AASS							162	0.521698	0.253088	2	1	1	35.7604	67.9311	8.55554e-15	1.72193	1	1	3.84108	3.90169	3.84108	-0.15057	95	0.000144123	A	0.000128934	Yes
1435	SF-LNCap	7	126079174	.	C	A	1203	PASS	PASS	104;0	85;33	TTCCCTGTTT	AGATTGAATG	0	7	126079174	GRM8							118	0.57655	0.279681	2	1	1	36.5277	67.42	1.27632e-15	1.29546	1	1	3.8481	4.05969	3.8481	-0.0941436	104	0.000141814	T	0.000117451
1436	SF-LNCap	7	126410184	.	C	A	472	PASS	PASS	36;0	26;13	AGCATTAGAG	TAAGATTTCC	0	7	126410184	GRM8							39	0.687063	0.33332	2	1	1	36.3572	68.5566	1.25184e-06	1.48548	1	1	3.70269	4.05917	3.70269	4.79721e-05	36	0.000198176	T	0.000102875				Yes
1437	SF-LNCap	7	127670598	.	A	G	1807	PASS	PASS	236;0	178;55	CGATGGCTGC	CACAGAATCC	0	7	127670598	LRRC4							233	0.486396	0.236271	2	1	1	33.0187	66.892	9.88325e-28	1.72193	1	1	3.35279	3.63454	3.35279	-0.192799	236	0.000443231	T	0.000438891
1438	SF-LNCap	7	127670818	exomeSNP 0.018348623	C	T	284	PASS	PASS	42;0	23;8	GGGGAGGGGG	GATTAGAGAG	0	7	127670818	LRRC4;SND1							31	0.53429	0.259458	2	1	1	35.5563	68.8295	2.5666e-05	0.468996	1	1	3.38831	3.97218	3.38831	-0.138268	42	0.000408463	A	0.0015036	Yes			Yes
1439	SF-LNCap	7	127991583	.	T	C	499	PASS	PASS	67;0	62;14	CGCGCACAGC	GCAGCAGCTC	0	7	127991583	PRRT4							76	0.379402	0.184638	2	1	1	35.7881	67.2947	5.46816e-07	1.48548	1	1	3.16302	3.92404	3.16302	-0.33072	67	0.000685621	A	0.000515483
1440	SF-LNCap	7	128490948	.	G	A	2197	PASS	PASS	246;0	178;64	CACCCACTGA	AAAGGCCTGC	0	7	128490948	FLNC							242	0.544939	0.264391	2	1	1	34.4943	68.2367	2.88223e-32	1.68548	1	1	3.74951	3.65421	3.74951	-0.128428	246	0.000177932	T	0.000162275
1441	SF-LNCap	7	128520142	exomeSNP 0.0091743115	G	A	446	PASS	PASS	92;0	52;14	GCCTTGTCCT	CACTCAGCCC	0	7	128520142	KCP							66	0.434335	0.210845	2	1	1	32.5489	65.9004	6.16252e-09	1.52193	1	1	3.58726	2.5905	3.58726	-0.255446	92	0.000258463	T	0.000885945	Yes
1442	SF-LNCap	7	129171647	.	G	A	297	PASS	PASS	91;0	48;9	GCCACACCTG	GCTACTAGTC	0	7	129171647	LOC100287482							58	0.32354	0.157046	2	1	1	33.2349	67.9052	2.13145e-06	1.76096	1	1	3.74828	3.54413	3.74828	-0.400561	91	0.00017844	T	0.0181402
1443	SF-LNCap	7	129913725	.	CA	C	.	PASS	PASS	67;0	68;18	CTTTGTCCTC	AAAACAGTGA	0	7	129913724	CPA2						Yes	86	0.431686	0.209302	2	1	1	0	68.4349	3.55875e-08	1.36096	1	1	100	100	100	0	67	0	A	0
1444	SF-LNCap	7	129999415	exomeSNP 0.0091743115	T	C	1014	PASS	PASS	106;0	69;30	CCAATATGTG	TCCCCATCAC	0	7	129999415	CPA5							99	0.624726	0.303078	2	1	1	33.9657	67.7987	5.14281e-16	1.37095	1	1	3.74364	3.66593	3.74364	-0.0414644	106	0.000180353	A	0.000308876	Yes
1445	SF-LNCap	7	131865497	.	C	T	1076	PASS	PASS	139;0	115;31	TTGCCCTGTA	AAATGGGAAA	0	7	131865497	PLXNA4							147	0.434516	0.211094	2	1	1	34.946	65.3526	2.69967e-15	1.29546	1	1	3.37658	3.78521	3.37658	-0.247862	139	0.000419638	A	0.00714143
1446	SF-LNCap	7	134916742	.	T	C	2431	PASS	PASS	307;0	271;71	TGGGGAAGAT	GATGTGGACA	0	7	134916742	STRA8							342	0.427805	0.207623	2	1	1	34.387	68.5463	4.22745e-33	1.48548	1	1	3.69445	3.76951	3.69445	-0.266	307	0.00020197	A	0.000161533
1447	SF-LNCap	7	135047776	.	C	T	920	PASS	PASS	86;0	81;27	CCAACTGGCT	TGTGCAGCGG	0	7	135047776	CNOT4							108	0.514808	0.250293	2	1	1	34.295	67.9052	3.83134e-12	1.52193	1	1	3.16067	3.68541	3.16067	-0.159384	86	0.000689331	A	0.000499419
1448	SF-LNCap	7	135710313	.	G	T	1609	PASS	PASS	143;0	122;50	agtatcactg	gagcaccact	0	7	135710313	MTPN							172	0.598142	0.290606	2	1	1	32.4238	69.2532	1.63033e-22	1.84644	1	1	3.22306	3.24132	3.22306	-0.0724391	143	0.000597255	A	0.000573952			Yes
1449	SF-LNCap	7	137293864	.	C	T	2333	PASS	PASS	198;0	190;67	TGAAAGGCAA	CCCAAGGCAA	0	7	137293864	DGKI							257	0.537204	0.260731	2	1	1	34.9565	68.8823	1.6598e-28	1.52193	1	1	3.57046	3.81008	3.57046	-0.137463	198	0.000268651	A	0.000192166
1450	SF-LNCap	7	138204058	.	A	G	644	PASS	PASS	50;0	44;18	TAGAACATAA	GAGCATAGGT	0	7	138204058	TRIM24							62	0.598515	0.290324	2	1	1	35.8252	69.4822	2.05689e-08	1.57095	1	1	3.87024	4.00995	3.87024	-0.0668097	50	0.000134768	T	0.000114588
1451	SF-LNCap	7	138305870	.	G	A	695	PASS	PASS	72;0	52;21	GCGCATCGTG	TGGGGTAGAC	0	7	138305870	SVOPL							73	0.592471	0.28742	2	1	1	33.3588	69.5564	7.28452e-11	1.29546	1	1	3.79364	3.39227	3.79364	-0.0761859	72	0.000160751	T	0.000214042
1452	SF-LNCap	7	139164344	.	AC	A	.	PASS	PASS	160;0	120;27	AAGATCTGTA	CCCCTTAGAT	0	7	139164343	KLRG2						Yes	147	0.378826	0.183673	2	1	1	0	68.6106	1.64843e-14	1.68548	1	1	100	100	100	0	160	0	A	0
1453	SF-LNCap	7	141738295	.	G	A	713	PASS	PASS	72;0	82;22	ATTGGCAGTG	CTCAAATCTC	0	7	141738295	MGAM							104	0.436341	0.211844	2	1	1	32.5472	67.42	3.82134e-09	1.57095	1	1	3.54584	3.58137	3.54584	-0.248653	72	0.000284311	T	0.000526775
1454	SF-LNCap	7	141781929	.	T	C	1807	PASS	PASS	119;0	77;52	TCTATGGCTT	GGGGAGACTG	0	7	141781929	MGAM							129	0.830584	0.402878	2	1	1	34.9838	68.7386	3.71639e-25	1.57095	1	1	3.7668	3.61311	3.7668	0.147518	119	0.000170992	A	0.000170266
1455	SF-LNCap	7	141860961	.	C	T	1273	PASS	PASS	119;0	113;37	TCGCCTTGGA	TATAAGAGAG	0	7	141860961	LOC93432							150	0.508722	0.246818	2	1	1	34.5085	68.9888	2.81917e-16	1.48548	1	1	3.78241	3.82723	3.78241	-0.163324	119	0.000164958	A	0.000298272
1456	SF-LNCap	7	141889294	.	A	T	1724	PASS	PASS	148;0	128;48	CCCAGACCAG	CCCACATACG	0	7	141889294	LOC100124692							176	0.562057	0.272849	2	1	1	36.0341	69.612	9.38979e-22	1.29546	1	1	3.47302	3.9107	3.47302	-0.110562	148	0.000336159	C	0.000255238
1457	SF-LNCap	7	142139666	.	C	A	138	PASS	PASS	23;0	27;4	acacacacgc	cacacgccta	0	7	142139666	TCRBV22S1A2N1T;TCRBV5S1A1T;TCRBV6S3A1N1T							31	0.266781	0.130468	2	1	1	34.5109	60	0.0260422	1.29546	1	1	2.94949	3.91769	2.94949	-0.503043	23	0.00111956	T	0.0014983			Yes
1458	SF-LNCap	7	142750235	.	G	C	2434	PASS	PASS	239;0	176;70	CTCACTCTGT	CAAGTCAGGA	0	7	142750235	OR6V1							246	0.586606	0.284647	2	1	1	34.8917	68.3896	2.39709e-34	1.72193	1	1	3.63422	3.85972	3.63422	-0.0839204	239	0.000231994	A	0.000251287
1459	SF-LNCap	7	142750236	.	C	T	2454	PASS	PASS	238;0	180;70	TCACTCTGTG	AAGTCAGGAA	0	7	142750236	OR6V1							250	0.576993	0.280039	2	1	1	35.1507	68.3896	6.45621e-34	1.68548	1	1	3.54476	3.90926	3.54476	-0.0942343	238	0.000285017	A	0.000177421
1460	SF-LNCap	7	144703238	.	C	A	532	PASS	PASS	84;0	68;15	AGGCTACTGC	ATGCAAAGGG	0	7	144703238	TPK1							83	0.372586	0.180829	2	1	1	35.5734	66.8331	5.07538e-08	1.72193	1	1	3.74234	3.94927	3.74234	-0.32864	84	0.000180895	T	0.000186903
1461	SF-LNCap	7	145378314	.	A	C	2439	PASS	PASS	259;0	419;73	ttccacataa	atcaatcact	0	7	145378314	TPK1							492	0.305752	0.148428	2	1	1	33.5075	69.7451	7.44182e-24	1.37095	1	1	3.73523	3.74919	3.73523	-0.444085	259	0.000183877	T	0.000159234			Yes
1462	SF-LNCap	7	145813984	.	C	T	471	PASS	PASS	48;0	50;14	GGCGGCTCCG	GCGCCGGCTG	0	7	145813984	CNTNAP2							64	0.372942	0.218973	3	2	1	33.8684	67.2947	2.13064e-06	1.29546	1	1	3.17574	3.5971	3.17574	-0.233065	48	0.000665872	A	0.000444486
1463	SF-LNCap	7	148456614	.	A	G	1216	PASS	PASS	139;0	180;36	TAACCTGTGT	ATATTTTTCT	0	7	148456614	CUL1							216	0.284342	0.166589	3	2	1	34.0645	68.1705	6.26209e-14	1.15678	1	1	3.83813	3.21459	3.83813	-0.383115	139	0.000145105	T	0.00032865
1464	SF-LNCap	7	148514973	.	G	T	2439	PASS	PASS	262;0	286;70	TCTTACCAGA	GAGCTCGAAG	0	7	148514973	EZH2							356	0.335863	0.196747	3	2	1	34.9242	68.5826	8.97669e-29	1.84644	1	1	3.84058	3.89317	3.84058	-0.294637	262	0.000144289	A	0.000218467
1465	SF-LNCap	7	149488351	.	AC	A	.	PASS	PASS	38;0	40;12	ACAGCTCACA	CCCCCGCTCA	0	7	149488350	SSPO						Yes	52	0.394231	0.230769	3	2	1	0	66.8331	1.6009e-05	1.15678	1	1	100	100	100	0	38	0	A	0
1466	SF-LNCap	7	150035547	rs78543433	A	C	286	PASS	PASS	80;0	70;8	AAGGGGAAAC	GGTTTGGGGG	0	7	150035547	RARRES2							78	0.175268	0.102757	3	2	1	35.927	62.6498	0.000122579	0.881291	1	0.338091	3.7916	3.88465	3.7916	-0.614278	80	0.000161505	T	0.000246595	Yes	unknown		Yes
1467	SF-LNCap	7	150045472	.	G	T	935	PASS	PASS	73;0	73;26	CTCCGCTTCA	AAGACTGACT	0	7	150045472	RARRES2							99	0.448415	0.262657	3	2	1	36.0582	67.8233	3.26494e-11	1.68548	1	1	3.76818	3.97717	3.76818	-0.128951	73	0.000170451	A	0.000141883				Yes
1468	SF-LNCap	7	150054934	.	C	T	3298	PASS	PASS	386;0	468;94	TGGAGCATGT	CTGTCTTGAC	0	7	150054934	RARRES2							562	0.285511	0.167359	3	2	1	35.1864	69.0051	9.73223e-37	1.84644	1	1	3.63689	3.89998	3.63689	-0.380812	386	0.000230574	A	0.000183366
1469	SF-LNCap	7	150327161	.	G	T	457	PASS	PASS	35;0	58;13	GACAGCTCCA	CACAGGATCC	0	7	150327161	GIMAP6							71	0.312589	0.183162	3	2	1	35.2497	68.5566	0.000125039	1.68548	1	1	3.73839	3.91672	3.73839	-0.333041	35	0.000182548	A	0.000151716
1470	SF-LNCap	7	150645870	.	A	T	170	PASS	PASS	44;0	33;5	atcacattca	tgtcacacag	0	7	150645870	KCNH2							38	0.2261	0.132486	3	2	1	34.2929	70	0.00246359	1.57095	1	1	3.86815	3.61292	3.86815	-0.505185	44	0.000135418	C	0.00103576			Yes
1471	SF-LNCap	7	150716034	.	C	T	712	PASS	PASS	137;0	112;23	CTCCACGTGG	TATAGAAGAC	0	7	150716034	ATG9B							135	0.289759	0.170279	3	2	1	31.467	65.8391	5.38923e-12	1.76096	1	1	3.17699	2.9659	3.17699	-0.370273	137	0.000663963	A	0.000643139
1472	SF-LNCap	7	150752471	.	AC	A	.	PASS	PASS	81;0	78;14	CTGGAGGAGA	CCCCCCCGAA	0	7	150752470	CDK5						Yes	92	0.259964	0.152174	3	2	1	0	68.6607	5.7803e-07	1.15678	1	1	100	100	100	0	81	0	A	0
1473	SF-LNCap	7	150937755	.	T	C	316	PASS	PASS	46;0	51;10	TGGGGTGGGC	GGTCTGGTGG	0	7	150937755	SMARCD3							61	0.280071	0.164131	3	2	1	31.9969	65.192	9.77322e-05	1.15678	1	1	3.72855	3.32785	3.72855	-0.38055	46	0.000186727	A	0.000504223				Yes
1474	SF-LNCap	7	151873903	.	C	T	5859	PASS	PASS	279;0	251;169	GTTCTTTTCT	AAATAGATCT	0	7	151873903	MLL3							420	0.686957	0.402318	3	2	1	34.7562	68.6285	0	1.15678	1	1	3.70453	3.87496	3.70453	0.145133	279	0.00019734	A	0.000152101
1475	SF-LNCap	7	152142997	.	A	G	725	PASS	PASS	104;0	107;21	GGTCCTGGCC	CACTGCCCTC	0	7	152142997	FABP5P3							128	0.279819	0.164143	3	2	1	34.6651	65.9004	1.18203e-09	1.52193	0.5	1	3.45992	3.80538	3.45992	-0.385102	104	0.000346442	T	0.000182847
1476	SF-LNCap	7	155174902	.	G	A	1886	PASS	PASS	236;0	233;57	GGGGAGCCTG	CTGAAGGCCT	0	7	155174902	BC150495							290	0.33518	0.196523	3	2	1	33.4774	67.5122	4.15622e-25	1.57095	1	1	3.49417	3.32801	3.49417	-0.293461	236	0.000320192	T	0.000340444
1477	SF-LNCap	7	155599554	.	C	T	612	PASS	PASS	61;0	85;18	AATAAAGTTT	TCTGAAACAA	0	7	155599554	SHH							103	0.29838	0.174825	3	2	1	34.0783	67.3713	5.95835e-07	1.36096	1	1	3.78523	3.81447	3.78523	-0.357229	61	0.000163891	A	0.000175284
1478	SF-LNCap	7	156333826	.	T	A	1250	PASS	PASS	102;0	122;35	TAAAACATTA	AATGTGCTAT	0	7	156333826	LINC00244							157	0.380542	0.222947	3	2	1	35.7795	69.1995	1.17155e-13	1.29546	1	1	3.71964	3.9869	3.71964	-0.226709	102	0.000190596	C	0.000108638
1479	SF-LNCap	7	156468372	.	G	GC	.	PASS	PASS	112;0	84;10	AGCTTACCCG	CCCCGCCTCC	0	7	156468372	RNF32						Yes	94	0.181738	0.106383	3	2	1	0	65.192	4.64127e-06	0.921928	1	1	100	100	100	0	112	0	A	0
1480	SF-LNCap	7	157408265	.	C	A	2576	PASS	PASS	123;0	111;76	GAACCAGCGC	TGGGAAGTCC	0	7	157408265	PTPRN2							187	0.69383	0.406315	3	2	1	34.0209	68.2681	2.55451e-29	1.57095	1	1	3.76906	3.7621	3.76906	0.156567	123	0.000170104	T	0.000178509
1481	SF-LNCap	7	158383370	.	C	T	1849	PASS	PASS	101;0	69;53	TGAGTTTACA	TGCAGGAGAG	0	7	158383370	PTPRN2							122	0.740738	0.433846	3	2	1	35.1334	68.5841	3.87788e-24	1.68548	1	1	3.61407	3.28583	3.61407	0.204933	101	0.000243002	A	0.000318048
1482	SF-LNCap	7	158823552	.	C	T	149	PASS	PASS	19;0	11;5	GAAGCGCGGC	CGCGAGCCTC	0	7	158823552	VIPR2							16	0.532714	0.312226	3	2	1	30.03	62.1289	0.00212202	1.36096	1	1	3.40491	3.26865	3.40491	-0.000160814	19	0.000393168	A	0.000397894
1483	SF-LNCap	8	3855424	.	C	T	384	PASS	PASS	68;0	68;11	CCGGGACTTA	CATATGGATG	0	8	3855424	CSMD1							79	0.286947	0.139366	2	1	1	35.0013	67.42	1.46144e-05	1.52193	1	1	3.61945	3.89595	3.61945	-0.463363	68	0.000240017	A	0.000196174
1484	SF-LNCap	8	4851957	.	C	T	1366	PASS	PASS	121;0	97;41	ATACTCCACA	GCACGCGACA	0	8	4851957	CSMD1							138	0.611352	0.296943	2	1	1	33.5494	66.754	3.59516e-19	1.48548	1	1	3.27494	3.46606	3.27494	-0.0595244	121	0.000530118	A	0.000247722
1485	SF-LNCap	8	9757773	.	C	T	1537	PASS	PASS	200;0	160;44	GAACGCTTTG	AGCTGCCCCC	0	8	9757773	AK091593;LOC157627							204	0.444726	0.215826	2	1	1	35.0697	67.6388	8.55974e-22	1.57095	1	1	3.69526	3.84246	3.69526	-0.242326	200	0.000201595	A	0.000264048
1486	SF-LNCap	8	11660318	.	C	A	554	PASS	PASS	72;1	57;17	GAGTCGCGCC	GGGAGTCCGC	0	8	11660318	FDFT1							74	0.445399	0.229722	2	1	1	32.8401	67.7799	1.04897e-07	1.29546	1	1	1.85483	3.54547	1.85483	-0.227136	73	0.0137706	T	0.000253527
1487	SF-LNCap	8	12645904	.	G	T	1440	PASS	PASS	204;0	210;42	TCAGTCTGTG	GTAAATGTAA	0	8	12645904	LOC340357							252	0.343448	0.166697	2	1	1	34.466	69.3336	1.36466e-18	1.48548	1	1	3.75152	3.69295	3.75152	-0.381026	204	0.000177113	A	0.000165841
1488	SF-LNCap	8	16012618	.	C	T	762	PASS	PASS	134;0	102;22	CCAGTGGGAC	TCGATCTCCT	0	8	16012618	MSR1							124	0.365499	0.177486	2	1	1	34.7341	66.9803	6.22895e-12	1.72193	1	1	3.56171	3.86959	3.56171	-0.34766	134	0.000274117	A	0.000162405
1489	SF-LNCap	8	17102469	.	G	T	1268	PASS	PASS	129;0	156;38	TCAACCAAAA	GGTTGAATTC	0	8	17102469	CNOT7							194	0.403661	0.195925	2	1	1	33.501	67.7651	6.361e-15	1.29546	1	1	3.67626	3.67055	3.67626	-0.295106	129	0.000210602	A	0.000216128
1490	SF-LNCap	8	17819521	.	G	GT	.	PASS	PASS	241;0	291;55	CCTCATAACG	TTTTTGTGAA	0	8	17819521	PCM1						Yes	346	0.327854	0.15896	2	1	1	0	68.2908	5.52537e-22	1.37095	1	1	100	100	100	0	241	0	A	0
1491	SF-LNCap	8	18415129	exomeSNP 0.018348623	G	A	467	PASS	PASS	40;0	59;13	CACGTGGAGT	ATCTAAAAAT	0	8	18415129	PSD3							72	0.37226	0.180642	2	1	1	35.9733	70	8.4177e-05	1.29546	1	1	3.81765	4.02348	3.81765	-0.33307	40	0.000152107	T	0.000154829	Yes
1492	SF-LNCap	8	18666415	.	T	G	392	PASS	PASS	31;0	38;11	TGGCTCCCTG	GAGGTCACAC	0	8	18666415	PSD3							49	0.462021	0.224506	2	1	1	35.6957	69.1507	0.000100955	1.57095	1	1	3.30433	3.98204	3.30433	-0.213805	31	0.000495475	A	0.000109311
1493	SF-LNCap	8	18952842	exomeSNP 0.0091743115	G	T	274	PASS	PASS	49;0	54;9	ATTGTCTTGG	GGGTAAGAGC	0	8	18952842	PSD3							63	0.29532	0.143469	2	1	1	30.4923	67.9052	0.000191797	1.68548	1	1	3.54696	3.4904	3.54696	-0.457489	49	0.000283576	A	0.000796675	Yes
1494	SF-LNCap	8	19690864	.	G	T	463	PASS	PASS	41;0	37;13	GCCTGCCGCA	GTGCACGGGG	0	8	19690864	INTS10							50	0.535929	0.260008	2	1	1	35.6921	69.282	2.90876e-06	1.57095	1	1	3.786	3.96674	3.786	-0.116432	41	0.0001636	A	0.00012009				Yes
1495	SF-LNCap	8	19703029	.	C	T	505	PASS	PASS	57;0	53;16	atggagtctg	agttagtggg	0	8	19703029	INTS10							69	0.477998	0.23197	2	1	1	31.6079	68.2367	1.47286e-07	1.48548	1	1	3.67033	3.60681	3.67033	-0.193501	57	0.000213498	A	0.000315085			Yes	Yes
1496	SF-LNCap	8	19809236	.	G	A	864	PASS	PASS	95;0	90;25	TCTATGACAA	TGGTAGGTGG	0	8	19809236	LPL							115	0.448009	0.217475	2	1	1	34.663	68.4982	1.88305e-11	1.29546	1	1	3.58688	3.85326	3.58688	-0.235394	95	0.000258692	T	0.000205777
1497	SF-LNCap	8	20005478	.	C	A	262	PASS	PASS	23;0	37;8	CCAAAGCCAA	ATGCAGGGGC	0	8	20005478	SLC18A1							45	0.366423	0.177844	2	1	1	32.8253	70	0.00455142	1.36096	1	0.567542	3.73453	3.70541	3.73453	-0.327241	23	0.000184174	T	0.000206193				Yes
1498	SF-LNCap	8	21824166	.	G	A	207	PASS	PASS	11;0	4;6	GGTATTCTAA	CATCTTACCA	0	8	21824166	XPO7							10	1	0.599876	2	1	1	34.6723	68.4349	0.00103199	1.57095	1	1	3.78026	3.82265	3.78026	0.777853	11	0.000165776	T	0.000236688				Yes	Yes	0.5
1499	SF-LNCap	8	21824428	.	C	T	2341	PASS	PASS	175;0	194;66	CACAACCACT	GACTCCAGGC	0	8	21824428	XPO7							260	0.523223	0.253852	2	1	1	35.5483	69.0081	9.25229e-26	1.36096	1	1	3.77484	3.94187	3.77484	-0.153509	175	0.000167856	A	0.000121451
1500	SF-LNCap	8	21939340	.	G	T	312	PASS	PASS	65;0	41;10	GAAGATGCAG	GGTGGGAAGC	0	8	21939340	EPB49							51	0.402637	0.195466	2	1	1	32.0094	64.1872	2.9733e-06	1.57095	1	1	3.60501	2.92228	3.60501	-0.280258	65	0.000248121	A	0.000322489
1501	SF-LNCap	8	21980297	.	G	A	208	PASS	PASS	30;0	20;6	CTCCAAGATG	CTCACCCTGG	0	8	21980297	HR							26	0.475726	0.23082	2	1	1	34.7563	68.4349	0.000854933	1.76096	1	1	3.78229	3.87093	3.78229	-0.175978	30	0.000165003	T	0.000175092
1502	SF-LNCap	8	22021717	.	G	A	1000	PASS	PASS	155;0	87;30	GAAGCTCACA	ACCGGTACTT	0	8	22021717	SFTPC							117	0.528326	0.256697	2	1	1	33.4624	67.8894	6.75108e-18	1.84644	1	1	3.26753	3.70402	3.26753	-0.144738	155	0.00053922	T	0.00048952
1503	SF-LNCap	8	22035450	.	C	T	588	PASS	PASS	91;0	79;17	TCATGCATTA	GCTCGGAACA	0	8	22035450	BMP1							96	0.364879	0.177128	2	1	1	34.6784	68.8989	1.02772e-08	1.84644	1	1	3.66411	3.86294	3.66411	-0.349271	91	0.000216574	A	0.000141251
1504	SF-LNCap	8	22051966	.	CG	C	.	PASS	PASS	171;0	125;41	AGCCATCTGC	GGGGTGATGT	0	8	22051965	BMP1						Yes	166	0.509413	0.246988	2	1	1	0	69.7732	5.87476e-21	1.29546	1	1	100	100	100	0	171	0	A	0
1505	SF-LNCap	8	22081776	.	A	G	1444	PASS	PASS	262;0	182;44	TGGTTGCGGT	GAAGACGGAG	0	8	22081776	PHYHIP							226	0.400585	0.194676	2	1	1	33.0413	68.7221	4.5898e-24	1.36096	1	1	3.34343	3.54572	3.34343	-0.301009	262	0.000452881	T	0.000207048
1506	SF-LNCap	8	22163529	.	G	T	1151	PASS	PASS	109;0	98;33	GAGCCATGAA	GTTGGAGTCC	0	8	22163529	PIWIL2							131	0.519197	0.25194	2	1	1	34.9783	69.1507	5.65843e-15	1.57095	1	1	3.68222	3.86279	3.68222	-0.153506	109	0.000207733	A	0.00016938
1507	SF-LNCap	8	22381329	.	A	G	595	PASS	PASS	50;0	34;17	attataaggt	atgagactgg	0	8	22381329	PPP3CC							51	0.687051	0.333271	2	1	1	35.0923	67.7799	5.72579e-09	1.52193	1	1	3.80886	3.89105	3.80886	0.0262613	50	0.000155216	T	0.000108882			Yes	Yes
1508	SF-LNCap	8	22385865	.	T	A	130	PASS	PASS	10;0	10;4	AAAGTTTACA	TTATGCTACT	0	8	22385865	PPP3CC							14	0.588767	0.285702	2	1	1	32.6037	70	0.0325077	1.68548	1	1	3.62006	3.66686	3.62006	-3.63237e-06	10	0.000239677	C	0.000233985				Yes
1509	SF-LNCap	8	22473736	.	C	T	382	PASS	PASS	33;0	26;11	AATGAGGGCC	GGCTACAGAG	0	8	22473736	KIAA1967							37	0.613025	0.297606	2	1	1	34.8216	66.5378	1.35286e-05	1.68548	1	1	3.41771	3.86399	3.41771	-0.0360248	33	0.000381758	A	0.000471346
1510	SF-LNCap	8	24157643	.	C	T	555	PASS	PASS	61;0	61;16	TATATACACA	ATATATATAT	0	8	24157643	ADAM28							77	0.428239	0.207789	2	1	1	34.8721	68.8295	2.28672e-07	1	1	1	3.80026	3.76632	3.80026	-0.258202	61	0.000158318	A	0.000139326
1511	SF-LNCap	8	24211427	.	GA	G	.	PASS	PASS	45;0	34;11	GTCTTTTTAG	AAAAAACTTA	0	8	24211426	ADAM28						Yes	45	0.504167	0.244444	2	1	1	0	70	4.31392e-06	1.15678	1	1	100	100	100	0	45	0	A	0
1512	SF-LNCap	8	25193754	.	G	T	848	PASS	PASS	73;0	113;25	ATTCTTCTAA	GAAACTCTCC	0	8	25193754	DOCK5							138	0.373382	0.18121	2	1	1	34.0176	69.2532	1.15264e-08	1.48548	1	1	3.75281	3.80627	3.75281	-0.334279	73	0.000176587	A	0.000164039
1513	SF-LNCap	8	25293850	.	TA	T	.	PASS	PASS	38;0	56;13	GAGAATTCTT	AAAAAGACAT	0	8	25293849	KCTD9;PPP2R2A						Yes	69	0.388587	0.188406	2	1	1	0	68.5566	7.91316e-05	1.35678	1	1	100	100	100	0	38	0	A	0
1514	SF-LNCap	8	26484718	.	G	C	658	PASS	PASS	89;0	60;19	TCCCACCCTT	TCTCTCTCTC	0	8	26484718	DPYSL2							79	0.495098	0.240522	2	1	1	34.7214	69.5096	1.31204e-10	1	1	1	3.32313	3.8701	3.32313	-0.183589	89	0.000474514	A	0.000145327
1515	SF-LNCap	8	27293359	.	T	A	1515	PASS	PASS	208;0	121;44	CCCTGTGAAA	GACATGGCAA	0	8	27293359	PTK2B							165	0.54992	0.266779	2	1	1	34.5671	66.7594	3.62758e-25	1.76096	1	1	3.82091	3.82949	3.82091	-0.119801	208	0.000150971	C	0.000269864
1516	SF-LNCap	8	28536501	.	C	A	1340	PASS	PASS	139;0	130;39	GAGGCCTCTC	CTTATACCAG	0	8	28536501	FZD3							169	0.475668	0.230841	2	1	1	34.4599	69.282	1.58394e-17	1.36096	1	1	3.66907	3.82766	3.66907	-0.208083	139	0.000214116	T	0.000209004
1517	SF-LNCap	8	28876413	.	C	T	892	PASS	PASS	68;0	63;26	GAAAGGAGTG	CTGGCTGTTA	0	8	28876413	HMBOX1							89	0.602015	0.292055	2	1	1	34.5521	68.9202	2.44315e-11	1.36096	1	1	3.77087	3.65191	3.77087	-0.0621944	68	0.000169398	A	0.000180868
1518	SF-LNCap	8	28922312	.	G	T	1185	PASS	PASS	109;0	119;33	TCCTATTCTG	ATTAGTGCCT	0	8	28922312	DQ595103							152	0.447562	0.217147	2	1	1	36.0122	68.0018	1.09661e-13	1.68548	1	1	3.83219	3.97724	3.83219	-0.237234	109	0.000147101	A	0.000133325
1519	SF-LNCap	8	30557557	.	A	G	1565	PASS	PASS	168;0	167;47	AGGAGACAGT	AGGAAGAATG	0	8	30557557	GSR							214	0.452405	0.219649	2	1	1	33.3706	70	2.23129e-20	1.36096	1	1	3.52029	3.75734	3.52029	-0.230968	168	0.000301519	T	0.000176823
1520	SF-LNCap	8	32579531	.	C	T	865	PASS	PASS	59;0	73;25	ATGCAGATTC	TAAACACATA	0	8	32579531	NRG1							98	0.525832	0.2551	2	1	1	34.697	68.4982	2.48701e-09	1.37095	1	1	3.81908	3.86877	3.81908	-0.146057	59	0.000151607	A	0.000136302
1521	SF-LNCap	8	35631852	.	G	T	2263	PASS	PASS	263;0	253;67	TCGCACAAGA	GACAGCACTT	0	8	35631852	UNC5D							320	0.431412	0.209379	2	1	1	33.9229	69.3036	1.49503e-29	1.48548	1	1	3.67835	3.63723	3.67835	-0.260299	263	0.000209594	A	0.000197177
1522	SF-LNCap	8	37187296	.	C	T	2007	PASS	PASS	221;0	181;60	GAATACCTGG	GCGCCTTTAA	0	8	37187296	KCNU1							241	0.512571	0.248895	2	1	1	33.735	68.593	2.10333e-28	1.36096	1	1	3.42464	3.4335	3.42464	-0.161599	221	0.000375728	A	0.00029887
1523	SF-LNCap	8	37611689	.	G	A	1347	PASS	PASS	142;0	137;37	TTTTTAAGAT	AATCAGAATG	0	8	37611689	ERLIN2							174	0.438385	0.212863	2	1	1	36.4414	68.2206	1.27275e-16	1.29546	1	1	3.50432	4.07734	3.50432	-0.250382	142	0.000312803	T	0.00029043
1524	SF-LNCap	8	37693153	.	C	T	1171	PASS	PASS	120;0	99;35	CCCGGTGCCC	CAGACTGCAC	0	8	37693153	GPR124							134	0.537698	0.260896	2	1	1	33.9213	64.1872	1.23512e-16	1.29546	1	1	3.71189	3.25002	3.71189	-0.137693	120	0.000194024	A	0.000288805
1525	SF-LNCap	8	38175610	.	G	C	2701	PASS	PASS	381;0	320;79	CGCAGCGATC	CGATGTCTTT	0	8	38175610	WHSC1L1							399	0.407929	0.198066	2	1	1	34.3727	67.6078	4.25349e-38	1.76096	1	1	3.54837	3.63796	3.54837	-0.292375	381	0.000282659	A	0.000253438
1526	SF-LNCap	8	38187123	.	G	T	1024	PASS	PASS	101;0	84;30	TGCCGCCTCT	GCTATGTCTC	0	8	38187123	WHSC1L1							114	0.542127	0.263185	2	1	1	34.2111	68.1175	3.2103e-14	1.48548	1	1	3.47451	3.83437	3.47451	-0.124867	101	0.000335009	A	0.000180887
1527	SF-LNCap	8	38987110	.	C	G	1330	PASS	PASS	93;0	93;38	aatttgtctg	taatatttca	0	8	38987110	ADAM32							131	0.59795	0.290081	2	1	1	35.0609	68.2681	1.15294e-15	1.36096	1	1	3.77992	3.92546	3.77992	-0.073297	93	0.000165907	A	0.000142607			Yes
1528	SF-LNCap	8	39840378	.	T	C	544	PASS	PASS	81;0	61;16	AGTTCATATT	ATGGTCTGCC	0	8	39840378	IDO2							77	0.428208	0.207779	2	1	1	34.0863	69.4172	1.21395e-08	1.48548	1	1	3.78696	3.8131	3.78696	-0.258254	81	0.000163239	A	0.000114888
1529	SF-LNCap	8	41545560	.	A	T	299	PASS	PASS	55;0	47;9	CACAAATCAG	TAACCCACGG	0	8	41545560	ANK1;NKX6-3							56	0.330956	0.160678	2	1	1	33.594	66.8331	5.46849e-05	1.68548	1	1	3.66812	3.48828	3.66812	-0.388273	55	0.000214585	C	0.000172342
1530	SF-LNCap	8	48751806	.	C	A	2605	PASS	PASS	231;0	218;74	CTTTCTGGAT	TCTGCTTGAG	0	8	48751806	PRKDC							292	0.522475	0.2535	2	1	1	35.3123	68.4776	7.2556e-32	1.76096	1	1	3.7485	3.90781	3.7485	-0.151516	231	0.000178348	T	0.000200417
1531	SF-LNCap	8	48883272	.	T	C	1120	PASS	PASS	135;0	106;33	CCTCACTGCG	ACGTAATGAA	0	8	48883272	MCM4							139	0.489174	0.237398	2	1	1	34.1272	68.5786	1.57822e-16	1.76096	1	1	3.6524	3.64445	3.6524	-0.189105	135	0.000222489	A	0.00020289
1532	SF-LNCap	8	50081267	.	T	C	1917	PASS	PASS	296;0	442;55	cctgcccaat	tatctggtta	0	8	50081267	BC042029							497	0.228188	0.110777	2	1	1	34.9569	69.3214	7.50992e-20	1.57095	1	1	3.8528	3.88121	3.8528	-0.589706	296	0.000140288	A	0.000170993			Yes
1533	SF-LNCap	8	51362183	.	AT	A	.	PASS	PASS	24;0	28;13	AAAAGCAGCA	TTTTTTTAGA	0	8	51362182	SNTG1						Yes	41	0.653963	0.317073	2	1	1	0	69.282	4.73574e-05	1.15678	1	1	100	100	100	0	24	0	A	0
1534	SF-LNCap	8	51705312	.	C	A	1755	PASS	PASS	206;0	211;51	TTTGGACCCT	TATTTTTAGG	0	8	51705312	SNTG1							262	0.401279	0.194737	2	1	1	34.5364	67.9677	4.26537e-22	1.37095	1	1	3.75094	3.81991	3.75094	-0.300912	206	0.000177348	T	0.000198443
1535	SF-LNCap	8	53596276	.	T	C	366	PASS	PASS	54;0	36;11	ATTGGATTTG	ATCCTATATT	0	8	53596276	RB1CC1							47	0.482358	0.234029	2	1	1	33.3685	69.1507	1.53359e-06	1.48548	1	1	3.79964	3.73918	3.79964	-0.151298	54	0.000158545	A	0.0001571
1536	SF-LNCap	8	54142294	.	C	A	1605	PASS	PASS	142;0	126;47	ACAGGGATCA	GAAGGCAAAG	0	8	54142294	OPRK1							173	0.56	0.271689	2	1	1	34.2367	69.6037	5.24734e-21	1.36096	1	1	3.76057	3.82641	3.76057	-0.113128	142	0.000173463	T	0.000174468
1537	SF-LNCap	8	55612148	.	CT	C	.	PASS	PASS	52;0	71;18	GTAAATTTTC	TTTTGCCATA	0	8	55612147	RP1						Yes	89	0.417135	0.202247	2	1	1	0	70	1.28534e-06	0.921928	1	1	100	100	100	0	52	0	A	0
1538	SF-LNCap	8	58134408	.	T	C	5088	PASS	PASS	435;0	471;149	gACAGTtaga	taagagtagg	0	8	58134408	LOC100507651							621	0.494353	0.240057	2	1	1	34.3157	68.2327	0	1.48548	1	1	3.43035	3.69175	3.43035	-0.184596	435	0.000370821	A	0.00171236			Yes
1539	SF-LNCap	8	58660985	.	G	GA	.	PASS	PASS	204;0	190;49	CTGGCATTTG	AAAAATCCCC	0	8	58660985	AX746596						Yes	239	0.422856	0.205021	2	1	1	0	69.046	2.42944e-22	1.29546	1	1	100	100	100	0	204	0	A	0
1540	SF-LNCap	8	59404374	.	T	C	388	PASS	PASS	31;0	43;11	TAAGCTAGTT	TAAAGAAATT	0	8	59404374	CYP7A1							54	0.419884	0.203715	2	1	1	35.3142	69.1507	0.000347029	1.29546	1	1	3.87054	3.96875	3.87054	-0.259593	31	0.000134673	A	9.88802e-05				Yes
1541	SF-LNCap	8	59512158	.	T	C	130	PASS	PASS	30;0	22;4	CACAGACTCA	AGAATACTTC	0	8	59512158	NSMAF							26	0.317069	0.153902	2	1	1	32.5653	70	0.00916138	1.72193	1	1	3.76589	3.68608	3.76589	-0.397846	30	0.000171349	A	0.000182338
1542	SF-LNCap	8	61768999	.	A	G	882	PASS	PASS	103;0	74;26	GGAATTTTTC	ATAGGAAGAT	0	8	61768999	CHD7							100	0.535551	0.26	2	1	1	34.0847	68.5566	1.49979e-13	1.48548	1	1	3.46966	3.76117	3.46966	-0.129038	103	0.000338767	T	0.00017999
1543	SF-LNCap	8	64081312	.	G	A	382	PASS	PASS	46;0	47;11	TGGGTTCTCA	CGAACGGCGG	0	8	64081312	YTHDF3							58	0.391129	0.189764	2	1	1	34.8764	64.7372	2.73055e-05	1.48548	1	1	3.90191	3.84618	3.90191	-0.300586	46	0.000125292	T	0.00021657
1544	SF-LNCap	8	64099049	.	T	C	3419	PASS	PASS	259;0	277;100	ATCCACCTAG	TCTCTTGGGA	0	8	64099049	YTHDF3							377	0.546485	0.265222	2	1	1	34.337	68.6877	2.877e-39	1.72193	1	1	3.58622	3.76603	3.58622	-0.127083	259	0.000259085	A	0.000151426
1545	SF-LNCap	8	65322769	.	C	T	1206	PASS	PASS	121;0	91;35	agctgttcat	caccctgtgt	0	8	65322769	LOC100130155							126	0.572537	0.277786	2	1	1	34.5303	69.1995	2.31453e-17	1.48548	1	1	3.71579	3.8714	3.71579	-0.0993708	121	0.000192289	A	0.000157458			Yes
1546	SF-LNCap	8	65494518	.	C	G	1381	PASS	PASS	174;0	158;39	AACACAAGAC	GACCCAAAAT	0	8	65494518	BHLHE22							199	0.404072	0.196139	2	1	1	35.5301	67.5771	3.14419e-18	1.29546	1	1	3.64645	3.90915	3.64645	-0.289318	174	0.000225555	T	0.0102807
1547	SF-LNCap	8	65528239	.	A	T	2434	PASS	PASS	211;0	268;71	CTCATTCAGA	GTTCTTACCT	0	8	65528239	CYP7B1							339	0.431972	0.209587	2	1	1	34.3901	69.6065	3.27218e-26	1.68548	1	1	3.83659	3.82214	3.83659	-0.259169	211	0.00014562	C	0.000273277
1548	SF-LNCap	8	65929627	.	A	G	1781	PASS	PASS	187;0	178;51	TTGGATGCTT	ACATCTAAGT	0	8	65929627	CYP7B1							229	0.458691	0.222536	2	1	1	35.1794	68.8989	1.21187e-22	1.68548	1	1	3.8529	3.26833	3.8529	-0.2275	187	0.000140256	T	0.000307999
1549	SF-LNCap	8	66447070	.	C	T	1366	PASS	PASS	155;0	135;39	tcattcagca	atgtactggg	0	8	66447070	LOC286186							174	0.462036	0.224189	2	1	1	35.1743	68.313	1.93592e-18	1.84644	1	1	3.76659	3.80342	3.76659	-0.221782	155	0.000171074	A	0.000191532			Yes
1550	SF-LNCap	8	67488669	.	G	A	434	PASS	PASS	54;1	51;12	ATCTGCTCTT	AACACAGGAT	0	8	67488669	MYBL1							63	0.358078	0.190512	2	1	1	36.2146	69.2219	4.72276e-05	1.57095	1	1	1.76418	4.04775	1.76418	-0.338658	55	0.0168986	T	0.000104072
1551	SF-LNCap	8	67511387	.	T	A	800	PASS	PASS	72;0	80;23	TCTGAAAAAA	TTAGAAGATT	0	8	67511387	MYBL1							103	0.460243	0.223306	2	1	1	34.8949	69.1878	1.36476e-09	1.15678	1	1	3.80139	3.86992	3.80139	-0.218024	72	0.000157907	C	0.000125661
1552	SF-LNCap	8	67734712	.	C	A	1698	PASS	PASS	121;0	151;47	GAGGAATTGC	TTTCTTAATA	0	8	67734712	C8orf44-SGK3;SGK3							198	0.488557	0.237438	2	1	1	36.1863	69.2052	2.02896e-17	1.29546	1	1	3.24975	4.03748	3.24975	-0.190908	121	0.000561713	T	0.000151358
1553	SF-LNCap	8	70980361	.	CCT	C	.	PASS	PASS	25;0	30;6	CCTGGATGTC	TCTCTCTCTG	0	8	70980360	PRDM14						Yes	36	0.34375	0.166667	2	1	1	0	68.4349	0.00579322	1.36096	1	1	100	100	100	0	25	0	A	0				Yes
1554	SF-LNCap	8	71397782	.	A	G	1401	PASS	PASS	95;1	117;39	AAAAGTGTTT	CCTCTGAGAA	0	8	71397782	NCOA2							156	0.493668	0.250026	2	1	1	35.9875	68.5566	7.04493e-13	1.29546	1	1	1.96687	4.00858	1.96687	-0.16834	96	0.0106718	T	0.000123839
1555	SF-LNCap	8	72123249	.	A	G	345	PASS	PASS	38;0	53;11	ATTGAATTCT	CTTTACCCTG	0	8	72123249	EYA1							64	0.354248	0.171919	2	1	1	31.3702	70	0.000174551	1.37095	1	1	3.79032	3.60876	3.79032	-0.356586	38	0.000161983	T	0.000212708				Yes
1556	SF-LNCap	8	72959394	.	G	T	819	PASS	PASS	78;0	120;24	TAATAGTCTC	GCAGGACTTG	0	8	72959394	TRPA1							144	0.343552	0.166752	2	1	1	34.2521	68.8295	1.95024e-08	1.84644	1	1	3.74021	3.78791	3.74021	-0.383029	78	0.000181782	A	0.000194379
1557	SF-LNCap	8	74209285	.	C	T	234	PASS	PASS	25;0	19;7	CAGTCGTTGG	AAGCCTTGCA	0	8	74209285	RDH10							26	0.554272	0.26923	2	1	1	33.5687	70	0.000508853	1.84644	1	1	3.30711	3.72106	3.30711	-0.109061	25	0.000492319	A	0.000203859				Yes
1558	SF-LNCap	8	74528068	.	T	C	364	PASS	PASS	46;0	41;11	ATAACAAACT	TACTTTTATT	0	8	74528068	STAU2							52	0.435828	0.211452	2	1	1	33.3739	70	1.26723e-05	1.15678	1	1	3.85103	3.54662	3.85103	-0.237536	46	0.000140859	A	0.000153203
1559	SF-LNCap	8	74903761	1000g_.	C	T	1941	PASS	PASS	260;0	208;55	GCAACTCATC	GATGCAAGTA	0	8	74903761	LY96							263	0.431165	0.209191	2	1	1	35.3875	69.831	2.96311e-27	1.84644	1	1	3.84828	3.9275	3.84828	-0.259414	260	0.000141753	A	0.000164642	Yes
1560	SF-LNCap	8	80575930	exomeSNP 0.0091743115	T	C	313	PASS	PASS	21;0	28;9	TAAATAATAC	ACTAATAATT	0	8	80575930	STMN2							37	0.501433	0.243232	2	1	1	34.8409	68.9605	0.00156732	1.29546	1	0.158866	3.94959	3.90032	3.94959	-0.159629	21	0.00011227	A	0.000110662	Yes			Yes
1561	SF-LNCap	8	82371657	.	A	G	957	PASS	PASS	98;0	111;27	TGCTTACTTT	CCTATTTTGA	0	8	82371657	FABP9							138	0.403106	0.195731	2	1	1	35.5053	69.3088	2.9506e-11	1.48548	1	1	3.54458	3.96448	3.54458	-0.292538	98	0.000285133	T	0.000163356
1562	SF-LNCap	8	84319892	.	C	A	2920	PASS	PASS	265;1	349;82	tattaagtct	tgtcacctac	0	8	84319892	BC038578							431	0.385035	0.190308	2	1	1	35.703	68.9733	2.69516e-28	1.68548	1	1	2.43886	3.96031	2.43886	-0.31928	266	0.00362446	T	0.000136277			Yes
1563	SF-LNCap	8	87544941	.	ATG;ATGTG	A	.	PASS	PASS	36;0	45;8	AAATTTTGCA	GTGTGTGTGT	0	8	87544940	CPNE3						Yes	53	0.277644	0.134615	2	1	1	0	70	0.00101904	1	1	1	100	100	100	0	36	0	A	0				Yes
1564	SF-LNCap	8	87568304	.	AG	A	.	PASS	PASS	50;0	67;20	GACTTGCTCA	GGGACATGTT	0	8	87568303	CPNE3						Yes	87	0.474138	0.229885	2	1	1	0	68.593	2.08249e-07	1.84644	1	1	100	100	100	0	50	0	A	0
1565	SF-LNCap	8	87641101	.	T	C	664	PASS	PASS	90;0	68;20	ATTTTCATCA	ATGACAAGGT	0	8	87641101	CNGB3							89	0.463225	0.224756	2	1	1	33.2911	69.0652	1.55142e-10	1.48548	1	1	3.78888	3.73677	3.78888	-0.217493	90	0.000162522	A	0.0113783				Yes
1566	SF-LNCap	8	87656159	.	T	C	1380	PASS	PASS	136;0	140;40	TACAGCCTAT	TTAACATTTT	0	8	87656159	CNGB3							180	0.457715	0.222204	2	1	1	34.7124	68.8295	5.03507e-17	1.29546	1	1	3.55064	3.41772	3.55064	-0.223582	136	0.000281186	A	0.000321006
1567	SF-LNCap	8	88886150	.	C	CT	.	PASS	PASS	237;0	231;51	TCTGACTGTC	TTTTCTGCTT	0	8	88886150	DCAF4L2						Yes	282	0.373005	0.180851	2	1	1	0	68.8989	5.59781e-23	1.15678	1	1	100	100	100	0	237	0	A	0
1568	SF-LNCap	8	90785093	.	C	A	845	PASS	PASS	104;0	76;23	CTTTGAATTA	AGAATTAGTT	0	8	90785093	RIPK2							99	0.479011	0.232383	2	1	1	36.7725	68.7782	3.49091e-12	1.29546	1	1	3.87042	4.11569	3.87042	-0.19432	104	0.000134712	T	0.000130608				Yes
1569	SF-LNCap	8	90937783	.	A	T	389	PASS	PASS	74;0	66;11	AGTAATTAAA	TGGACAGTTT	0	8	90937783	OSGIN2							77	0.294427	0.142888	2	1	1	35.4465	70	6.62952e-06	1.29546	1	1	3.86651	3.94314	3.86651	-0.463652	74	0.000135928	C	9.6216e-05
1570	SF-LNCap	8	90949152	.	T	A	233	PASS	PASS	8;0	11;7	AGGGACTAGG	GTCTATGAGG	0	8	90949152	NBN							18	0.801372	0.388785	2	1	1	33.4002	68.6607	0.0146543	1.68548	1	1	3.61697	3.73392	3.61697	0.146022	8	0.000241387	C	0.00018328
1571	SF-LNCap	8	92092872	.	C	A	1162	PASS	PASS	116;0	114;35	TTATTAAGTG	TGTATTCTGA	0	8	92092872	OTUD6B							149	0.484181	0.234924	2	1	1	33.3972	68.6607	2.59328e-15	1.48548	1	1	3.76892	3.54266	3.76892	-0.195919	116	0.000170162	T	0.000294139
1572	SF-LNCap	8	92382147	.	T	C	1623	PASS	PASS	154;0	149;46	cttctcctcc	catctgcctc	0	8	92382147	SLC26A7							195	0.485622	0.235971	2	1	1	35.3563	69.1878	4.43382e-20	0.970951	1	1	3.28477	3.93403	3.28477	-0.19456	154	0.000518262	A	0.000183753			Yes
1573	SF-LNCap	8	94828746	.	T	C	461	PASS	PASS	32;0	29;13	GATATCAGGT	AGTTTGCCAT	0	8	94828746	TMEM67							42	0.638059	0.309518	2	1	1	35.5452	69.282	4.95588e-06	1.84644	1	1	3.80573	3.95171	3.80573	-0.0320058	32	0.000156339	A	0.000132879				Yes
1574	SF-LNCap	8	95651317	.	C	A	949	PASS	PASS	130;0	102;29	AGCTGAGCAC	TGGGAACCGC	0	8	95651317	LOC100288748							131	0.455764	0.221162	2	1	1	33.1397	66.046	8.61763e-15	1.84644	1	1	3.73045	3.26	3.73045	-0.228304	130	0.000185912	T	0.000274073
1575	SF-LNCap	8	95848600	.	C	A	646	PASS	PASS	50;0	43;20	ttgcttgtga	taagaacact	0	8	95848600	INTS8							63	0.654286	0.317406	2	1	1	32.3605	68.593	4.11881e-09	1.57095	1	1	3.75258	3.66974	3.75258	-6.18189e-05	50	0.00017668	T	0.000217331			Yes	Yes
1576	SF-LNCap	8	97318913	.	C	A	726	PASS	PASS	78;0	52;21	AATTGTACAT	CAGAATATGA	0	8	97318913	PTDSS1							73	0.593044	0.287718	2	1	1	34.685	68.2084	2.33249e-11	1.72193	1	1	3.74017	3.84305	3.74017	-0.075645	78	0.000181799	T	0.000212123				Yes
1577	SF-LNCap	8	97382758	.	C	A	4923	PASS	PASS	626;0	499;142	TCATACTCTC	TCACTAGCCT	0	8	97382758	PTDSS1							641	0.456678	0.221584	2	1	1	34.7627	69.0784	0	1.36096	1	1	3.78319	3.8703	3.78319	-0.229563	626	0.000164661	T	0.000174771
1578	SF-LNCap	8	98701344	.	A	G	793	PASS	PASS	57;0	73;23	GAGAGAAATT	CATGTAACTT	0	8	98701344	MTDH							96	0.493848	0.239577	2	1	1	34.5587	70	1.55103e-08	1.48548	1	1	3.86697	3.86106	3.86697	-0.182338	57	0.000135787	T	0.000125737
1579	SF-LNCap	8	99105406	.	C	T	561	PASS	PASS	92;0	84;17	TATGTTAATT	TAAATAAATG	0	8	99105406	C8orf47							101	0.346915	0.168396	2	1	1	33.089	68.8989	1.82911e-08	1	1	1	3.70929	3.72267	3.70929	-0.371494	92	0.00019519	A	0.000206902					Yes	0.269231
1580	SF-LNCap	8	100832376	.	G	A	394	PASS	PASS	35;0	26;11	TAACTAATAC	AATTCTTATC	0	8	100832376	VPS13B							37	0.613573	0.297666	2	1	1	35.876	68.2908	8.91888e-06	1.48548	1	1	3.75549	4.00343	3.75549	-0.0356714	35	0.000175503	T	0.000486227
1581	SF-LNCap	8	101146002	.	G	T	691	PASS	PASS	80;0	83;21	ATAGAACACT	CATGGGGGAG	0	8	101146002	FBXO43							104	0.416163	0.202017	2	1	1	33.0389	68.6607	2.19242e-09	1.57095	1	1	3.61814	3.65665	3.61814	-0.279602	80	0.000240741	A	0.000271566
1582	SF-LNCap	8	101152973	.	A	T	1392	PASS	PASS	110;0	122;42	TTAAATTTCT	TATTTTAATT	0	8	101152973	FBXO43							164	0.527891	0.256116	2	1	1	33.2286	69.3336	1.29948e-16	0.881291	1	1	3.77307	3.73942	3.77307	-0.147469	110	0.000168542	C	0.000204818
1583	SF-LNCap	8	101154105	.	CT	C	.	PASS	PASS	265;0	311;107	GATACATTTC	TTTTTTGAGT	0	8	101154104	FBXO43						Yes	418	0.52796	0.255981	2	1	1	0	69.8262	1.01238e-39	0.921928	1	1	100	100	100	0	265	0	A	0
1584	SF-LNCap	8	103293651	.	C	T	1467	PASS	PASS	183;0	111;43	CATCAGAATG	TCATCATTAT	0	8	103293651	UBR5							154	0.575481	0.279212	2	1	1	34.262	67.8062	7.40312e-24	1.48548	1	1	3.71912	3.77682	3.71912	-0.0907594	183	0.000190825	A	0.000177796
1585	SF-LNCap	8	103573178	.	T	C	599	PASS	PASS	47;0	32;18	CTCCCAATGT	TCTCCTCTCC	0	8	103573178	ODF1							50	0.741544	0.359677	2	1	1	33.8731	67.3057	4.8258e-09	0.970951	1	1	3.85262	3.00783	3.85262	0.0812601	47	0.000140344	A	0.00108701
1586	SF-LNCap	8	103665676	.	TA;TAA	T	.	PASS	PASS	51;0	46;15	GAACTACGCT	AAAAAAAATG	0	8	103665675	KLF10						Yes	61	0.426724	0.206897	2	1	1	0	68.7508	2.95111e-07	0.921928	1	1	100	100	100	0	51	0	A	0
1587	SF-LNCap	8	104973275	.	C	T	997	PASS	PASS	62;0	71;29	TTAATTATTG	TATTGTTTAC	0	8	104973275	RIMS2							100	0.597749	0.289996	2	1	1	34.5079	67.7215	5.44626e-11	1.29546	1	1	3.74738	3.82702	3.74738	-0.0690566	62	0.000178806	A	0.000168999
1588	SF-LNCap	8	105459439	.	G	A	521	PASS	PASS	60;0	48;16	TCCATTTCTG	ATTTCTCATC	0	8	105459439	DPYS							64	0.514024	0.250019	2	1	1	32.6678	67.6388	3.33574e-08	1.48548	1	1	3.09865	3.67362	3.09865	-0.157472	60	0.000794908	T	0.000230641				Yes
1589	SF-LNCap	8	106331189	.	G	T	319	PASS	PASS	43;0	22;10	CGAAAGCAAA	CAAACCCCGG	0	8	106331189	ZFPM2							32	0.643846	0.31247	2	1	1	32.1792	68.1175	2.32857e-06	1.29546	1	1	3.51908	3.40606	3.51908	0.000850767	43	0.000302361	A	0.000460134
1590	SF-LNCap	8	113241075	.	C	T	539	PASS	PASS	48;0	75;15	ACTATTTGTA	CATGAGGTTG	0	8	113241075	CSMD3							90	0.343617	0.166735	2	1	1	36.0083	69.3782	1.98847e-05	1.68548	1	1	3.8778	4.00074	3.8778	-0.379938	48	0.000132442	A	0.000134472
1591	SF-LNCap	8	113256671	.	C	A	1013	PASS	PASS	90;0	65;30	GATCTACACA	TCTATGTTCT	0	8	113256671	CSMD3							95	0.650882	0.315759	2	1	1	33.8817	69.6898	9.00637e-15	1.57095	1	1	3.74401	3.77461	3.74401	-0.014216	90	0.0001802	T	0.000181849
1592	SF-LNCap	8	113277663	.	C	T	1957	PASS	PASS	211;0	227;58	CATTACTCCA	TCCATGTGCC	0	8	113277663	CSMD3							285	0.419378	0.203545	2	1	1	33.8289	68.544	4.34924e-24	1.48548	1	1	3.67746	3.7931	3.67746	-0.277882	211	0.000210023	A	0.000167021
1593	SF-LNCap	8	113402926	.	C	T	1693	PASS	PASS	185;0	190;50	CTGTGATCTT	CACACACAAT	0	8	113402926	CSMD3							240	0.42942	0.208381	2	1	1	33.9597	69.2532	2.1103e-21	1.36096	1	1	3.75114	3.79308	3.75114	-0.264658	185	0.000177267	A	0.000181657
1594	SF-LNCap	8	113485013	.	T	TA	.	PASS	PASS	37;0	54;9	TTCTTCATAT	AAAAATATAT	0	8	113485013	CSMD3						Yes	63	0.294643	0.142857	2	1	1	0	68.9605	0.000829573	0.881291	1	1	100	100	100	0	37	0	A	0				Yes
1595	SF-LNCap	8	114111301	.	T	A	330	PASS	PASS	34;0	36;9	AGTTCAAATG	GATACCAAGT	0	8	114111301	CSMD3							45	0.412312	0.200029	2	1	1	36.7272	67.9052	0.000211359	1.76096	1	1	3.92088	4.07411	3.92088	-0.276088	34	0.000119939	C	9.61447e-05				Yes
1596	SF-LNCap	8	116631190	.	A	G	167	PASS	PASS	6;0	13;5	GTCTTTAGAC	ACTCTGAATA	0	8	116631190	TRPS1							18	0.573184	0.278142	2	1	1	33.4574	68.1175	0.102295	1.84644	1	1	3.63033	3.77959	3.63033	-0.0791781	6	0.000234082	T	0.00054825				Yes
1597	SF-LNCap	8	117868370	.	G	A	228	PASS	PASS	45;0	46;7	ACCTTATGTT	TATGCTGTAT	0	8	117868370	RAD21							53	0.272241	0.132196	2	1	1	32.724	68.6607	0.000867303	1.76096	1	1	3.69831	3.61949	3.69831	-0.49702	45	0.000200184	T	0.000247322				Yes
1598	SF-LNCap	8	119209908	.	A	G	1729	PASS	PASS	205;0	194;50	GGCCATGTTC	TATCAACTGG	0	8	119209908	SAMD12							244	0.422023	0.20493	2	1	1	34.6846	68.4982	1.47474e-22	1.76096	1	1	3.50354	3.83242	3.50354	-0.274093	205	0.000313366	T	0.000132894
1599	SF-LNCap	8	120118414	.	T	A	2328	PASS	PASS	199;0	219;66	TGTGAGTTCA	CAAGAAGAAA	0	8	120118414	COLEC10							285	0.477368	0.231604	2	1	1	35.3699	68.7221	2.31561e-26	1.15678	1	1	3.8164	3.92544	3.8164	-0.205617	199	0.000152548	C	0.000134978
1600	SF-LNCap	8	120628384	exomeSNP 0.0091743115	G	T	1008	PASS	PASS	112;0	130;30	TCAAAAGACA	AAACATTGCC	0	8	120628384	ENPP2							160	0.3864	0.187604	2	1	1	33.7145	68.4349	2.41343e-12	1.15678	1	1	3.58749	3.76523	3.58749	-0.322069	112	0.000258332	A	0.000232707	Yes			Yes
1601	SF-LNCap	8	122629188	.	G	T	828	PASS	PASS	81;0	69;25	AGGCAGTGAA	CAGATCCAAG	0	8	122629188	HAS2							94	0.548098	0.266081	2	1	1	33.2265	69.2532	7.16054e-12	1.72193	1	1	3.47226	3.72985	3.47226	-0.120055	81	0.000336748	A	0.000322005
1602	SF-LNCap	8	125076571	.	A	G	131	PASS	PASS	38;0	31;4	CCCTGACCTG	TGTGCTTTCA	0	8	125076571	AK057332							35	0.23538	0.114331	2	1	1	33.0719	67.6388	0.00981241	1.76096	1	0.562032	3.6825	3.50996	3.6825	-0.573945	38	0.000207602	T	0.000186866				Yes
1603	SF-LNCap	8	126762248	.	C	T	2993	PASS	PASS	326;1	286;88	actgaaattt	ctactcatta	0	8	126762248	Mir_544							374	0.478643	0.235295	2	1	1	34.2114	68.3989	2.33731e-38	1.48548	1	1	2.48991	3.40416	2.48991	-0.199958	327	0.00322509	A	0.000371095			Yes
1604	SF-LNCap	8	127634417	.	G	T	3135	PASS	PASS	311;0	308;90	TGTGTTTCGA	GACCAAGTTA	0	8	127634417	FAM84B							399	0.46493	0.225676	2	1	1	34.9391	68.3293	2.31842e-38	1.68548	1	1	3.59187	3.87112	3.59187	-0.218863	311	0.00025574	A	0.00273906
1605	SF-LNCap	8	131796014	.	G	A	2621	PASS	PASS	209;0	234;77	TGAGAAGTCA	CCAGAGCACA	0	8	131796014	ADCY8							311	0.510303	0.247593	2	1	1	34.1553	69.3944	5.92784e-30	1.52193	1	1	3.76111	3.78876	3.76111	-0.166477	209	0.000173245	T	0.000165411
1606	SF-LNCap	8	132052549	.	C	A	323	PASS	PASS	35;0	27;9	TCCTCGCTGC	TGTAAGGCAG	0	8	132052549	ADCY8							36	0.515069	0.250159	2	1	1	35.9459	68.9605	5.52906e-05	1.48548	1	1	3.36687	4.01551	3.36687	-0.158875	35	0.000429116	T	0.000255867
1607	SF-LNCap	8	133113378	.	T	C	2444	PASS	PASS	205;0	247;74	GAAGGTGCTG	ATTTTACATT	0	8	133113378	HHLA1							321	0.473384	0.229959	2	1	1	33.4906	66.7893	9.23345e-28	1.29546	1	1	3.35609	2.93427	3.35609	-0.207634	205	0.000439887	A	0.000498761
1608	SF-LNCap	8	133184711	.	G	A	161	PASS	PASS	46;0	17;5	gacacacATG	AATCCTGGGT	0	8	133184711	KCNQ3							22	0.467347	0.227516	2	1	1	32.2397	66.1816	0.000257072	1.84644	1	1	3.03323	3.67061	3.03323	-0.203244	46	0.000923766	T	0.000437327			Yes	Yes
1609	SF-LNCap	8	133911028	.	CCT	C	.	PASS	PASS	29;0	14;9	ttACAAGCAC	TCTCTCTCCC	0	8	133911027	TG						Yes	23	0.807065	0.391304	2	1	1	0	68.9605	1.29096e-05	0.970951	1	1	100	100	100	0	29	0	A	0
1610	SF-LNCap	8	133941600	.	C	T	148	PASS	PASS	32;0	23;4	ATATTCAATT	ATAACTTAAT	0	8	133941600	TG							27	0.305264	0.148248	2	1	1	37.0068	70	0.00765285	1.36096	1	1	3.61671	4.17129	3.61671	-0.438951	32	0.000241532	A	0.000140213				Yes
1611	SF-LNCap	8	134034148	.	G	A	344	PASS	PASS	67;0	49;10	CTGGCCAGAG	AGTCCTGTGT	0	8	134034148	TG							59	0.349249	0.169573	2	1	1	34.4761	68.1175	6.82513e-06	1.84644	1	1	3.61937	3.86039	3.61937	-0.361529	67	0.000240057	T	0.00017494
1612	SF-LNCap	8	135577388	.	C	T	3017	PASS	PASS	272;0	197;87	CAGAGCAATG	TACGCTTCTG	0	8	135577388	ZFAT							284	0.631317	0.306314	2	1	1	34.7971	68.5513	4.584e-42	1.84644	1	1	3.65588	3.83732	3.65588	-0.0381829	272	0.000220718	A	0.00015387
1613	SF-LNCap	8	135649635	.	G	T	904	PASS	PASS	70;0	67;26	CTGACCCAGT	AAACCTGATA	0	8	135649635	ZFAT							93	0.576683	0.279747	2	1	1	34.891	67.4537	2.22723e-11	1.72193	1	1	3.84523	3.83351	3.84523	-0.0900917	70	0.000142752	A	0.000340628
1614	SF-LNCap	8	135733424	.	T	C	1298	PASS	PASS	180;0	178;37	CGTTGTGCCC	GAGCTGCCTG	0	8	135733424	ZFAT							215	0.354714	0.172149	2	1	1	35.206	67.9626	7.62384e-17	1.57095	1	1	3.77774	3.89423	3.77774	-0.36618	180	0.00016674	A	0.000143918
1615	SF-LNCap	8	136684047	rs77356861	G	T	1459	PASS	PASS	111;0	83;43	agagcagtat	ccccatgccc	0	8	136684047	KHDRBS3							126	0.701665	0.340714	2	1	1	34.2735	68.4717	3.13868e-20	1.35678	1	1	3.28993	3.17091	3.28993	0.0304403	111	0.00051216	A	0.000362843	Yes	unknown	Yes
1616	SF-LNCap	8	139620208	.	G	A	818	PASS	PASS	90;0	88;24	GGCTCTCCTG	AGATCCCGGT	0	8	139620208	COL22A1							112	0.440486	0.214346	2	1	1	34.2187	69.612	7.65439e-11	1.57095	1	1	3.10855	3.7811	3.10855	-0.242951	90	0.000777032	T	0.000202324
1617	SF-LNCap	8	139729059	.	C	T	2570	PASS	PASS	331;0	338;75	aAAGCACAAA	AAACAGACCT	0	8	139729059	COL22A1							413	0.374181	0.181657	2	1	1	34.3837	68.6246	1.7167e-32	0.721928	1	1	3.62759	3.80985	3.62759	-0.337006	331	0.000235561	A	0.00017108
1618	SF-LNCap	8	139729078	.	G	T	2552	PASS	PASS	367;0	367;74	CTTCTCTCCA	GTCGGCCTGC	0	8	139729078	COL22A1			Yes	Yes	1		441	0.34597	0.167923	2	1	1	34.6168	68.3493	8.04543e-33	1.36096	1	1	3.74366	3.8005	3.74366	-0.378357	367	0.000180344	A	0.000228927
1619	SF-LNCap	8	139791771	1000g_.	G	A	499	PASS	PASS	76;0	38;15	GACCTCACCC	GCAGCCCCGG	0	8	139791771	COL22A1			Yes		1		53	0.58334	0.28299	2	1	1	33.4734	68.7508	1.0214e-09	1.36096	1	1	3.7981	3.58934	3.7981	-0.0791576	76	0.000159107	T	0.000262796
1620	SF-LNCap	8	141799646	.	G	T	1850	PASS	PASS	163;0	164;53	CAAGAGCAAA	CTGTAAGCCC	0	8	141799646	PTK2							217	0.503719	0.244391	2	1	1	35.0234	67.3207	3.10765e-22	1.37095	1	1	3.7851	3.85012	3.7851	-0.172523	163	0.00016394	A	0.000289586
1621	SF-LNCap	8	144332028	.	A	G	391	PASS	PASS	72;0	57;11	AGAAGCCTGC	GGCAGAAAAA	0	8	144332028	ZFP41							68	0.333473	0.161825	2	1	1	35.6893	67.42	3.54166e-06	1.29546	1	1	3.85156	3.91438	3.85156	-0.389871	72	0.000140687	T	0.000138819
1622	SF-LNCap	8	144640564	.	G	A	1435	PASS	PASS	180;0	139;43	CTCGCCGGAC	GCTCCCAGGG	0	8	144640564	GSDMD							182	0.486589	0.236229	2	1	1	33.6386	66.2272	1.51193e-21	1.68548	1	1	3.5128	3.55637	3.5128	-0.192619	180	0.000306764	T	0.000227217
1623	SF-LNCap	8	144800988	.	G	A	860	PASS	PASS	114;0	84;25	GCCTGCTGCA	GACGTCCACG	0	8	144800988	MAPK15							109	0.472755	0.229388	2	1	1	34.5161	65.7875	3.87911e-13	1.84644	1	1	3.75926	3.81417	3.75926	-0.204048	114	0.000173985	T	0.000171221
1624	SF-LNCap	8	144911486	.	G	A	499	PASS	PASS	108;0	78;16	TGCGTCCGTC	CGGCCTCCGC	0	8	144911486	PUF60							94	0.348931	0.169708	2	1	1	32.0088	65.192	4.21733e-09	1.29546	1	1	3.27563	2.86985	3.27563	-0.365575	108	0.000529272	T	0.000410042
1625	SF-LNCap	8	144919507	exomeSNP 0.0091743115	C	T	384	PASS	PASS	63;1	56;11	AGGGGCTGGC	GGGGcgaggg	0	8	144919507	NRBP2							67	0.306904	0.164594	2	1	1	35.061	65.6437	5.90086e-05	0.921928	1	1	1.79422	3.83785	1.79422	-0.430907	64	0.0157918	A	0.000510042	Yes		Yes
1626	SF-LNCap	8	144921852	.	C	T	203	PASS	PASS	52;0	28;6	TCCCAGTCCC	GAGGCTGCCC	0	8	144921852	NRBP2							34	0.363723	0.176513	2	1	1	33.8551	65.192	0.000248082	1.57095	1	1	3.78946	3.84386	3.78946	-0.335682	52	0.000162303	A	0.000143395				Yes
1627	SF-LNCap	8	144994865	.	T	C	1398	PASS	PASS	216;0	117;41	TTCAGGGCAT	GTAGATACTC	0	8	144994865	PLEC							158	0.53457	0.259423	2	1	1	34.3099	65.3135	1.50947e-24	1.84644	1	1	3.62478	3.63456	3.62478	-0.135517	216	0.00023709	A	0.000169516
1628	SF-LNCap	8	145024451	.	G	A	1259	PASS	PASS	239;0	125;38	AGCTCCTTCC	ACGGTAGACC	0	8	145024451	PLEC							163	0.480423	0.233177	2	1	1	33.4204	66.491	1.27156e-23	1.68548	1	1	3.61156	3.43937	3.61156	-0.198474	239	0.000244412	T	0.000386763
1629	SF-LNCap	8	145049659	.	C	A	168	PASS	PASS	44;1	12;5	CAGCCTCTCG	CTGGACACTG	0	8	145049659	PLEC							17	0.560452	0.294108	2	1	1	33.7165	64.1872	0.000654543	1.76096	1	1	1.64031	3.75778	1.64031	-5.90796e-05	45	0.0223732	T	0.000195449				Yes
1630	SF-LNCap	8	145094821	.	GC	G	.	PASS	PASS	100;0	73;25	TGTCTTCCTG	CCCCGTCCCC	0	8	145094820	SPATC1						Yes	98	0.526148	0.255102	2	1	1	0	68.4982	4.59531e-13	0.921928	1	1	100	100	100	0	100	0	A	0
1631	SF-LNCap	8	145106266	.	G	T	1205	PASS	PASS	101;0	84;35	CATAGACGCT	CCGTGCTCGG	0	8	145106266	OPLAH							119	0.605767	0.294146	2	1	1	34.5183	67.373	4.33699e-16	1.52193	1	1	3.35555	3.84538	3.35555	-0.0579101	101	0.00044043	A	0.000195825
1632	SF-LNCap	8	145162993	.	G	A	735	PASS	PASS	69;0	61;23	CGCAGGTCCT	CCCTTTTTGA	0	8	145162993	MAF1							84	0.562573	0.273487	2	1	1	32.3359	67.9514	1.5231e-10	1.36096	1	1	3.13896	3.26305	3.13896	-0.101166	69	0.000724601	T	0.000274225
1633	SF-LNCap	8	145170840	.	C	A	510	PASS	PASS	31;0	25;16	TCCTCTTTGC	TCCAGGTACC	0	8	145170840	KIAA1875							41	0.799881	0.38817	2	1	1	32.7109	65.192	2.77285e-07	1.36096	1	1	3.45698	2.61799	3.45698	0.121408	31	0.000348794	T	0.00166085
1634	SF-LNCap	8	145614434	.	C	A	1502	PASS	PASS	232;0	176;43	CCCCCACTTC	TGCCTTAACT	0	8	145614434	ADCK5							219	0.404687	0.196386	2	1	1	35.0196	69.3491	2.24026e-22	1.15678	1	1	3.75915	3.90186	3.75915	-0.295857	232	0.000174028	T	0.000137319
1635	SF-LNCap	8	145625153	.	AC	A	.	PASS	PASS	79;0	67;19	CCAGACCCAA	CCCTAGTCCC	0	8	145625152	CPSF1						Yes	86	0.455669	0.22093	2	1	1	0	69.0156	1.60702e-09	1.29546	1	1	100	100	100	0	79	0	A	0
1636	SF-LNCap	8	145637791	.	G	A	214	PASS	PASS	21;0	8;7	GGAGAGCACA	CCATGCTCCA	0	8	145637791	SLC39A4							15	0.950874	0.46124	2	1	1	31.6905	67.2947	9.80434e-05	1.52193	1	1	3.67698	2.40132	3.67698	0.359099	21	0.000210256	T	0.00189519
1637	SF-LNCap	8	145638110	.	G	C	1040	PASS	PASS	174;0	119;31	TCAGCTCCCG	CCCAGAGCAG	0	8	145638110	SLC39A4							150	0.425564	0.206777	2	1	1	33.7916	64.7078	4.23922e-17	1.57095	1	1	3.35357	3.5354	3.35357	-0.264319	174	0.000442441	A	0.000350567
1638	SF-LNCap	8	145759736	exomeSNP 0.0091743115	A	G	434	PASS	PASS	58;0	43;13	GGGTCCTCAC	CTCTCCCAGG	0	8	145759736	ARHGAP39							56	0.476736	0.231918	2	1	1	33.8685	67.8233	4.15617e-07	1.29546	1	1	3.11067	3.11092	3.11067	-0.187478	58	0.000773258	T	0.000492793	Yes			Yes
1639	SF-LNCap	8	145772824	.	G	A	534	PASS	PASS	63;0	33;17	GGGCTCGGCC	CGCCCCGCGC	0	8	145772824	ARHGAP39							50	0.69943	0.339435	2	1	1	31.9963	64.3063	3.74398e-10	0.881291	1	1	3.49797	3.13103	3.49797	0.0256401	63	0.000317407	T	0.000438517
1640	SF-LNCap	8	145948586	.	C	A	2308	PASS	PASS	197;0	198;67	TGTTCAAACT	TGCCCGGCAG	0	8	145948586	ZNF251							265	0.520613	0.252699	2	1	1	34.6686	68.1745	7.62013e-28	1.72193	1	1	3.55126	3.48734	3.55126	-0.156446	197	0.000280784	T	0.000198091
1641	SF-LNCap	8	146071489	.	T	A	1999	PASS	PASS	219;0	157;59	TGGGCTCTcg	catctcctct	0	8	146071489	ZNF7							216	0.563218	0.273236	2	1	1	34.0077	67.9232	9.73974e-30	1.36096	1	1	3.79309	3.75521	3.79309	-0.109292	219	0.000160954	C	0.000279902			Yes
1642	SF-LNCap	9	711692	.	G	T	772	PASS	PASS	112;0	68;23	AAAAACCAAA	GGCTGCATCC	0	9	711692	KANK1							91	0.520453	0.252741	2	1	1	33.7007	68.366	2.60868e-13	0.721928	1	1	3.39763	3.71712	3.39763	-0.143501	112	0.000399807	A	0.000187413
1643	SF-LNCap	9	1925613	1000g_rs186234026	G	A	5081	PASS	PASS	394;0	399;148	GAAAGGGTAC	AAGAGACACT	0	9	1925613	DMRT2							547	0.557628	0.270555	2	1	1	34.4645	69.3697	0	1.72193	1	1	3.72179	3.67498	3.72179	-0.115342	394	0.000189655	T	0.00021652	Yes
1644	SF-LNCap	9	2084207	.	TA	T	.	PASS	PASS	79;0	92;20	GTATGTTTTT	AAAAATTATT	0	9	2084206	SMARCA2						Yes	112	0.368304	0.178571	2	1	1	0	69.5342	1.87098e-08	0.970951	1	1	100	100	100	0	79	0	A	0
1645	SF-LNCap	9	2087160	.	C	T	244	PASS	PASS	38;0	44;7	CCACAGAACA	CCGCAGGGTG	0	9	2087160	SMARCA2							51	0.282937	0.137364	2	1	1	34.9285	70	0.00152036	1.36096	1	1	3.73962	3.90893	3.73962	-0.476669	38	0.000182031	A	0.000176636
1646	SF-LNCap	9	2408992	.	G	T	919	PASS	PASS	97;0	99;26	accatatggt	ggcttctttt	0	9	2408992	SMARCA2							125	0.427937	0.208237	2	1	1	35.4938	68.9202	1.72802e-11	1.37095	1	1	3.12222	3.88945	3.12222	-0.266106	97	0.000753006	A	0.000344769			Yes
1647	SF-LNCap	9	4618040	.	A	G	1464	PASS	PASS	196;0	180;43	AGACTTTCCA	ACTGACTTGA	0	9	4618040	C9orf68							223	0.397445	0.192944	2	1	1	34.1638	69.3491	4.75839e-20	1.89546	1	1	3.61375	3.76206	3.61375	-0.305667	196	0.000243182	T	0.000252057
1648	SF-LNCap	9	6592981	.	C	T	429	PASS	PASS	77;0	54;13	ATGCCCTGCT	GCTTGAGACC	0	9	6592981	GLDC							67	0.399852	0.194044	2	1	1	33.0978	69.282	1.47615e-07	1.57095	1	1	3.75426	3.70772	3.75426	-0.301017	77	0.000175999	A	0.00016602
1649	SF-LNCap	9	7177396	.	G	A	1640	PASS	PASS	180;0	166;49	CATTGTTATT	GGTCACAGTA	0	9	7177396	KDM4C							215	0.469649	0.227981	2	1	1	33.6185	69.62	3.80962e-22	1.57095	1	1	3.56482	3.7185	3.56482	-0.212836	180	0.000272158	T	0.000247824
1650	SF-LNCap	9	7927754	.	T	C	787	PASS	PASS	108;0	117;23	acacaaacat	cATTCTTATA	0	9	7927754	C9orf123							140	0.338659	0.164345	2	1	1	34.315	69.5951	3.55322e-10	1.29546	1	1	3.83247	3.8239	3.83247	-0.38635	108	0.000147007	A	0.000158			Yes
1651	SF-LNCap	9	7929249	.	G	A	1583	PASS	PASS	151;0	158;46	ATCAACAAAA	GTGTTGCTGG	0	9	7929249	C9orf123							204	0.464563	0.225396	2	1	1	34.6633	68.7782	3.35493e-19	1.15678	1	1	3.81327	3.53265	3.81327	-0.218252	151	0.000153649	T	0.000170499
1652	SF-LNCap	9	10616684	.	T	A	2947	PASS	PASS	179;0	245;83	GTTGACTATA	AATTATTCAA	0	9	10616684	PTPRD							328	0.521612	0.253038	2	1	1	35.6037	68.9858	5.6067e-28	1.36096	1	1	3.87033	3.94146	3.87033	-0.152775	179	0.000134738	C	0.000104788
1653	SF-LNCap	9	13158221	1000g_rs188411042	C	A	458	PASS	PASS	23;0	20;13	TATGTTTTCA	CATACATGGC	0	9	13158221	MPDZ							33	0.811782	0.393917	2	1	1	35.3379	69.282	2.24842e-05	1.57095	1	1	3.48618	3.91034	3.48618	0.159673	23	0.000326132	T	0.000171558	Yes			Yes
1654	SF-LNCap	9	14026160	.	A	G	1127	PASS	PASS	115;0	83;32	ACACTTGCCC	AATGGGCCAC	0	9	14026160	C9orf146							115	0.573538	0.278229	2	1	1	35.3337	68.8295	2.50664e-16	1.76096	1	1	3.82336	3.88285	3.82336	-0.0969237	115	0.000150123	T	0.000114244				Yes
1655	SF-LNCap	9	14722675	.	T	A	353	PASS	PASS	33;0	31;10	ATGCATGCTG	CAGGGGCCCA	0	9	14722675	CER1							41	0.502717	0.243904	2	1	1	35.3822	66.1816	6.26446e-05	1.52193	1	1	3.79043	3.9397	3.79043	-0.175993	33	0.000161944	C	0.000113358
1656	SF-LNCap	9	17273788	.	T	C	1740	PASS	PASS	129;0	173;52	ACAGAGTAAA	ACAATGCTCT	0	9	17273788	CNTLN							225	0.476355	0.23111	2	1	1	33.5702	69.6419	2.3816e-18	1.57095	1	1	3.8255	3.75239	3.8255	-0.203012	129	0.000149386	A	0.000161841
1657	SF-LNCap	9	17791070	.	G	A	493	PASS	PASS	46;0	32;15	TTTGAAACCT	CAGAACTATC	0	9	17791070	SH3GL2							47	0.657483	0.319199	2	1	1	32.9454	69.3782	8.51888e-08	1.68548	1	1	3.37631	3.71421	3.37631	-8.60777e-05	46	0.000419896	T	0.000296841				Yes
1658	SF-LNCap	9	21409774	.	A	T	2692	PASS	PASS	237;0	262;77	AATGATTCTT	TAGACTAATA	0	9	21409774	IFNA8							339	0.468067	0.227231	2	1	1	35.0454	69.2727	1.21933e-30	1.68548	1	1	3.53825	3.9072	3.53825	-0.217021	237	0.00028932	C	0.000204694
1659	SF-LNCap	9	27556741	.	A	T	2369	PASS	PASS	216;0	213;70	GTGTGGTGGG	TATGGAGCAT	0	9	27556741	C9orf72							283	0.508902	0.247237	2	1	1	34.0661	68.2537	1.40598e-29	0.881291	1	1	3.30311	3.50902	3.30311	-0.167856	216	0.000496869	C	0.000193805
1660	SF-LNCap	9	33113515	.	C	T	1069	PASS	PASS	174;0	149;31	GTACATCCAG	ACCTGGTAGG	0	9	33113515	B4GALT1							180	0.35507	0.17237	2	1	1	34.5828	70	1.77533e-15	1.92193	1	1	3.66786	3.83694	3.66786	-0.365687	174	0.000214716	A	0.000248029
1661	SF-LNCap	9	33462349	.	C	A	178	PASS	PASS	11;0	4;5	TGGGAAATCG	AGGGAGGTCC	0	9	33462349	NOL6							9	1	0.555442	2	1	1	35.7099	70	0.00245098	1.72193	1	1	3.97322	3.94108	3.97322	0.698689	11	0.000106328	T	0.000140706
1662	SF-LNCap	9	34646696	.	G	A	332	PASS	PASS	65;0	36;10	ATCCCCCGGT	GCCTCATGTC	0	9	34646696	GALT							46	0.447266	0.217463	2	1	1	33.3077	68.1175	1.16997e-06	1.48548	1	1	3.21605	3.69844	3.21605	-0.230096	65	0.000606957	T	0.000246161
1663	SF-LNCap	9	35676471	.	C	A	350	PASS	PASS	40;0	18;10	AGACCCCATC	CAGCAAGCTC	0	9	35676471	CA9							28	0.735254	0.357069	2	1	1	35.1795	65.192	1.47032e-06	1.68548	1	1	3.23416	3.79268	3.23416	0.0968513	40	0.000582218	T	0.000156433				Yes
1664	SF-LNCap	9	35752793	.	C	G	1413	PASS	PASS	207;0	141;40	GGGACCTGCC	ATCAAGGTGC	0	9	35752793	RGP1							181	0.455551	0.221093	2	1	1	35.432	66.1816	8.29113e-22	1.72193	1	1	3.65887	3.92747	3.65887	-0.230106	207	0.000219201	A	0.000202514
1665	SF-LNCap	9	35808705	.	C	A	1932	PASS	PASS	224;0	174;57	CACTCCAGCC	TAGTCTCCAC	0	9	35808705	NPR2;SPAG8							231	0.508133	0.246709	2	1	1	34.1246	64.5769	5.15945e-28	1.57095	1	1	3.46644	3.57438	3.46644	-0.168293	224	0.000341287	T	0.000218569
1666	SF-LNCap	9	35818275	.	C	A	135	PASS	PASS	26;0	15;4	cttgaagcca	tttcctTCAA	0	9	35818275	C9orf128							19	0.43391	0.210566	2	1	1	33.8489	67.6388	0.00499659	1.48548	1	1	3.73127	3.78778	3.73127	-0.24296	26	0.000185563	T	0.000177278			Yes	Yes
1667	SF-LNCap	9	37740201	.	C	A	689	PASS	PASS	94;0	69;20	GAGGAGCAGC	TCCTGGGAAC	0	9	37740201	FRMPD1							89	0.464152	0.225196	2	1	1	34.5521	66.6708	8.58686e-11	1.48548	1	1	3.81616	3.83864	3.81616	-0.215349	94	0.000152632	T	0.000607304
1668	SF-LNCap	9	38395941	.	G	A	1474	PASS	PASS	236;0	139;43	GGAGGTCATT	GGCACGTGGC	0	9	38395941	ALDH1B1							182	0.486803	0.236354	2	1	1	34.3802	65.7691	4.38143e-25	1.68548	1	1	3.48323	3.80862	3.48323	-0.192104	236	0.000328352	T	0.000237014
1669	SF-LNCap	9	73236195	.	TA	T	.	PASS	PASS	59;0	74;25	TTGGGCTGTT	AAAAAAACGT	0	9	73236194	TRPM3						Yes	99	0.520833	0.252525	2	1	1	0	70	2.83243e-09	1.35678	1	1	100	100	100	0	59	0	A	0
1670	SF-LNCap	9	74360056	.	C	A	1548	PASS	PASS	192;0	177;45	GACCTGGATC	TGGAATCTCA	0	9	74360056	TMEM2							222	0.417841	0.202752	2	1	1	34.5118	68.3293	1.06266e-20	1.84644	1	1	3.78949	3.82326	3.78949	-0.276056	192	0.000162294	T	0.000170957
1671	SF-LNCap	9	76194082	.	C	A	3392	PASS	PASS	349;0	357;99	TCAAATGCAT	TGTGACTtct	0	9	76194082	ANXA1							456	0.447523	0.21717	2	1	1	34.392	68.7699	1.568e-41	1.76096	1	1	3.72305	3.79125	3.72305	-0.24215	349	0.000189106	T	0.000205072
1672	SF-LNCap	9	76889798	.	A	T	1898	PASS	PASS	231;0	235;55	TTATGATCTG	TTTTATAAAA	0	9	76889798	ANXA1							290	0.390871	0.189682	2	1	1	34.6142	69.1507	6.34706e-24	1	1	1	3.77334	3.8464	3.77334	-0.312656	231	0.000168438	C	0.000134529
1673	SF-LNCap	9	76987542	.	C	T	2416	PASS	PASS	217;0	185;67	acaccatgtg	tctggcattc	0	9	76987542	ANXA1							253	0.545547	0.264848	2	1	1	36.1423	68.8823	1.77719e-30	1.72193	1	1	3.46764	3.99634	3.46764	-0.123199	217	0.000340345	A	0.00406846			Yes
1674	SF-LNCap	9	77407614	.	G	A	3869	PASS	PASS	319;0	319;114	AGGTGTTGGT	CCCACTTTCC	0	9	77407614	TRPM6							434	0.541507	0.262748	2	1	1	34.0566	68.933	0	1.29546	1	1	3.70016	3.77155	3.70016	-0.130175	319	0.000199334	C	0.00250836
1675	SF-LNCap	9	77749417	.	C	T	250	PASS	PASS	27;0	36;7	cccacaagca	ataatttaaa	0	9	77749417	OSTF1							43	0.335507	0.162847	2	1	1	35.797	70	0.00298945	0.970951	1	1	3.75219	3.96949	3.75219	-0.385174	27	0.000176839	A	0.00012603			Yes
1676	SF-LNCap	9	78774101	.	C	T	977	PASS	PASS	84;0	64;27	CAGCAGTGGT	TCTGCCCACC	0	9	78774101	PCSK5							91	0.61124	0.296768	2	1	1	36.2384	68.2588	3.10222e-13	1.52193	1	1	3.38822	4.04165	3.38822	-0.0599279	84	0.000408549	A	0.000172107
1677	SF-LNCap	9	80869742	.	CT	C	.	PASS	PASS	134;0	139;32	TCTTGTCCTC	TTTTTTAAGC	0	9	80869741	CEP78						Yes	171	0.385965	0.187135	2	1	1	0	69.7092	4.18698e-14	0.881291	1	1	100	100	100	0	134	0	A	0
1678	SF-LNCap	9	88248313	.	A	G	757	PASS	PASS	73;0	79;21	AACATGTTTA	TCTTTTAACT	0	9	88248313	AGTPBP1							100	0.432773	0.210014	2	1	1	36.0879	68.6607	4.18028e-09	1.35678	1	1	3.73335	4.04336	3.73335	-0.25751	73	0.000184674	T	9.02879e-05				Yes
1679	SF-LNCap	9	88694103	.	A	G	669	PASS	PASS	72;0	64;20	agaaaacaaa	cACCTGGAGG	0	9	88694103	GOLM1							84	0.490791	0.238163	2	1	1	33.6296	67.6388	1.53795e-09	0.921928	1	1	3.69124	3.67528	3.69124	-0.190027	72	0.000203466	T	0.000268793			Yes
1680	SF-LNCap	9	88842992	.	T	C	536	PASS	PASS	60;0	49;15	GACAAAAATG	AATATTCTGG	0	9	88842992	C9orf153							64	0.483104	0.234367	2	1	1	35.885	69.3782	1.16751e-07	1.29546	1	1	3.86895	3.85946	3.86895	-0.185586	60	0.000135168	A	0.000121861				Yes
1681	SF-LNCap	9	89603827	.	GT	G	.	PASS	PASS	101;0	119;25	TAAAGGTATG	TTTTTTAAAA	0	9	89603826	BC036850						Yes	144	0.358073	0.173611	2	1	1	0	70	2.21962e-10	0.970951	1	1	100	100	100	0	101	0	A	0
1682	SF-LNCap	9	89612599	.	C	T	6199	PASS	PASS	586;0	639;179	CTGGAGATGG	AAAAACTGGT	0	9	89612599	BC036850							818	0.450887	0.218819	2	1	1	34.832	67.3024	0	1.29546	1	1	3.68289	3.67497	3.68289	-0.237062	586	0.000207414	A	0.000177948
1683	SF-LNCap	9	90261320	.	G	A	3040	PASS	PASS	335;0	323;91	CATCGTTTGG	CTTTTCCTTT	0	9	90261320	DAPK1							414	0.453233	0.219969	2	1	1	33.5251	69.282	1.55663e-39	0.881291	1	1	3.65769	3.72987	3.65769	-0.233724	335	0.000219796	T	0.000325963
1684	SF-LNCap	9	90480871	.	T	C	700	PASS	PASS	73;0	77;21	AAGACCAGAA	AACAACTGCA	0	9	90480871	LOC392364							98	0.441118	0.214007	2	1	1	33.8146	68.6607	3.20175e-09	1.15678	1	1	3.88066	3.23782	3.88066	-0.246616	73	0.000131574	A	0.000216259
1685	SF-LNCap	9	90535532	.	ACTC	A	.	PASS	PASS	26;0	27;8	AAAGGCTTCA	TCCTCCTCCC	0	9	90535531	FAM75C1						Yes	35	0.471428	0.228571	2	1	1	0	66.3325	0.000647115	0.881291	0.5	1	100	100	100	0	26	0	A	0
1686	SF-LNCap	9	94189038	.	T	C	259	PASS	PASS	36;0	40;8	GACTTCTCCT	ACTAAAATGG	0	9	94189038	NFIL3							48	0.343414	0.166681	2	1	1	32.4288	70	0.000573234	1.57095	1	1	3.75139	3.68301	3.75139	-0.37568	36	0.000177164	A	0.000152642
1687	SF-LNCap	9	94951925	.	C	T	339	PASS	PASS	40;0	34;10	CATCTCTCCG	AGACGCCTGC	0	9	94951925	LINC00475							44	0.467902	0.227589	2	1	1	34.1394	63.1664	2.51764e-05	1.68548	1	1	3.13763	3.65426	3.13763	-0.204179	40	0.000726807	A	0.000517315				Yes
1688	SF-LNCap	9	95027726	.	G	A	2714	PASS	PASS	281;0	214;80	TAGGAGAATC	TAAAACTGAA	0	9	95027726	IARS							294	0.560777	0.272144	2	1	1	34.0404	68.8295	1.18722e-38	1.57095	1	1	3.59879	3.7801	3.59879	-0.109653	281	0.000251699	T	0.000215319
1689	SF-LNCap	9	95481335	.	C	G	320	PASS	PASS	75;0	30;9	CAGCTCCTCA	TGAAGGTCAC	0	9	95481335	BICD2							39	0.475605	0.230809	2	1	1	35.5934	66.8331	7.55333e-07	1.76096	0.5	1	3.67176	3.99813	3.67176	-0.19179	75	0.000212796	A	0.000132687
1690	SF-LNCap	9	96938344	.	G	T	781	PASS	PASS	77;0	61;24	CTGCATCCAG	CGGTCTGATA	0	9	96938344	JA535805							85	0.580286	0.281725	2	1	1	33.0498	68.038	1.25999e-11	1.84644	1	1	3.42618	3.06439	3.42618	-0.0833596	77	0.000374393	A	0.000343568
1691	SF-LNCap	9	98861700	.	G	A	1250	PASS	PASS	119;0	106;36	aggagctact	tatgaacctc	0	9	98861700	LOC158435							142	0.522728	0.253628	2	1	1	34.825	67.1791	1.76106e-16	1.84644	1	1	3.73396	3.86851	3.73396	-0.150858	119	0.000184416	T	0.000244524			Yes
1692	SF-LNCap	9	99106401	.	G	A	780	PASS	PASS	102;0	92;22	CAACTCTTTT	GAATATTTTC	0	9	99106401	SLC35D2							114	0.397755	0.192997	2	1	1	35.5374	70	1.23355e-10	1.48548	1	1	3.83661	3.93823	3.83661	-0.310718	102	0.000145612	T	0.000103289				Yes
1693	SF-LNCap	9	99284600	.	C	CA	.	PASS	PASS	27;0	22;5	CATGAGGACC	AGGTAAACAA	0	9	99284600	CDC14B						Yes	27	0.381944	0.185185	2	1	1	0	70	0.00453772	1.57095	1	1	100	100	100	0	27	0	A	0				Yes
1694	SF-LNCap	9	104079901	.	A	T	1086	PASS	PASS	138;0	103;31	TTTATTGTAA	GGCCCTCACA	0	9	104079901	LPPR1							134	0.476829	0.231342	2	1	1	35.1761	69.0955	4.94955e-16	1.29546	1	1	3.81868	3.8463	3.81868	-0.198851	138	0.000151747	C	0.000130134
1695	SF-LNCap	9	104499518	.	C	T	608	PASS	PASS	97;0	76;18	TGGCCCCGGC	CCCAGCAGCG	0	9	104499518	GRIN3A							94	0.394612	0.191555	2	1	1	33.9526	66.8331	1.40192e-09	1.29546	1	1	3.6409	3.66888	3.6409	-0.300768	97	0.000228456	A	0.000230033
1696	SF-LNCap	9	105767397	.	CA	C	.	PASS	PASS	226;0	278;68	gaaagatagc	aaaaaggtaa	0	9	105767396	CYLC2						Yes	346	0.405347	0.196532	2	1	1	0	69.3139	6.51014e-26	1.15678	1	1	100	100	100	0	226	0	A	0			Yes
1697	SF-LNCap	9	106842867	.	G	A	2809	PASS	PASS	203;0	246;79	acgttacaat	ctaactgagc	0	9	106842867	BC035187							325	0.500977	0.243086	2	1	1	35.6149	68.8145	3.02783e-29	1.48548	1	1	3.7257	3.98251	3.7257	-0.177855	203	0.000187956	T	0.000110481			Yes
1698	SF-LNCap	9	107360971	.	A	G	2158	PASS	PASS	240;0	229;62	AGACGAGCTG	GCAGGTAGAG	0	9	107360971	OR13C5							291	0.439059	0.213086	2	1	1	34.9488	68.6388	1.68846e-27	1.68548	1	1	3.68044	3.82329	3.68044	-0.252849	240	0.000208586	T	0.000155077
1699	SF-LNCap	9	107548836	.	G	A	171	PASS	PASS	35;0	32;5	ttacaattgt	aacaagttgg	0	9	107548836	ABCA1							37	0.278461	0.135188	2	1	1	34.3249	70	0.00532722	1.68548	1	1	3.75161	3.80579	3.75161	-0.477081	35	0.000177075	T	0.000137633			Yes	Yes
1700	SF-LNCap	9	108098043	.	T	C	1521	PASS	PASS	153;0	143;43	AAATATAAAT	TGCCCTAGTG	0	9	108098043	SLC44A1							186	0.476661	0.231241	2	1	1	35.487	68.6921	2.68286e-19	0.881291	1	1	3.87657	3.88667	3.87657	-0.205236	153	0.000132818	A	0.000178623
1701	SF-LNCap	9	109429934	.	A	T	2365	PASS	PASS	202;0	192;69	ctgaattttg	ttactTATAT	0	9	109429934	AK093363							261	0.544958	0.264373	2	1	1	34.3737	68.5037	2.013e-29	1.29546	1	1	3.81985	3.81785	3.81985	-0.129544	202	0.00015134	C	0.000166225			Yes
1702	SF-LNCap	9	110086435	.	T	A	1349	PASS	PASS	142;0	118;37	TACACTTAGA	ATTGTAATCT	0	9	110086435	RAD23B							155	0.492063	0.238719	2	1	1	36.5007	69.7486	8.41505e-18	1.48548	1	1	3.84268	4.08271	3.84268	-0.17603	142	0.000143593	C	8.86643e-05
1703	SF-LNCap	9	111727759	.	G	T	451	PASS	PASS	45;0	56;13	GTTTTCTTTA	CAATTTTACT	0	9	111727759	CTNNAL1							69	0.388296	0.18842	2	1	1	34.7751	67.8233	1.62875e-05	1.35678	1	1	3.80871	3.8778	3.80871	-0.317366	45	0.000155271	A	0.000113871
1704	SF-LNCap	9	113006602	.	GTA	G	.	PASS	PASS	25;0	45;8	tatacatatg	atatatatac	0	9	113006601	TXN						Yes	53	0.311321	0.150943	2	1	1	0	68.8295	0.00569538	1.36096	1	1	100	100	100	0	25	0	A	0			Yes	Yes
1705	SF-LNCap	9	113431332	.	A	G	1761	PASS	PASS	147;0	207;50	ATGAGATATG	CCAAGACTGA	0	9	113431332	MUSK							257	0.400894	0.19459	2	1	1	35.337	67.9264	1.44808e-17	1.57095	1	1	3.66247	3.84775	3.66247	-0.300827	147	0.000217393	T	0.00014838
1706	SF-LNCap	9	115598592	rs74792026	G	A	1000	PASS	PASS	191;0	131;31	GGACTCGGCC	CTTGAGTTTG	0	9	115598592	SNX30							162	0.394367	0.191492	2	1	1	32.4256	68.4859	3.1331e-17	1.68548	1	1	3.54679	3.53656	3.54679	-0.30739	191	0.000283685	T	0.000356219	Yes	unknown
1707	SF-LNCap	9	116151732	.	TC	T	.	PASS	PASS	23;0	18;6	TCCTTTACCT	CCGCACGATG	0	9	116151731	ALAD						Yes	24	0.515625	0.25	2	1	1	0	68.4349	0.00181296	1.36096	1	1	100	100	100	0	23	0	A	0
1708	SF-LNCap	9	116764387	.	G	T	1000	PASS	PASS	126;0	73;29	GAGCCCAGGG	CCGCACCTCC	0	9	116764387	ZNF618							102	0.586163	0.284452	2	1	1	34.6291	67.0563	9.6289e-17	1.35678	1	1	3.59789	3.78378	3.59789	-0.0814328	126	0.000252223	A	0.000325736
1709	SF-LNCap	9	116840242	.	G	T	626	PASS	PASS	97;0	57;19	TACCTTCAAA	GATCCCATAA	0	9	116840242	AMBP							76	0.514956	0.25012	2	1	1	33.0534	68.5182	2.87731e-11	1.57095	1	1	3.35144	3.71226	3.35144	-0.151928	97	0.00044461	A	0.000314256				Yes
1710	SF-LNCap	9	116858804	.	G	T	644	PASS	PASS	87;0	66;18	ggaagaacag	tcatcatcaa	0	9	116858804	KIF12							84	0.441723	0.214329	2	1	1	35.8748	69.4822	1.28537e-09	1.36096	1	1	3.79456	3.97096	3.79456	-0.249773	87	0.000160409	A	0.000135031			Yes
1711	SF-LNCap	9	117012829	.	A	T	536	PASS	PASS	48;0	38;17	CTTCAGGGGA	GGAGCGGGAG	0	9	117012829	COL27A1							55	0.636589	0.308923	2	1	1	31.7509	69.4516	2.2267e-08	1.15678	1	1	3.56119	3.38873	3.56119	-1.43132e-05	48	0.000274442	C	0.000337106				Yes
[truncated: 1,799 more rows]
[truncated: 28 more columns]
