# Supplementary material for: Overexpression of p54nrb/NONO induces differential EPHA6 splicing and contributes to castration-resistant prostate cancer growth
Source: Oncotarget. 2018 Jan 8;9(12):10510–24. doi: 10.18632/oncotarget.24063 (PMC5828187; doi:10.18632/oncotarget.24063)
Supplement: Supplementary file 22 [file oncotarget-09-10510-s022.xlsx]

## Sheet: Sheet1
Apendix for Supplementary Table 7: Total Copy Number Variations (CNV)
#chr	start	end	normal depth	tumor depth	t/n Ratio	t/n Ratio Adj	smoothed Ratio	adjusted Ratio	Aallele Copy Number	Ballele Copy Number	copy Number
chr1	65509	65625	34.105	44.181	1.295	1.065	0.975	2.011	1	1	2
chr1	65831	65973	29.067	29.318	1.009	0.944	0.975	2.011	1	1	2
chr1	69481	69600	29.201	25.428	0.871	0.963	0.975	2.011	1	1	2
chr1	721381	721519	17.615	17.806	1.011	0.992	0.975	2.011	1	1	2
chr1	721530	721806	12.206	14.626	1.198	1.028	0.975	2.011	1	1	2
chr1	721851	721942	14.253	16.279	1.142	1.088	0.975	2.011	1	1	2
chr1	752635	752756	48.876	51.349	1.051	0.97	0.975	2.011	1	1	2
chr1	752916	753035	66.423	66.194	0.997	1.077	0.975	2.011	1	1	2
chr1	762095	762275	38.293	32.646	0.853	0.975	0.975	2.011	1	1	2
chr1	762280	762414	6.94	6.916	0.997	1.178	0.975	2.011	1	1	2
chr1	762420	762565	6.582	6.536	0.993	1.199	0.975	2.011	1	1	2
chr1	777259	777349	24.109	22.778	0.945	0.88	0.975	2.011	1	1	2
chr1	777391	777481	19.487	17.395	0.893	1.028	0.975	2.011	1	1	2
chr1	777482	777642	9.687	8.6	0.888	1.05	0.975	2.011	1	1	2
chr1	783061	783151	25.468	17.63	0.692	0.737	0.975	2.011	1	1	2
chr1	792270	792446	28.272	28.122	0.995	1.104	0.975	2.011	1	1	2
chr1	840569	841261	13.073	12.276	0.939	1.095	0.975	2.011	1	1	2
chr1	843353	843720	6.846	6.657	0.972	1.143	0.975	2.011	1	1	2
chr1	845241	845362	2.36	1.741	0.738	0.935	0.975	2.011	1	1	2
chr1	846787	846958	5.295	4.927	0.93	1.09	0.975	2.011	1	1	2
chr1	847241	850115	8.552	6.872	0.804	0.979	0.975	2.011	1	1	2
chr1	852214	853055	6.964	6.495	0.933	1.107	0.975	2.011	1	1	2
chr1	853279	853848	15.755	12.943	0.822	0.992	0.975	2.011	1	1	2
chr1	854220	854392	9.295	7.551	0.812	0.957	0.975	2.011	1	1	2
chr1	854788	855117	2.777	2.027	0.73	0.935	0.975	2.011	1	1	2
chr1	861266	861496	14.115	12.515	0.887	1.077	0.975	2.011	1	1	2
chr1	865582	865787	11.579	9.76	0.843	1.039	0.975	2.011	1	1	2
chr1	866331	866507	7.091	4.906	0.692	0.889	0.975	2.011	1	1	2
chr1	871064	871262	22	13.368	0.608	0.809	0.975	2.011	1	1	2
chr1	874367	874575	14.746	14.919	1.012	1.211	0.975	2.011	1	1	2
chr1	874612	874816	9.517	8.053	0.846	1.051	0.975	2.011	1	1	2
chr1	876485	876719	8.401	5.58	0.664	0.866	0.975	2.011	1	1	2
chr1	877519	877733	1.105	0.623	0.564	0.742	0.975	2.011	1	1	2
chr1	877806	878088	1.764	1.344	0.762	0.883	0.975	2.011	1	1	2
chr1	878173	878465	14.945	13.128	0.878	1.084	0.975	2.011	1	1	2
chr1	878532	878652	12.576	11.233	0.893	1.099	0.975	2.011	1	1	2
chr1	878657	878777	6.254	3.803	0.608	0.815	0.975	2.011	1	1	2
chr1	879125	879593	13.613	10.246	0.753	0.959	0.975	2.011	1	1	2
chr1	880158	880279	22.247	17.348	0.78	0.77	0.975	2.011	1	1	2
chr1	880312	880432	12.168	10.882	0.894	1.096	0.975	2.011	1	1	2
chr1	880437	880557	11.284	9.829	0.871	1.042	0.975	2.011	1	1	2
chr1	880987	881117	22.338	20.468	0.916	1.109	0.975	2.011	1	1	2
chr1	881611	881779	8.254	7.146	0.866	1.068	0.975	2.011	1	1	2
chr1	881866	881996	12.298	11.881	0.966	1.172	0.975	2.011	1	1	2
chr1	883578	883700	11.634	8.747	0.752	0.958	0.975	2.011	1	1	2
chr1	883953	884074	33.235	31.274	0.941	1.146	0.975	2.011	1	1	2
chr1	886604	886731	33.528	29.133	0.869	1.073	0.975	2.011	1	1	2
chr1	887470	887591	20.629	16.13	0.782	0.924	0.975	2.011	1	1	2
chr1	887699	887846	15.426	9.743	0.632	0.837	0.975	2.011	1	1	2
chr1	887928	888058	35.829	29.162	0.814	1.007	0.975	2.011	1	1	2
chr1	888605	888726	35.056	28.314	0.808	0.999	0.975	2.011	1	1	2
chr1	889239	889417	26.9	20.036	0.745	0.924	0.975	2.011	1	1	2
chr1	889422	889552	19.201	14.527	0.757	0.959	0.975	2.011	1	1	2
chr1	891351	891472	64.381	50.421	0.783	0.916	0.975	2.011	1	1	2
chr1	891533	891663	25.977	20.576	0.792	0.97	0.975	2.011	1	1	2
chr1	892335	892500	11.717	10.68	0.912	1.098	0.975	2.011	1	1	2
chr1	892590	892720	10.165	8.317	0.818	1.019	0.975	2.011	1	1	2
chr1	893988	894336	20.182	15.615	0.774	0.92	0.975	2.011	1	1	2
chr1	894339	894628	12.363	10.446	0.845	1.051	0.975	2.011	1	1	2
chr1	895956	896084	7.711	7.514	0.974	1.132	0.975	2.011	1	1	2
chr1	896669	897854	14.697	10.901	0.742	0.947	0.975	2.011	1	1	2
chr1	898106	898628	16.346	11.58	0.708	0.914	0.975	2.011	1	1	2
chr1	898633	898919	16.485	13.428	0.815	1.014	0.975	2.011	1	1	2
chr1	899278	899573	9.014	8.187	0.908	1.114	0.975	2.011	1	1	2
chr1	899736	899911	9.509	7.382	0.776	0.983	0.975	2.011	1	1	2
chr1	900331	900614	15.104	12.181	0.806	1.007	0.975	2.011	1	1	2
chr1	901878	902173	20.407	16.683	0.818	1.019	0.975	2.011	1	1	2
chr1	905630	906769	10.492	8.315	0.793	0.999	0.975	2.011	1	1	2
chr1	907414	907586	17.31	13.633	0.788	0.992	0.975	2.011	1	1	2
chr1	907591	907760	8.495	7.228	0.851	1.057	0.975	2.011	1	1	2
chr1	908233	908452	6.779	5.546	0.818	1.025	0.975	2.011	1	1	2
chr1	908476	908681	6.526	4.452	0.682	0.889	0.975	2.011	1	1	2
chr1	908824	909005	24.697	22.652	0.917	1.114	0.975	2.011	1	1	2
chr1	909258	909441	5.082	4.105	0.808	1.013	0.975	2.011	1	1	2
chr1	909656	909914	15.081	12.055	0.799	0.999	0.975	2.011	1	1	2
chr1	911555	911727	13.421	10.082	0.751	0.957	0.975	2.011	1	1	2
chr1	911869	912051	18.914	14.157	0.748	0.916	0.975	2.011	1	1	2
chr1	914260	915313	15.392	11.108	0.722	0.929	0.975	2.011	1	1	2
chr1	915488	915738	18.044	12.412	0.688	0.884	0.975	2.011	1	1	2
chr1	915742	916109	6.157	4.495	0.73	0.932	0.975	2.011	1	1	2
chr1	916490	916663	39.135	32.141	0.821	1.008	0.975	2.011	1	1	2
chr1	917368	917488	4.147	2.633	0.635	0.841	0.975	2.011	1	1	2
chr1	917493	917613	3.127	1.346	0.43	0.601	0.975	2.011	1	1	2
chr1	934350	934470	11.284	9.478	0.84	1.044	0.975	2.011	1	1	2
chr1	934474	934895	5.6	3.652	0.652	0.748	0.975	2.011	1	1	2
chr1	934899	935236	7.334	6.146	0.838	1.042	0.975	2.011	1	1	2
chr1	935237	935357	1.428	0.702	0.492	0.638	0.975	2.011	1	1	2
chr1	947280	947402	21.195	19.681	0.929	0.926	0.975	2.011	1	1	2
chr1	948435	948556	71.122	65.332	0.919	0.795	0.975	2.011	1	1	2
chr1	948893	949116	12.291	12.089	0.984	1.172	0.975	2.011	1	1	2
chr1	949348	949545	21.656	17.89	0.826	1.03	0.975	2.011	1	1	2
chr1	949548	949921	14.106	11.086	0.786	0.986	0.975	2.011	1	1	2
chr1	955600	955788	4.035	2.875	0.713	0.89	0.975	2.011	1	1	2
chr1	957586	957837	35.813	29.173	0.815	0.997	0.975	2.011	1	1	2
chr1	970592	970762	13.723	14.082	1.026	1.199	0.975	2.011	1	1	2
chr1	976013	976235	8.598	8.317	0.967	1.159	0.975	2.011	1	1	2
chr1	976559	977014	25.475	18.408	0.723	0.91	0.975	2.011	1	1	2
chr1	977356	977532	23.823	16.594	0.697	0.899	0.975	2.011	1	1	2
chr1	978583	979810	15.337	11.558	0.754	0.96	0.975	2.011	1	1	2
chr1	980563	980969	22.643	16.929	0.748	0.955	0.975	2.011	1	1	2
chr1	981063	982302	16.927	14.036	0.829	1.036	0.975	2.011	1	1	2
chr1	982710	983566	11.673	8.686	0.744	0.951	0.975	2.011	1	1	2
chr1	983567	983759	6.755	5.009	0.742	0.931	0.975	2.011	1	1	2
chr1	984185	984422	0.998	0.711	0.712	0.919	0.975	2.011	1	1	2
chr1	984584	985381	17.686	14.429	0.816	1.014	0.975	2.011	1	1	2
chr1	985576	985999	16.719	13.278	0.794	1	0.975	2.011	1	1	2
chr1	986003	986185	2.824	2.893	1.025	1.209	0.975	2.011	1	1	2
chr1	986296	986416	14.751	15.738	1.067	1.261	0.975	2.011	1	1	2
chr1	986419	986539	7.477	6.494	0.868	1.046	0.975	2.011	1	1	2
chr1	986638	987203	9.226	7.021	0.761	0.966	0.975	2.011	1	1	2
chr1	987290	987468	17.643	17.118	0.97	1.171	0.975	2.011	1	1	2
chr1	988720	988951	7.38	6.626	0.898	1.095	0.975	2.011	1	1	2
chr1	989133	989365	6.153	4.69	0.762	0.962	0.975	2.011	1	1	2
chr1	989744	989981	4.819	3.14	0.652	0.843	0.975	2.011	1	1	2
chr1	990220	990444	4.588	1.943	0.424	0.61	0.975	2.011	1	1	2
chr1	1007231	1007397	15.184	14.38	0.947	1.133	0.975	2.011	1	1	2
chr1	1007401	1008030	10.206	7.378	0.723	0.926	0.975	2.011	1	1	2
chr1	1017978	1018182	2.479	1.445	0.583	0.788	0.975	2.011	1	1	2
chr1	1018186	1018387	16.314	11.352	0.696	0.902	0.975	2.011	1	1	2
chr1	1019215	1019871	9.687	7.577	0.782	0.984	0.975	2.011	1	1	2
chr1	1020514	1020702	9.459	7.469	0.79	0.996	0.975	2.011	1	1	2
chr1	1021200	1021369	16.17	11.009	0.681	0.866	0.975	2.011	1	1	2
chr1	1022505	1022680	32.069	24.392	0.761	0.95	0.975	2.011	1	1	2
chr1	1022872	1023089	14.623	10.644	0.728	0.88	0.975	2.011	1	1	2
chr1	1025629	1025821	29.995	19.197	0.64	0.844	0.975	2.011	1	1	2
chr1	1026250	1026436	13.99	12.456	0.89	1.074	0.975	2.011	1	1	2
chr1	1026670	1026964	8.074	5.445	0.674	0.881	0.975	2.011	1	1	2
chr1	1027290	1027507	12.931	12.941	1.001	1.202	0.975	2.011	1	1	2
chr1	1078099	1078219	18.897	14.509	0.768	0.966	0.975	2.011	1	1	2
chr1	1078222	1078595	10.344	8.263	0.799	0.993	0.975	2.01	1	1	2
chr1	1102427	1102600	9.525	8.076	0.848	1.055	0.974	2.009	1	1	2
chr1	1103203	1103377	10.361	7.182	0.693	0.895	0.974	2.009	1	1	2
chr1	1104342	1104520	7.974	5.758	0.722	0.912	0.974	2.008	1	1	2
chr1	1110963	1111092	18.148	15.565	0.858	1.033	0.973	2.008	1	1	2
chr1	1111706	1111806	9.218	6.529	0.708	0.9	0.973	2.008	1	1	2
chr1	1114603	1114861	8.41	6.721	0.799	1.006	0.974	2.009	1	1	2
chr1	1114945	1115122	10.692	7.338	0.686	0.893	0.973	2.007	1	1	2
chr1	1115334	1115785	7.09	6.258	0.883	1.085	0.973	2.007	1	1	2
chr1	1115790	1116040	6.167	4.634	0.751	0.953	0.973	2.006	1	1	2
chr1	1116043	1116217	9.142	7.545	0.825	1.032	0.972	2.004	1	1	2
chr1	1117114	1117315	13.879	11.666	0.841	1.027	0.973	2.006	1	1	2
chr1	1117699	1117865	37.69	24.191	0.642	0.822	0.973	2.006	1	1	2
chr1	1118214	1118383	21.334	15.661	0.734	0.938	0.973	2.007	1	1	2
chr1	1119329	1119537	43.805	34.732	0.793	0.955	0.974	2.009	1	1	2
chr1	1120323	1120501	36.753	29.502	0.803	0.981	0.972	2.004	1	1	2
chr1	1131984	1132166	19.362	15.391	0.795	0.958	0.971	2.003	1	1	2
chr1	1132357	1132561	14.235	11.632	0.817	0.997	0.971	2.002	1	1	2
chr1	1132787	1133247	3.848	3.037	0.789	0.963	0.971	2.002	1	1	2
chr1	1138994	1139184	5.324	4.545	0.854	1.054	0.97	2.001	1	1	2
chr1	1139185	1139644	12.653	9.697	0.766	0.972	0.97	2	1	1	2
chr1	1139768	1139945	6.728	5.156	0.766	0.962	0.969	2	1	1	2
chr1	1140742	1140913	12.689	9.689	0.764	0.97	0.969	1.998	1	1	2
chr1	1141740	1141980	6.084	4.329	0.712	0.914	0.968	1.996	1	1	2
chr1	1146913	1147565	10.146	7.473	0.737	0.939	0.967	1.994	1	1	2
chr1	1147988	1148110	4.212	3.74	0.888	1.095	0.967	1.993	1	1	2
chr1	1148363	1148902	8.218	5.562	0.677	0.873	0.966	1.992	1	1	2
chr1	1148981	1149158	18.48	14.16	0.766	0.971	0.967	1.994	1	1	2
chr1	1149352	1149472	2.243	1.404	0.626	0.828	0.968	1.997	1	1	2
chr1	1149475	1149595	3.535	3.101	0.877	1.083	0.968	1.996	1	1	2
chr1	1152946	1153241	15.125	10.852	0.717	0.913	0.967	1.995	1	1	2
chr1	1153832	1154087	35.827	27.064	0.755	0.951	0.968	1.996	1	1	2
chr1	1154092	1154378	28.978	22.093	0.762	0.968	0.968	1.996	1	1	2
chr1	1155978	1156169	20.457	14.225	0.695	0.784	0.969	1.999	1	1	2
chr1	1158600	1158802	17.97	13.416	0.747	0.856	0.969	1.999	1	1	2
chr1	1159236	1159404	27.676	17.092	0.618	0.801	0.969	1.999	1	1	2
chr1	1163821	1164158	22.753	16.687	0.733	0.934	0.969	1.999	1	1	2
chr1	1167732	1167853	1.348	0.696	0.516	0.552	0.969	1.998	1	1	2
chr1	1167877	1168242	9.23	7.136	0.773	0.923	0.969	2	1	1	2
chr1	1168243	1168597	5.853	4.542	0.776	0.976	0.969	1.999	1	1	2
chr1	1177934	1178112	26.625	23.113	0.868	1.075	0.968	1.997	1	1	2
chr1	1178191	1178360	15.735	10.926	0.694	0.901	0.968	1.996	1	1	2
chr1	1178371	1178549	6.828	8.007	1.173	1.377	0.967	1.995	1	1	2
chr1	1178766	1178940	20.862	15.534	0.745	0.951	0.967	1.994	1	1	2
chr1	1179312	1179432	6.73	4.68	0.695	0.894	0.966	1.992	1	1	2
chr1	1179437	1179883	8.688	6.895	0.794	1.001	0.965	1.99	1	1	2
chr1	1181871	1182048	3.226	2.658	0.824	0.942	0.964	1.989	1	1	2
chr1	1190601	1190721	30.181	30.949	1.025	1.203	0.964	1.988	1	1	2
chr1	1190723	1190906	15.824	15.461	0.977	1.12	0.966	1.992	1	1	2
chr1	1191333	1191507	23.628	21.264	0.9	0.8	0.966	1.993	1	1	2
chr1	1192384	1192742	8.909	8.354	0.938	1.076	0.966	1.993	1	1	2
chr1	1196268	1196557	22.665	18.924	0.835	0.968	0.967	1.994	1	1	2
chr1	1196562	1196812	15.368	13.311	0.866	1.053	0.967	1.994	1	1	2
chr1	1197661	1197860	8.28	5.856	0.707	0.839	0.968	1.996	1	1	2
chr1	1198627	1198821	17.071	16.032	0.939	0.911	0.967	1.995	1	1	2
chr1	1200203	1200303	6.036	4.985	0.826	0.902	0.966	1.993	1	1	2
chr1	1201327	1201537	18.995	16.482	0.868	1.01	0.966	1.992	1	1	2
chr1	1201552	1201673	26.764	24.717	0.924	1.075	0.967	1.994	1	1	2
chr1	1203236	1203410	16.408	15.211	0.927	1.051	0.966	1.993	1	1	2
chr1	1210267	1210591	13.495	9.166	0.679	0.865	0.965	1.991	1	1	2
chr1	1214358	1214716	6.836	7.825	1.145	1.309	0.966	1.992	1	1	2
chr1	1216083	1216204	8.696	7.253	0.834	0.824	0.966	1.992	1	1	2
chr1	1216670	1216835	15.227	11.531	0.757	0.957	0.965	1.991	1	1	2
chr1	1216839	1217020	14.467	9.115	0.63	0.835	0.964	1.989	1	1	2
chr1	1217535	1217709	17.674	13.759	0.778	0.95	0.964	1.988	1	1	2
chr1	1219344	1219466	9.829	7.308	0.744	0.932	0.964	1.988	1	1	2
chr1	1220918	1221147	11.078	9.32	0.841	1.03	0.964	1.988	1	1	2
chr1	1221330	1221671	25.62	20.938	0.817	1.021	0.964	1.988	1	1	2
chr1	1222116	1222662	15.298	11.148	0.729	0.935	0.963	1.987	1	1	2
chr1	1222852	1223412	16.78	10.619	0.633	0.84	0.963	1.986	1	1	2
chr1	1225602	1226086	12.522	8.486	0.678	0.884	0.964	1.988	1	1	2
chr1	1226292	1227021	5.729	4.68	0.817	1.024	0.964	1.988	1	1	2
chr1	1227237	1227403	7.174	5.625	0.784	0.943	0.963	1.987	1	1	2
chr1	1228940	1229109	9.46	5.774	0.61	0.811	0.963	1.986	1	1	2
chr1	1229195	1229318	12.733	7.591	0.596	0.803	0.963	1.986	1	1	2
chr1	1229455	1229637	22.499	20.599	0.916	1.114	0.963	1.986	1	1	2
chr1	1229720	1230202	13.556	10.851	0.8	0.993	0.963	1.987	1	1	2
chr1	1230797	1230969	15.176	10.041	0.662	0.867	0.964	1.989	1	1	2
chr1	1231180	1231771	19.351	14.326	0.74	0.946	0.964	1.989	1	1	2
chr1	1231776	1232028	5.212	3.928	0.754	0.956	0.965	1.99	1	1	2
chr1	1233205	1233498	13.502	11.142	0.825	1.032	0.965	1.99	1	1	2
chr1	1233674	1233864	9.188	7.981	0.869	1.076	0.965	1.99	1	1	2
chr1	1233939	1234137	12.73	10.885	0.855	1.052	0.965	1.991	1	1	2
chr1	1234578	1234786	7.49	4.287	0.572	0.779	0.965	1.991	1	1	2
chr1	1235068	1235188	3.195	2.223	0.696	0.885	0.966	1.993	1	1	2
chr1	1235189	1235650	12.333	8.208	0.666	0.869	0.966	1.993	1	1	2
chr1	1235937	1236111	12.705	12.508	0.985	1.19	0.967	1.994	1	1	2
chr1	1237310	1237486	9.362	6.422	0.686	0.888	0.967	1.994	1	1	2
chr1	1238245	1238416	7.823	5.625	0.719	0.921	0.968	1.997	1	1	2
chr1	1238507	1238710	8.077	4.807	0.595	0.802	0.967	1.994	1	1	2
chr1	1239371	1239566	32.587	26.822	0.823	1.022	0.967	1.994	1	1	2
chr1	1242448	1242786	15.759	11.341	0.72	0.877	0.967	1.994	1	1	2
chr1	1243113	1243234	2.831	3.539	1.25	1.382	0.966	1.993	1	1	2
chr1	1243993	1244181	4.165	2.614	0.628	0.814	0.966	1.992	1	1	2
chr1	1244307	1244427	4.554	3.861	0.848	0.994	0.964	1.989	1	1	2
chr1	1244428	1244709	5.051	3.823	0.757	0.936	0.964	1.987	1	1	2
chr1	1244856	1245321	16.963	14.479	0.854	1.061	0.964	1.988	1	1	2
chr1	1245952	1246142	9.059	4.693	0.518	0.683	0.964	1.989	1	1	2
chr1	1246232	1246503	27.903	20.932	0.75	0.939	0.964	1.989	1	1	2
chr1	1246736	1247084	12.048	8.756	0.727	0.888	0.965	1.99	1	1	2
chr1	1247250	1247591	7.416	7.988	1.077	1.283	0.964	1.989	1	1	2
chr1	1247596	1247934	6.082	4.217	0.693	0.9	0.964	1.989	1	1	2
chr1	1247936	1248548	16.941	12.32	0.727	0.934	0.964	1.988	1	1	2
chr1	1248855	1249306	29.228	22.603	0.773	0.955	0.964	1.988	1	1	2
chr1	1249581	1249769	10.327	8.738	0.846	1.052	0.963	1.986	1	1	2
chr1	1250196	1250383	21.025	15.656	0.745	0.939	0.963	1.986	1	1	2
chr1	1250775	1251008	17.68	14.553	0.823	0.97	0.963	1.986	1	1	2
chr1	1254154	1254878	19.097	15.496	0.811	1	0.961	1.982	1	1	2
chr1	1255840	1256483	16.923	13.168	0.778	0.983	0.961	1.981	1	1	2
chr1	1257243	1257363	26.035	19.716	0.757	0.947	0.96	1.98	1	1	2
chr1	1257364	1257484	18.761	12.754	0.68	0.874	0.959	1.978	1	1	2
chr1	1258538	1258750	22.163	20.035	0.904	1.091	0.96	1.979	1	1	2
chr1	1259948	1260140	17.759	13.09	0.737	0.938	0.96	1.981	1	1	2
chr1	1262206	1262401	14.223	12.709	0.894	0.981	0.96	1.981	1	1	2
chr1	1262584	1263122	15.678	10.309	0.658	0.863	0.962	1.984	1	1	2
chr1	1266710	1269176	17.27	13.053	0.756	0.963	0.96	1.981	1	1	2
chr1	1269177	1269883	11.404	8.721	0.765	0.971	0.961	1.981	1	1	2
chr1	1271480	1271849	17.862	11.758	0.658	0.855	0.961	1.982	1	1	2
chr1	1273039	1273233	7.737	6.224	0.805	1.003	0.962	1.984	1	1	2
chr1	1273320	1273658	8.543	6.813	0.797	0.997	0.962	1.984	1	1	2
chr1	1273663	1274016	20.451	14.857	0.726	0.932	0.962	1.984	1	1	2
chr1	1274683	1275238	14.286	10.638	0.745	0.951	0.962	1.984	1	1	2
chr1	1275471	1275930	13.702	10.233	0.747	0.946	0.962	1.984	1	1	2
chr1	1276955	1277178	27.544	21.691	0.788	0.973	0.962	1.984	1	1	2
chr1	1277326	1277534	20.001	12.219	0.611	0.816	0.962	1.985	1	1	2
chr1	1277734	1277953	8.939	8.111	0.907	1.11	0.962	1.985	1	1	2
chr1	1278040	1278207	15.484	14.251	0.92	1.122	0.963	1.987	1	1	2
chr1	1284277	1284447	17.322	14.33	0.827	1.005	0.963	1.986	1	1	2
chr1	1288565	1288750	13.845	8.235	0.595	0.79	0.963	1.986	1	1	2
chr1	1288910	1289081	9.35	7.267	0.777	0.981	0.963	1.986	1	1	2
chr1	1289192	1289707	12.434	8.397	0.675	0.879	0.962	1.985	1	1	2
chr1	1289709	1289875	12.629	9.727	0.77	0.977	0.963	1.985	1	1	2
chr1	1290084	1290516	10.612	8.971	0.845	1.036	0.963	1.986	1	1	2
chr1	1290582	1290765	2.14	2.417	1.13	1.324	0.963	1.986	1	1	2
chr1	1290768	1291136	2.793	2.213	0.792	0.915	0.964	1.988	1	1	2
chr1	1292002	1292207	1.83	1.404	0.767	0.971	0.964	1.987	1	1	2
chr1	1293748	1293945	12.753	10.157	0.796	0.993	0.964	1.988	1	1	2
chr1	1296560	1296686	24.795	17.774	0.717	0.833	0.964	1.987	1	1	2
chr1	1309227	1309647	15.829	13.991	0.884	1.07	0.963	1.987	1	1	2
chr1	1309652	1309857	7.322	6.678	0.912	1.111	0.963	1.986	1	1	2
chr1	1309947	1310067	10.536	9.946	0.944	1.146	0.963	1.986	1	1	2
chr1	1310071	1310191	4.079	3.803	0.932	1.139	0.964	1.988	1	1	2
chr1	1318146	1318274	234.391	200.361	0.855	0.843	0.964	1.988	1	1	2
chr1	1322622	1323002	9.016	7.427	0.824	1.006	0.964	1.988	1	1	2
chr1	1323187	1323501	9.586	8.071	0.842	0.993	0.963	1.987	1	1	2
chr1	1323923	1324075	2.791	2.171	0.778	0.799	0.963	1.986	1	1	2
chr1	1325639	1326011	36.663	34.612	0.944	0.96	0.963	1.986	1	1	2
chr1	1326061	1326282	21.297	18.044	0.847	0.899	0.963	1.986	1	1	2
chr1	1326715	1327027	25.831	23.447	0.908	1.038	0.963	1.985	1	1	2
chr1	1328113	1328331	10.065	8.051	0.8	0.766	0.962	1.985	1	1	2
chr1	1328749	1328940	23.831	17.643	0.74	0.741	0.962	1.984	1	1	2
chr1	1330751	1330917	30.712	22.5	0.733	0.776	0.961	1.983	1	1	2
chr1	1333556	1333729	18.86	18.383	0.975	0.997	0.961	1.983	1	1	2
chr1	1333897	1334083	16.139	12.909	0.8	0.829	0.961	1.983	1	1	2
chr1	1334398	1334756	10.345	10.237	0.99	1.183	0.961	1.983	1	1	2
chr1	1334956	1335122	24.029	20.935	0.871	1.074	0.962	1.985	1	1	2
chr1	1335562	1335743	11.763	12.528	1.065	1.252	0.963	1.986	1	1	2
chr1	1335939	1336118	14.036	9.648	0.687	0.785	0.963	1.986	1	1	2
chr1	1337432	1337667	18.571	17.596	0.948	1.006	0.963	1.986	1	1	2
chr1	1341089	1341273	21.102	19.917	0.944	0.989	0.963	1.987	1	1	2
chr1	1342312	1342598	22.988	21.7	0.944	1.148	0.963	1.986	1	1	2
chr1	1354456	1354576	24.675	22.875	0.927	1.133	0.962	1.985	1	1	2
chr1	1354579	1354948	15.894	13.033	0.82	1.026	0.963	1.987	1	1	2
chr1	1355366	1355489	4.045	3.139	0.776	0.902	0.964	1.988	1	1	2
chr1	1355658	1355917	0.787	0.352	0.448	0.518	0.965	1.99	1	1	2
chr1	1356238	1356426	6.205	4.444	0.716	0.921	0.965	1.991	1	1	2
chr1	1361448	1361636	3.992	2.95	0.739	0.938	0.966	1.992	1	1	2
chr1	1361641	1361761	2.991	0.878	0.293	0.46	0.966	1.991	1	1	2
chr1	1362930	1363051	3.303	3.075	0.931	1.086	0.966	1.992	1	1	2
chr1	1363131	1363254	6.433	4.68	0.728	0.887	0.964	1.989	1	1	2
chr1	1371047	1371173	8.157	5.906	0.724	0.842	0.965	1.989	1	1	2
chr1	1372284	1372845	13.842	8.948	0.646	0.85	0.963	1.986	1	1	2
chr1	1374455	1374726	20.017	12.85	0.642	0.844	0.963	1.986	1	1	2
chr1	1374731	1375100	2.056	1.75	0.851	0.95	0.963	1.987	1	1	2
chr1	1385983	1386083	19.496	13.058	0.67	0.871	0.964	1.987	1	1	2
chr1	1387404	1387525	47.392	50.711	1.07	1.212	0.965	1.99	1	1	2
chr1	1387606	1387736	35.829	33.915	0.947	1.135	0.964	1.989	1	1	2
chr1	1387786	1387876	12.326	9.673	0.785	0.954	0.964	1.987	1	1	2
chr1	1389709	1389849	4.079	4.463	1.094	1.3	0.964	1.989	1	1	2
chr1	1390798	1390979	3.966	3.413	0.861	1.066	0.964	1.988	1	1	2
chr1	1391088	1391209	30.808	25.704	0.834	1.041	0.964	1.987	1	1	2
chr1	1391555	1391649	34.798	24.124	0.693	0.849	0.963	1.986	1	1	2
chr1	1392564	1392685	28.044	21.7	0.774	0.897	0.964	1.989	1	1	2
chr1	1394500	1394623	12.799	8.39	0.656	0.835	0.964	1.989	1	1	2
chr1	1395231	1395385	1.271	1.459	1.148	1.354	0.964	1.989	1	1	2
chr1	1396139	1396260	18.741	15.202	0.811	1.007	0.965	1.989	1	1	2
chr1	1397986	1398113	32.821	20.288	0.618	0.811	0.963	1.987	1	1	2
chr1	1403774	1403889	12.697	9.829	0.774	0.979	0.963	1.986	1	1	2
chr1	1403904	1404091	4.537	3.266	0.72	0.925	0.964	1.988	1	1	2
chr1	1407241	1407331	2.9	1.248	0.43	0.613	0.962	1.984	1	1	2
chr1	1407339	1407478	1.115	0.354	0.317	0.469	0.962	1.985	1	1	2
chr1	1407509	1407689	1.541	0.663	0.43	0.613	0.962	1.985	1	1	2
chr1	1412594	1412684	2.628	2.808	1.068	1.261	0.963	1.986	1	1	2
chr1	1412699	1412789	1.813	1.638	0.904	1.111	0.963	1.987	1	1	2
chr1	1413844	1413934	9.517	8.191	0.861	1.047	0.963	1.986	1	1	2
chr1	1413943	1414131	2.864	1.755	0.613	0.818	0.962	1.985	1	1	2
chr1	1414392	1414553	6.891	4.709	0.683	0.884	0.962	1.984	1	1	2
chr1	1416225	1416351	25.378	28.138	1.109	1.261	0.962	1.983	1	1	2
chr1	1417531	1417647	10.548	7.263	0.689	0.895	0.962	1.985	1	1	2
chr1	1417861	1417951	12.961	11.155	0.861	1.053	0.963	1.987	1	1	2
chr1	1418031	1418160	17.832	12.409	0.696	0.903	0.963	1.987	1	1	2
chr1	1418453	1418544	5.199	5.863	1.128	1.036	0.964	1.987	1	1	2
chr1	1420380	1420520	5.127	3.209	0.626	0.832	0.965	1.99	1	1	2
chr1	1421117	1421298	4.957	4.228	0.853	1.059	0.966	1.992	1	1	2
chr1	1421483	1421599	24.26	22.393	0.923	1.126	0.965	1.99	1	1	2
chr1	1421875	1421968	32.102	25.365	0.79	0.929	0.966	1.992	1	1	2
chr1	1423170	1423260	8.52	7.723	0.906	1.113	0.966	1.993	1	1	2
chr1	1423275	1423365	17.402	14.431	0.829	1.035	0.966	1.993	1	1	2
chr1	1424547	1424663	21.307	15.857	0.744	0.885	0.967	1.993	1	1	2
chr1	1425588	1425760	20.535	15.878	0.773	0.959	0.966	1.993	1	1	2
chr1	1425762	1425928	16.56	14.168	0.856	1.044	0.966	1.991	1	1	2
chr1	1425949	1426113	10.147	8.433	0.831	1.038	0.965	1.991	1	1	2
chr1	1430837	1431093	16.537	14.617	0.884	1.088	0.966	1.992	1	1	2
chr1	1444589	1444865	8.541	6.41	0.75	0.955	0.965	1.991	1	1	2
chr1	1447625	1447715	2.538	2.028	0.799	0.99	0.966	1.992	1	1	2
chr1	1447723	1447862	0.704	0.556	0.789	0.931	0.965	1.991	1	1	2
chr1	1447893	1448080	1.134	0.563	0.497	0.68	0.965	1.991	1	1	2
chr1	1451312	1451412	15.743	13.55	0.861	1.062	0.965	1.991	1	1	2
chr1	1452511	1452601	10.242	7.021	0.685	0.878	0.965	1.991	1	1	2
chr1	1452610	1452798	3.341	1.382	0.414	0.62	0.964	1.989	1	1	2
chr1	1453059	1453220	10.842	7.239	0.668	0.868	0.965	1.991	1	1	2
chr1	1454162	1454405	31.588	22.073	0.699	0.874	0.965	1.989	1	1	2
chr1	1455534	1455650	11.814	8.534	0.722	0.929	0.965	1.99	1	1	2
chr1	1455864	1455954	13.323	9.049	0.679	0.877	0.966	1.992	1	1	2
chr1	1455969	1456059	13.777	11.389	0.827	0.985	0.966	1.992	1	1	2
chr1	1458108	1458248	4.953	4.112	0.83	1.036	0.965	1.991	1	1	2
chr1	1458835	1458925	4.985	4.914	0.986	1.177	0.966	1.992	1	1	2
chr1	1458928	1459018	2.9	2.73	0.941	1.143	0.967	1.994	1	1	2
chr1	1459213	1459328	31.636	25.03	0.791	0.981	0.967	1.995	1	1	2
chr1	1459603	1459697	38.443	25.319	0.659	0.833	0.966	1.992	1	1	2
chr1	1460668	1460789	24.269	18.335	0.755	0.898	0.966	1.993	1	1	2
chr1	1461800	1461923	13.463	10.217	0.759	0.938	0.967	1.994	1	1	2
chr1	1462531	1462680	2.135	1.885	0.883	1.09	0.967	1.995	1	1	2
chr1	1463021	1463205	20.349	16.331	0.803	0.99	0.967	1.994	1	1	2
chr1	1464609	1464773	16.712	9.718	0.581	0.788	0.967	1.994	1	1	2
chr1	1469310	1469466	14.85	9.541	0.642	0.849	0.967	1.994	1	1	2
chr1	1470681	1471140	18.287	12.986	0.71	0.916	0.967	1.993	1	1	2
chr1	1475048	1475219	4.293	2.669	0.622	0.827	0.966	1.993	1	1	2
chr1	1475631	1475753	13.707	15.019	1.096	1.281	0.967	1.995	1	1	2
chr1	1477338	1477564	17.144	16.651	0.971	1.093	0.968	1.997	1	1	2
chr1	1479241	1479363	7.221	5.467	0.757	0.912	0.968	1.996	1	1	2
chr1	1480141	1480310	20.707	18.735	0.905	1.085	0.968	1.996	1	1	2
chr1	1480315	1480435	12.372	8.834	0.714	0.669	0.967	1.995	1	1	2
chr1	1499951	1500353	9.172	8.383	0.914	0.994	0.968	1.997	1	1	2
chr1	1509790	1509965	25.637	19.979	0.779	0.971	0.969	1.998	1	1	2
chr1	1510410	1510587	29.91	26.813	0.896	1.099	0.968	1.996	1	1	2
chr1	1510591	1510711	8.769	7.313	0.834	0.953	0.969	1.998	1	1	2
chr1	1533364	1533663	3.574	3.076	0.861	1.055	0.967	1.995	1	1	2
chr1	1534756	1534922	9.238	6.132	0.664	0.866	0.967	1.994	1	1	2
chr1	1534927	1535093	3.538	2.326	0.657	0.821	0.967	1.994	1	1	2
chr1	1535097	1535299	0.969	0.417	0.43	0.499	0.967	1.994	1	1	2
chr1	1535703	1536045	1.36	0.903	0.664	0.865	0.967	1.994	1	1	2
chr1	1537550	1538473	11.038	9.614	0.871	1.014	0.967	1.994	1	1	2
chr1	1540548	1540741	13.018	13.605	1.045	1.196	0.967	1.994	1	1	2
chr1	1542162	1542712	11.479	10.735	0.935	1.021	0.965	1.991	1	1	2
chr1	1542996	1543118	7.355	6.215	0.845	1.028	0.965	1.991	1	1	2
chr1	1545200	1545549	19.236	17.139	0.891	0.959	0.965	1.99	1	1	2
chr1	1545677	1545802	11.224	9.941	0.886	0.93	0.966	1.992	1	1	2
chr1	1550882	1551085	6.952	5.084	0.731	0.927	0.966	1.993	1	1	2
chr1	1551888	1552101	15.127	12.789	0.845	1.044	0.969	1.998	1	1	2
chr1	1558804	1559339	10.475	7.939	0.758	0.954	0.969	1.998	1	1	2
chr1	1560113	1560816	10.153	9.527	0.938	1.141	0.968	1.996	1	1	2
chr1	1560821	1561014	15.131	10.767	0.712	0.917	0.967	1.994	1	1	2
chr1	1562005	1562171	11.843	8.416	0.711	0.915	0.967	1.995	1	1	2
chr1	1562176	1562766	17.061	13.922	0.816	1.023	0.968	1.996	1	1	2
chr1	1563020	1563197	15.162	9.797	0.646	0.85	0.968	1.996	1	1	2
chr1	1563392	1564067	14.079	10.359	0.736	0.942	0.969	1.998	1	1	2
chr1	1564541	1565135	8.034	6.796	0.846	1.023	0.967	1.995	1	1	2
chr1	1565704	1565870	22.899	18.609	0.813	1.003	0.967	1.994	1	1	2
chr1	1565874	1565994	12.576	9.361	0.744	0.946	0.968	1.996	1	1	2
chr1	1567574	1567694	2.991	1.638	0.548	0.669	0.967	1.994	1	1	2
chr1	1567696	1567816	0.748	0.293	0.391	0.499	0.968	1.997	1	1	2
chr1	1568076	1568196	4.011	2.867	0.715	0.916	0.968	1.997	1	1	2
chr1	1568205	1568328	1.26	0.856	0.679	0.829	0.967	1.995	1	1	2
chr1	1568338	1568521	3.031	2.57	0.848	1.027	0.968	1.996	1	1	2
chr1	1568536	1568781	6.226	4.356	0.7	0.904	0.968	1.998	1	1	2
chr1	1568792	1568882	0.997	0.468	0.469	0.667	0.969	1.998	1	1	2
chr1	1569136	1569318	1.703	0.849	0.498	0.699	0.968	1.996	1	1	2
chr1	1569329	1569845	2.466	1.347	0.546	0.742	0.969	1.998	1	1	2
chr1	1569847	1569980	4.293	2.798	0.652	0.858	0.97	2.001	1	1	2
chr1	1571159	1571276	4.95	3.3	0.667	0.874	0.971	2.003	1	1	2
chr1	1571285	1571491	2.059	2.113	1.026	1.232	0.971	2.003	1	1	2
chr1	1571718	1571852	19.662	16.818	0.855	1.025	0.971	2.003	1	1	2
chr1	1572012	1572238	20.393	17.986	0.882	1.068	0.97	2	1	1	2
chr1	1572239	1572596	6.558	4.739	0.723	0.929	0.969	2	1	1	2
chr1	1572662	1572875	41.858	36.092	0.862	1.048	0.969	1.999	1	1	2
chr1	1573003	1573093	19.396	14.275	0.736	0.929	0.97	2.001	1	1	2
chr1	1573106	1573282	21.876	16.913	0.773	0.882	0.971	2.003	1	1	2
chr1	1573833	1573954	42.539	28.489	0.67	0.844	0.97	2.001	1	1	2
chr1	1575637	1575856	35.31	28.659	0.812	0.988	0.969	1.999	1	1	2
chr1	1576364	1576516	34.292	29.191	0.851	0.941	0.968	1.997	1	1	2
chr1	1577109	1577227	11.821	10.352	0.876	1.041	0.968	1.996	1	1	2
chr1	1577234	1577371	7.681	7.174	0.934	1.06	0.968	1.997	1	1	2
chr1	1577682	1577772	16.496	13.573	0.823	1.028	0.968	1.997	1	1	2
chr1	1577783	1577873	7.07	3.9	0.552	0.75	0.968	1.997	1	1	2
chr1	1580574	1580709	52.206	47.168	0.904	0.992	0.967	1.995	1	1	2
chr1	1581421	1581574	5.385	3.212	0.597	0.559	0.967	1.995	1	1	2
chr1	1581736	1581866	34.26	35.913	1.048	0.972	0.966	1.993	1	1	2
chr1	1582075	1582584	27.837	26.951	0.968	0.907	0.967	1.994	1	1	2
chr1	1582886	1583026	19.344	16.147	0.835	0.98	0.968	1.996	1	1	2
chr1	1583363	1583543	15.272	14.236	0.932	1.018	0.968	1.997	1	1	2
chr1	1585534	1585764	47.453	52.99	1.117	0.998	0.969	1.998	1	1	2
chr1	1586777	1586969	21.03	24.316	1.156	1.21	0.969	1.998	1	1	2
chr1	1588716	1588934	29.747	38.001	1.277	1.075	0.969	1.998	1	1	2
chr1	1591510	1591667	51.437	51.738	1.006	0.949	0.967	1.995	1	1	2
chr1	1597156	1597276	9.177	6.085	0.663	0.867	0.966	1.993	1	1	2
chr1	1597281	1597446	19.379	15.658	0.808	0.986	0.966	1.993	1	1	2
chr1	1599761	1599851	17.583	13.105	0.745	0.914	0.965	1.991	1	1	2
chr1	1599855	1599945	15.499	12.793	0.825	0.934	0.966	1.992	1	1	2
chr1	1601148	1601340	2.549	3.145	1.234	1.418	0.966	1.991	1	1	2
chr1	1601455	1601664	21.193	20.894	0.986	0.952	0.966	1.992	1	1	2
chr1	1602852	1603048	10.696	7.522	0.703	0.89	0.968	1.996	1	1	2
chr1	1606857	1606947	30.725	27.614	0.899	1.106	0.968	1.996	1	1	2
chr1	1606957	1607047	39.426	32.217	0.817	0.827	0.967	1.994	1	1	2
chr1	1607469	1607618	15.329	13.617	0.888	0.945	0.966	1.993	1	1	2
chr1	1607820	1608168	13.642	11.398	0.836	0.994	0.967	1.995	1	1	2
chr1	1631295	1631415	5.234	2.808	0.537	0.738	0.967	1.995	1	1	2
chr1	1631424	1631547	1.857	1.313	0.707	0.857	0.967	1.993	1	1	2
chr1	1631557	1631740	3.076	2.34	0.761	0.94	0.967	1.994	1	1	2
chr1	1631755	1632000	4.861	4.413	0.908	1.112	0.967	1.995	1	1	2
chr1	1632011	1632101	0.453	0.624	1	1	0.968	1.996	1	1	2
chr1	1632355	1632537	1.389	0.656	0.472	0.673	0.967	1.994	1	1	2
chr1	1632548	1633065	2.556	1.765	0.691	0.887	0.967	1.994	1	1	2
chr1	1633067	1633200	5.949	4.592	0.772	0.978	0.966	1.993	1	1	2
chr1	1634379	1634496	7.042	3.12	0.443	0.65	0.968	1.996	1	1	2
chr1	1634505	1634711	3.049	2.181	0.715	0.921	0.968	1.997	1	1	2
chr1	1634934	1635051	10.458	9.601	0.918	1.08	0.967	1.995	1	1	2
chr1	1635172	1635299	49.457	42.732	0.864	1.02	0.968	1.996	1	1	2
chr1	1635458	1635875	6.886	5.808	0.844	1.051	0.968	1.996	1	1	2
chr1	1635881	1636094	10.8	10.547	0.977	1.162	0.968	1.997	1	1	2
chr1	1636222	1636312	12.598	11.467	0.91	1.108	0.969	1.998	1	1	2
chr1	1636325	1636501	12.236	10.69	0.874	0.975	0.969	1.999	1	1	2
chr1	1637052	1637173	12.944	13.693	1.058	1.232	0.968	1.997	1	1	2
chr1	1638847	1639066	13.707	12.118	0.884	1.053	0.967	1.994	1	1	2
chr1	1639574	1639726	33.487	27.528	0.822	0.912	0.968	1.996	1	1	2
chr1	1640319	1640437	10.438	9.162	0.878	1.043	0.967	1.994	1	1	2
chr1	1640444	1640581	5.478	4.305	0.786	0.912	0.967	1.994	1	1	2
chr1	1640892	1640982	17.493	12.169	0.696	0.901	0.967	1.994	1	1	2
chr1	1640993	1641083	5.257	3.822	0.727	0.925	0.967	1.994	1	1	2
chr1	1643790	1643925	27.009	23.87	0.884	0.982	0.967	1.995	1	1	2
chr1	1644653	1644806	11.516	9.82	0.853	0.804	0.967	1.994	1	1	2
chr1	1644968	1645098	16.565	16.039	0.968	0.905	0.967	1.994	1	1	2
chr1	1645307	1645523	15.597	15.569	0.998	1.039	0.966	1.993	1	1	2
chr1	1645589	1645816	17.895	19.701	1.101	0.96	0.966	1.992	1	1	2
chr1	1646119	1646259	13.634	9.478	0.695	0.832	0.966	1.993	1	1	2
chr1	1646592	1646772	7.613	6.163	0.809	0.895	0.966	1.993	1	1	2
chr1	1647805	1647932	28.903	23.826	0.824	0.831	0.966	1.992	1	1	2
chr1	1650755	1650978	32.812	35.134	1.071	0.989	0.966	1.992	1	1	2
chr1	1652989	1653181	25.364	23.548	0.928	0.967	0.967	1.994	1	1	2
chr1	1654037	1654256	23.764	28.659	1.206	1.001	0.967	1.995	1	1	2
chr1	1656799	1656956	34.863	40.067	1.149	1.103	0.969	1.998	1	1	2
chr1	1663765	1663985	8.009	6.638	0.829	0.982	0.969	1.998	1	1	2
chr1	1666124	1666214	18.218	15.601	0.856	1.025	0.969	1.998	1	1	2
chr1	1666218	1666308	13.595	9.127	0.671	0.78	0.969	1.998	1	1	2
chr1	1669714	1669805	33.973	32.094	0.945	1.151	0.969	1.998	1	1	2
chr1	1669815	1669905	35.529	35.025	0.986	0.996	0.968	1.995	1	1	2
chr1	1670327	1670476	38.267	34.679	0.906	0.953	0.967	1.995	1	1	2
chr1	1670678	1671026	14.252	11.661	0.818	0.977	0.967	1.994	1	1	2
chr1	1684312	1684503	22.293	18.158	0.815	1.008	0.967	1.995	1	1	2
chr1	1684983	1685149	8.157	7.317	0.897	1.081	0.968	1.997	1	1	2
chr1	1685448	1685852	19.484	14.076	0.722	0.926	0.969	1.998	1	1	2
chr1	1686006	1686189	26.344	19.796	0.751	0.947	0.968	1.997	1	1	2
chr1	1686702	1686910	18.001	15.223	0.846	0.948	0.968	1.997	1	1	2
chr1	1687690	1687864	11.673	10.975	0.94	1.035	0.969	1.999	1	1	2
chr1	1687894	1688061	13.628	12.612	0.925	1	0.969	1.998	1	1	2
chr1	1688172	1688375	14.627	13.419	0.917	1.079	0.968	1.997	1	1	2
chr1	1688598	1688775	13.503	13.169	0.975	1.152	0.968	1.997	1	1	2
chr1	1689813	1690048	6.109	5.766	0.944	1.122	0.967	1.995	1	1	2
chr1	1690522	1690695	17.493	11.2	0.64	0.845	0.967	1.994	1	1	2
chr1	1691213	1691379	16.167	11.631	0.719	0.924	0.967	1.995	1	1	2
chr1	1693383	1693586	10.608	8.992	0.848	0.978	0.967	1.994	1	1	2
chr1	1696712	1696892	9.064	9.049	0.998	1.076	0.968	1.996	1	1	2
chr1	1718670	1718874	21.632	16.76	0.775	0.865	0.968	1.996	1	1	2
chr1	1720531	1720761	20.322	17.429	0.858	0.932	0.968	1.996	1	1	2
chr1	1721825	1721999	34.363	22.03	0.641	0.758	0.968	1.996	1	1	2
chr1	1724563	1724791	6.977	6.097	0.874	0.955	0.968	1.996	1	1	2
chr1	1735771	1735976	19.816	17.774	0.897	0.918	0.967	1.995	1	1	2
chr1	1737783	1737903	12.78	11.35	0.888	0.857	0.968	1.996	1	1	2
chr1	1737907	1738027	7.681	7.489	0.975	1.049	0.968	1.996	1	1	2
chr1	1747205	1747395	20.693	18.143	0.877	0.931	0.968	1.997	1	1	2
chr1	1749249	1749430	17.396	13.033	0.749	0.773	0.968	1.996	1	1	2
chr1	1756794	1756981	48.507	44.789	0.923	0.84	0.968	1.998	1	1	2
chr1	1823218	1823422	6.638	6.917	1.042	1.242	0.968	1.997	1	1	2
chr1	1823583	1824151	13.988	10.716	0.766	0.926	0.968	1.996	1	1	2
chr1	1846652	1846845	13.863	12.404	0.895	1.056	0.967	1.995	1	1	2
chr1	1847080	1847265	21.385	17.191	0.804	0.99	0.966	1.993	1	1	2
chr1	1847823	1848619	13.701	14.041	1.025	1.22	0.966	1.992	1	1	2
chr1	1849274	1849990	15.505	11.678	0.753	0.942	0.966	1.992	1	1	2
chr1	1850325	1850715	3.2	2.232	0.698	0.844	0.966	1.992	1	1	2
chr1	1853680	1853868	9.198	6.535	0.71	0.897	0.966	1.993	1	1	2
chr1	1854052	1854226	17.627	13.759	0.781	0.972	0.965	1.99	1	1	2
chr1	1854423	1854613	11.291	10.642	0.942	1.146	0.965	1.99	1	1	2
chr1	1854821	1855004	12.213	10.013	0.82	1.016	0.966	1.992	1	1	2
chr1	1855187	1855363	23.22	19.067	0.821	0.992	0.965	1.991	1	1	2
chr1	1855849	1856020	10.59	6.282	0.593	0.798	0.965	1.991	1	1	2
chr1	1857212	1857399	16.096	12.915	0.802	0.938	0.966	1.992	1	1	2
chr1	1857683	1858482	19.99	17.802	0.891	1.093	0.965	1.99	1	1	2
chr1	1859068	1859238	38.962	28.33	0.727	0.9	0.965	1.99	1	1	2
chr1	1860160	1860335	19.111	13.52	0.707	0.903	0.965	1.99	1	1	2
chr1	1861551	1861804	24.762	19.896	0.804	0.997	0.965	1.991	1	1	2
chr1	1870295	1870472	31.845	22.767	0.715	0.841	0.965	1.991	1	1	2
chr1	1871019	1871219	17.619	15.129	0.859	1.015	0.965	1.991	1	1	2
chr1	1871754	1871960	9.503	9.44	0.993	1.115	0.966	1.993	1	1	2
chr1	1873474	1873680	8.078	6.032	0.747	0.91	0.966	1.993	1	1	2
chr1	1875783	1875988	17.747	13.185	0.743	0.909	0.966	1.992	1	1	2
chr1	1877770	1877959	31.809	28.491	0.896	1.018	0.965	1.991	1	1	2
chr1	1878385	1878583	18.951	14.963	0.79	0.964	0.966	1.993	1	1	2
chr1	1886568	1886733	4.449	3.021	0.679	0.883	0.967	1.994	1	1	2
chr1	1886735	1887367	12.365	10.375	0.839	1.017	0.967	1.993	1	1	2
chr1	1888041	1888250	29.779	21.566	0.724	0.879	0.966	1.993	1	1	2
chr1	1890525	1890646	22.045	18.683	0.848	0.796	0.966	1.993	1	1	2
chr1	1891320	1891515	17.151	14.833	0.865	1.062	0.966	1.992	1	1	2
chr1	1895183	1895355	8.963	10.164	1.134	1.244	0.965	1.991	1	1	2
chr1	1896341	1896542	17.856	14.286	0.8	1.006	0.966	1.992	1	1	2
chr1	1897757	1897930	12.024	13.919	1.158	1.322	0.965	1.991	1	1	2
chr1	1900104	1900304	11.991	7.617	0.635	0.752	0.965	1.991	1	1	2
chr1	1902132	1902330	14.79	11.098	0.75	0.933	0.965	1.991	1	1	2
chr1	1903421	1903542	46.651	36.786	0.789	0.931	0.966	1.992	1	1	2
chr1	1904276	1904491	9.106	8.033	0.882	0.974	0.965	1.991	1	1	2
chr1	1905504	1905712	14.824	12.826	0.865	1.069	0.966	1.991	1	1	2
chr1	1916757	1916949	16.484	11.153	0.677	0.883	0.965	1.991	1	1	2
chr1	1918382	1918548	18.329	11.927	0.651	0.842	0.965	1.991	1	1	2
chr1	1919508	1919632	25.129	20.043	0.798	0.742	0.965	1.99	1	1	2
chr1	1919979	1920152	8.346	6.128	0.734	0.8	0.965	1.991	1	1	2
chr1	1920318	1920439	15.168	10.502	0.692	0.669	0.965	1.991	1	1	2
chr1	1922257	1922469	11.274	12.717	1.128	1.051	0.966	1.993	1	1	2
chr1	1944533	1945250	26.599	26.496	0.996	1.036	0.966	1.993	1	1	2
chr1	1945754	1946922	25.247	21.777	0.863	0.944	0.967	1.995	1	1	2
chr1	1950818	1951008	0.558	0.222	0.397	0.468	0.967	1.994	1	1	2
chr1	1956311	1956479	24.811	21.396	0.862	1.041	0.966	1.992	1	1	2
chr1	1956740	1957175	26.684	18.996	0.712	0.912	0.966	1.993	1	1	2
chr1	1958984	1959159	15.429	12.276	0.796	0.982	0.966	1.992	1	1	2
chr1	1959576	1959744	7.138	5.265	0.738	0.884	0.965	1.991	1	1	2
chr1	1960541	1960709	12.867	9.779	0.76	0.964	0.966	1.992	1	1	2
chr1	1960990	1961180	18.117	13.117	0.724	0.884	0.966	1.993	1	1	2
chr1	1961417	1961734	15.697	13.332	0.849	1.056	0.967	1.994	1	1	2
chr1	1980626	1981496	4.322	3.575	0.827	1.026	0.967	1.994	1	1	2
chr1	1982044	1982239	2.175	1.764	0.811	0.947	0.966	1.993	1	1	2
chr1	1986785	1987001	19.826	23.337	1.177	1.259	0.967	1.994	1	1	2
chr1	1987899	1988128	5.129	3.556	0.693	0.855	0.967	1.994	1	1	2
chr1	1990948	1991132	25.624	16.903	0.66	0.822	0.967	1.994	1	1	2
chr1	2002628	2002810	9.412	6.056	0.643	0.832	0.967	1.994	1	1	2
chr1	2005575	2005745	11.948	10.82	0.906	1.074	0.967	1.995	1	1	2
chr1	2013777	2013953	40.832	37.496	0.918	0.945	0.968	1.996	1	1	2
chr1	2066665	2066855	6.697	4.138	0.618	0.71	0.968	1.996	1	1	2
chr1	2075618	2075796	13.244	10.255	0.774	0.971	0.968	1.997	1	1	2
chr1	2075968	2076138	13.099	10.324	0.788	0.933	0.968	1.997	1	1	2
chr1	2077366	2077551	35.759	32.333	0.904	0.937	0.969	1.999	1	1	2
chr1	2080294	2080465	20.226	15.191	0.751	0.842	0.969	1.999	1	1	2
chr1	2082195	2082411	7.44	6.793	0.913	0.989	0.969	1.999	1	1	2
chr1	2087440	2087612	13.469	11.674	0.867	0.902	0.969	2	1	1	2
chr1	2100406	2100781	11.377	11.327	0.996	1.196	0.97	2.001	1	1	2
chr1	2100783	2101039	6.596	5.924	0.898	1.099	0.97	2.001	1	1	2
chr1	2103468	2103811	25.993	20.878	0.803	0.997	0.971	2.003	1	1	2
chr1	2105335	2105519	33.826	27.892	0.825	0.996	0.971	2.002	1	1	2
chr1	2106189	2106365	11.216	11.209	0.999	1.094	0.97	2.001	1	1	2
chr1	2106638	2106812	14.205	13.759	0.969	1.086	0.971	2.003	1	1	2
chr1	2113252	2113712	17.077	15.125	0.886	1.014	0.97	2	1	1	2
chr1	2113715	2114173	15.709	12.294	0.783	0.983	0.969	1.999	1	1	2
chr1	2115916	2116125	17.407	12.63	0.726	0.818	0.968	1.997	1	1	2
chr1	2116312	2116506	23.588	17.334	0.735	0.865	0.969	1.998	1	1	2
chr1	2116657	2116920	19.013	16.871	0.887	1.06	0.969	1.998	1	1	2
chr1	2117424	2117623	8.772	5.433	0.619	0.824	0.969	1.998	1	1	2
chr1	2118570	2118692	18.989	20.199	1.064	1.02	0.969	1.998	1	1	2
chr1	2121099	2121267	15.343	10.28	0.67	0.877	0.969	1.998	1	1	2
chr1	2121449	2121739	15.133	11.741	0.776	0.977	0.969	1.998	1	1	2
chr1	2121743	2122031	12.831	11.433	0.891	1.097	0.97	2	1	1	2
chr1	2124337	2124458	10.449	9.109	0.872	0.963	0.97	2.001	1	1	2
chr1	2124998	2125551	10.739	8.887	0.828	1.035	0.97	2.001	1	1	2
chr1	2126011	2126132	1.213	0.638	0.526	0.581	0.97	2.001	1	1	2
chr1	2129414	2129646	21.729	17.612	0.811	0.819	0.971	2.002	1	1	2
chr1	2130221	2130474	15.798	13.68	0.866	1.064	0.97	2.001	1	1	2
chr1	2132398	2132621	4.682	3.243	0.693	0.828	0.971	2.002	1	1	2
chr1	2143674	2144027	0.485	0.298	0.615	0.822	0.971	2.003	1	1	2
chr1	2144338	2144995	10.131	7.811	0.771	0.975	0.972	2.004	1	1	2
chr1	2152067	2152265	6.509	6.524	1.002	0.984	0.972	2.006	1	1	2
chr1	2160244	2161233	11.646	9.434	0.81	1.015	0.972	2.006	1	1	2
chr1	2234355	2234521	21.13	19.666	0.931	1.115	0.973	2.006	1	1	2
chr1	2234656	2234873	18.307	15.335	0.838	1.007	0.972	2.005	1	1	2
chr1	2235239	2235551	8.837	6.503	0.736	0.943	0.971	2.003	1	1	2
chr1	2235677	2235990	12.588	9.017	0.716	0.92	0.971	2.004	1	1	2
chr1	2237377	2237659	13.306	10.581	0.795	1.001	0.971	2.003	1	1	2
chr1	2238008	2238212	7.757	3.579	0.461	0.656	0.972	2.004	1	1	2
chr1	2252832	2253016	10.684	7.555	0.707	0.912	0.971	2.003	1	1	2
chr1	2255483	2255684	4.992	3.283	0.658	0.864	0.971	2.003	1	1	2
chr1	2264035	2264226	20.115	15.659	0.778	0.95	0.972	2.005	1	1	2
chr1	2267903	2268090	4.711	4.843	1.028	1.234	0.972	2.005	1	1	2
chr1	2268152	2268330	7.745	6.745	0.871	1.074	0.973	2.006	1	1	2
chr1	2286790	2286970	8.656	7.099	0.82	0.973	0.973	2.006	1	1	2
chr1	2288851	2289087	19.909	14.815	0.744	0.945	0.973	2.007	1	1	2
chr1	2289932	2290134	30.004	30.62	1.021	1.02	0.973	2.007	1	1	2
chr1	2303336	2303459	8.356	6.792	0.813	0.551	0.973	2.008	1	1	2
chr1	2303814	2303934	26.239	20.184	0.769	0.843	0.974	2.01	1	1	2
chr1	2303937	2304057	17.674	11.174	0.632	0.788	0.974	2.01	1	1	2
chr1	2305856	2306032	15.017	11.568	0.77	0.958	0.974	2.009	1	1	2
chr1	2310348	2310675	13.845	13.054	0.943	0.979	0.974	2.01	1	1	2
chr1	2316443	2316620	1.475	1.745	1.183	1.39	0.974	2.008	1	1	2
chr1	2317193	2317393	21.535	18.429	0.856	1.007	0.974	2.009	1	1	2
chr1	2318869	2319042	12.354	9.293	0.752	0.931	0.974	2.01	1	1	2
chr1	2319649	2319859	35.115	29.42	0.838	0.964	0.975	2.01	1	1	2
chr1	2321335	2321506	21.037	21.596	1.027	1.048	0.975	2.01	1	1	2
chr1	2322781	2323006	5.112	5.055	0.989	1.188	0.975	2.012	1	1	2
chr1	2327221	2327429	23.569	22.952	0.974	0.96	0.975	2.011	1	1	2
chr1	2328458	2328650	19.628	17.771	0.905	0.936	0.976	2.013	1	1	2
chr1	2330800	2330968	14.469	13.54	0.936	0.961	0.976	2.013	1	1	2
chr1	2332288	2332485	12.132	10.549	0.869	0.888	0.976	2.012	1	1	2
chr1	2333571	2333832	24.721	19.878	0.804	0.967	0.976	2.014	1	1	2
chr1	2334446	2334674	14.275	12.317	0.863	0.884	0.976	2.012	1	1	2
chr1	2337076	2337291	12.482	13.682	1.096	1.223	0.976	2.014	1	1	2
chr1	2337988	2338445	12.584	10.769	0.856	1.061	0.978	2.016	1	1	2
chr1	2339843	2340338	16.479	11.8	0.716	0.922	0.979	2.018	1	1	2
chr1	2341794	2341975	15.413	10.861	0.705	0.871	0.978	2.018	1	1	2
chr1	2342195	2342387	26.978	22.927	0.85	0.82	0.979	2.019	1	1	2
chr1	2343794	2344024	2.908	1.557	0.535	0.651	0.978	2.018	1	1	2
chr1	2357440	2357615	20.929	17.892	0.855	0.937	0.979	2.018	1	1	2
chr1	2361839	2362191	3.963	3.55	0.896	1.092	0.977	2.015	1	1	2
chr1	2399030	2399211	9.284	8.145	0.877	1.084	0.977	2.015	1	1	2
chr1	2408014	2408207	5.325	3.638	0.683	0.89	0.977	2.015	1	1	2
chr1	2409886	2410102	11.103	7.638	0.688	0.888	0.977	2.015	1	1	2
chr1	2411168	2411452	8.444	7.812	0.925	1.131	0.977	2.014	1	1	2
chr1	2411538	2411748	20.704	15.612	0.754	0.942	0.977	2.014	1	1	2
chr1	2415843	2416019	31.006	21.979	0.709	0.874	0.976	2.013	1	1	2
chr1	2418319	2418495	17.844	14.959	0.838	1.029	0.975	2.012	1	1	2
chr1	2418608	2418784	26.094	18.708	0.717	0.883	0.976	2.013	1	1	2
chr1	2419033	2419202	15.156	13.543	0.894	1.048	0.977	2.014	1	1	2
chr1	2420646	2420826	14.638	11.272	0.77	0.878	0.975	2.011	1	1	2
chr1	2421189	2421362	12.825	10.957	0.854	1.041	0.975	2.012	1	1	2
chr1	2422597	2422765	16.654	12.579	0.755	0.874	0.976	2.012	1	1	2
chr1	2426202	2426383	12.484	9.464	0.758	0.964	0.976	2.012	1	1	2
chr1	2426830	2427016	7.455	7.511	1.007	1.212	0.977	2.014	1	1	2
chr1	2428030	2428457	21.568	16.277	0.755	0.961	0.976	2.013	1	1	2
chr1	2428886	2429067	14.557	10.201	0.701	0.897	0.976	2.013	1	1	2
chr1	2429999	2430313	6.313	3.309	0.524	0.731	0.977	2.015	1	1	2
chr1	2430513	2430691	12.786	11.754	0.919	1.118	0.977	2.015	1	1	2
chr1	2430994	2431170	13.812	10.331	0.748	0.914	0.977	2.016	1	1	2
chr1	2433512	2433632	11.692	7.255	0.62	0.822	0.977	2.015	1	1	2
chr1	2433636	2434059	8.099	6.041	0.746	0.918	0.977	2.016	1	1	2
chr1	2434062	2434517	12.424	9.443	0.76	0.967	0.977	2.014	1	1	2
chr1	2434911	2435130	4.47	3.398	0.76	0.966	0.977	2.015	1	1	2
chr1	2435305	2436634	13.558	10.497	0.774	0.976	0.977	2.015	1	1	2
chr1	2440230	2440462	15.611	13.315	0.853	1.049	0.976	2.013	1	1	2
chr1	2441330	2441637	7.812	5.694	0.729	0.933	0.975	2.011	1	1	2
chr1	2442094	2442272	16.131	13.055	0.809	0.888	0.975	2.01	1	1	2
chr1	2442735	2442925	15.971	11.27	0.706	0.865	0.974	2.008	1	1	2
chr1	2442997	2443183	15.569	13.777	0.885	0.947	0.974	2.009	1	1	2
chr1	2444346	2444563	13.495	9.544	0.707	0.914	0.974	2.009	1	1	2
chr1	2445365	2445549	9.443	7.669	0.812	1.014	0.974	2.01	1	1	2
chr1	2445714	2445905	8.114	5.587	0.689	0.879	0.975	2.011	1	1	2
chr1	2446656	2446856	21.861	20.009	0.915	1.019	0.974	2.009	1	1	2
chr1	2447012	2447238	14.907	10.531	0.706	0.886	0.974	2.009	1	1	2
chr1	2449591	2449802	17.59	15.272	0.868	0.991	0.974	2.01	1	1	2
chr1	2449901	2450081	19.577	15.757	0.805	1.01	0.976	2.013	1	1	2
chr1	2450572	2450809	14.146	12.916	0.913	1.05	0.976	2.013	1	1	2
chr1	2451167	2451396	10.437	8.216	0.787	0.994	0.977	2.015	1	1	2
chr1	2451695	2451875	10.65	9.634	0.905	1.107	0.977	2.016	1	1	2
chr1	2452095	2452305	13.595	10.865	0.799	0.875	0.977	2.014	1	1	2
chr1	2452601	2452770	23.892	18.777	0.786	0.797	0.977	2.015	1	1	2
chr1	2453046	2453455	16.354	14.917	0.912	1.049	0.977	2.015	1	1	2
chr1	2457916	2458119	7.916	8.335	1.053	1.21	0.978	2.016	1	1	2
chr1	2461002	2461168	4.423	3.722	0.842	1.039	0.978	2.017	1	1	2
chr1	2461249	2461619	11.486	9.222	0.803	1.008	0.977	2.016	1	1	2
chr1	2482747	2482913	24.914	23.98	0.963	1.082	0.977	2.016	1	1	2
chr1	2483647	2483888	15.604	13.226	0.848	1.013	0.977	2.015	1	1	2
chr1	2485215	2485345	5.083	3.564	0.701	0.906	0.978	2.016	1	1	2
chr1	2485447	2486897	3.06	2.179	0.712	0.916	0.977	2.015	1	1	2
chr1	2487603	2488157	12.957	12.204	0.942	1.141	0.976	2.014	1	1	2
chr1	2489069	2489280	6.804	5.29	0.778	0.98	0.977	2.015	1	1	2
chr1	2489748	2489927	15.175	11.492	0.757	0.938	0.976	2.012	1	1	2
chr1	2490296	2491403	14.479	11.124	0.768	0.972	0.975	2.012	1	1	2
chr1	2492043	2492253	20.937	16.047	0.766	0.96	0.976	2.012	1	1	2
chr1	2492948	2493301	13.426	12.271	0.914	1.112	0.975	2.011	1	1	2
chr1	2494227	2494410	23.09	18.415	0.798	0.976	0.974	2.009	1	1	2
chr1	2494494	2494691	26.252	20.206	0.77	0.951	0.975	2.011	1	1	2
chr1	2518249	2518811	6.851	5.584	0.815	0.99	0.976	2.013	1	1	2
chr1	2519101	2519272	8.634	9.402	1.089	1.28	0.976	2.013	1	1	2
chr1	2519788	2520066	17.429	15.405	0.884	1.077	0.976	2.013	1	1	2
chr1	2520290	2520471	18.613	12.878	0.692	0.893	0.976	2.013	1	1	2
chr1	2520836	2521034	15.161	12.197	0.805	0.999	0.976	2.014	1	1	2
chr1	2522429	2522640	5.722	5.29	0.925	1.084	0.977	2.015	1	1	2
chr1	2522871	2523086	15.48	14.074	0.909	1.042	0.977	2.016	1	1	2
chr1	2523291	2523496	10.505	8.459	0.805	1.004	0.977	2.014	1	1	2
chr1	2524093	2524392	14.787	10.425	0.705	0.887	0.976	2.013	1	1	2
chr1	2525224	2525423	13.814	10.231	0.741	0.913	0.976	2.013	1	1	2
chr1	2525770	2525935	19.033	20.041	1.053	1.247	0.975	2.012	1	1	2
chr1	2526216	2526402	16.665	9.285	0.557	0.741	0.974	2.01	1	1	2
chr1	2526651	2526830	16.542	13.374	0.809	1.01	0.975	2.01	1	1	2
chr1	2527435	2527624	23.651	15.267	0.646	0.822	0.974	2.009	1	1	2
chr1	2527972	2528150	21.997	18.853	0.857	1.058	0.974	2.008	1	1	2
chr1	2529644	2529846	14.699	15.084	1.026	1.176	0.974	2.01	1	1	2
chr1	2530109	2530295	12.981	12.267	0.945	0.982	0.975	2.011	1	1	2
chr1	2535209	2535436	30.544	24.031	0.787	0.981	0.974	2.008	1	1	2
chr1	2535594	2535786	14.7	11.884	0.808	1.013	0.974	2.009	1	1	2
chr1	2536964	2537134	14.347	10.613	0.74	0.943	0.974	2.008	1	1	2
chr1	2537653	2537836	13.194	12.468	0.945	1.146	0.974	2.01	1	1	2
chr1	2538407	2538582	9.462	8.224	0.869	1.068	0.975	2.011	1	1	2
chr1	2540767	2540950	13.774	11.126	0.808	1.01	0.975	2.012	1	1	2
chr1	2541143	2541327	18.841	14.194	0.753	0.93	0.975	2.01	1	1	2
chr1	2542613	2542834	10.15	8.704	0.858	1.061	0.974	2.008	1	1	2
chr1	2543494	2543666	25.894	18.409	0.711	0.9	0.974	2.009	1	1	2
chr1	2560762	2560882	2.787	3.218	1.155	1.343	0.975	2.011	1	1	2
chr1	2560884	2561004	2.651	2.223	0.839	1.037	0.974	2.009	1	1	2
chr1	2572746	2573283	8.051	6.432	0.799	1.005	0.975	2.011	1	1	2
chr1	2575729	2575849	8.157	6.904	0.846	1.048	0.975	2.011	1	1	2
chr1	2575851	2575971	5.642	4.914	0.871	1.069	0.975	2.011	1	1	2
chr1	2576725	2577051	5.48	4.695	0.857	1.057	0.975	2.011	1	1	2
chr1	2693972	2694093	37.482	27.56	0.735	0.848	0.974	2.01	1	1	2
chr1	2694712	2695276	6.234	4.892	0.785	0.953	0.974	2.009	1	1	2
chr1	2700163	2700357	15.642	12.775	0.817	1.015	0.973	2.007	1	1	2
chr1	2702390	2702617	10.601	8.412	0.794	1	0.973	2.008	1	1	2
chr1	2704115	2704314	14.634	10.549	0.721	0.928	0.974	2.008	1	1	2
chr1	2705949	2706189	18.931	14.626	0.773	0.978	0.973	2.008	1	1	2
chr1	2728387	2728595	15.569	16.134	1.036	1.054	0.974	2.01	1	1	2
chr1	2728775	2729189	9.576	9.598	1.002	1.156	0.974	2.009	1	1	2
chr1	2731079	2731475	8.198	7.003	0.854	1.04	0.974	2.008	1	1	2
chr1	2734012	2734350	38.252	39.049	1.021	1.028	0.974	2.008	1	1	2
chr1	2938207	2938327	8.021	7.489	0.934	1.052	0.974	2.008	1	1	2
chr1	2938331	2938752	21.333	16.943	0.794	0.986	0.973	2.007	1	1	2
chr1	2938757	2939007	14.161	11.795	0.833	1.031	0.973	2.007	1	1	2
chr1	2939012	2939383	15.567	12.433	0.799	0.988	0.973	2.008	1	1	2
chr1	2975995	2977231	21.409	22.198	1.037	1.085	0.973	2.007	1	1	2
chr1	2977595	2978511	7.115	5.702	0.801	0.985	0.974	2.01	1	1	2
chr1	2980719	2980893	6.094	4.559	0.748	0.892	0.975	2.011	1	1	2
chr1	2983828	2984135	19.104	18.798	0.984	1.191	0.975	2.012	1	1	2
chr1	2985745	2985870	11.877	8.818	0.742	0.883	0.976	2.012	1	1	2
chr1	3044511	3044728	11.052	8.897	0.805	0.915	0.976	2.013	1	1	2
chr1	3102695	3102985	23.599	19.125	0.81	1.014	0.976	2.013	1	1	2
chr1	3102986	3103106	12.983	11.408	0.879	1.007	0.976	2.013	1	1	2
chr1	3160545	3160719	22.127	21.748	0.983	1.045	0.976	2.012	1	1	2
chr1	3301734	3301924	14.039	12.785	0.911	1.06	0.975	2.011	1	1	2
chr1	3310976	3311187	2.358	1.397	0.593	0.79	0.974	2.008	1	1	2
chr1	3312787	3312956	21.817	19.359	0.887	0.879	0.972	2.004	1	1	2
chr1	3312963	3313148	6.967	4.971	0.714	0.85	0.972	2.004	1	1	2
chr1	3319313	3319500	22.029	15.768	0.716	0.91	0.971	2.004	1	1	2
chr1	3321286	3321458	35.569	30.409	0.855	1.017	0.972	2.004	1	1	2
chr1	3322091	3322259	28.55	19.474	0.682	0.888	0.972	2.004	1	1	2
chr1	3327885	3328420	17.763	14.92	0.84	1.037	0.972	2.005	1	1	2
chr1	3328425	3329394	19.513	16.287	0.835	1.042	0.973	2.007	1	1	2
chr1	3331085	3331250	13.991	11.105	0.794	0.996	0.973	2.006	1	1	2
chr1	3334336	3334519	13.016	12.353	0.949	1.124	0.972	2.004	1	1	2
chr1	3335146	3335312	28.599	25.08	0.877	1.03	0.972	2.005	1	1	2
chr1	3342113	3342291	29.008	21.141	0.729	0.908	0.972	2.005	1	1	2
chr1	3342659	3342826	23.592	23.878	1.012	1.042	0.973	2.007	1	1	2
chr1	3347379	3347638	7.842	5.991	0.764	0.96	0.973	2.007	1	1	2
chr1	3348554	3348724	9.213	7.103	0.771	0.85	0.973	2.007	1	1	2
chr1	3350205	3350376	28.383	22.909	0.807	0.977	0.973	2.006	1	1	2
chr1	3379671	3380278	12.068	9.091	0.753	0.96	0.972	2.005	1	1	2
chr1	3382586	3382806	19.058	12.988	0.682	0.869	0.973	2.006	1	1	2
chr1	3383690	3383859	18.1	16.243	0.897	1.086	0.972	2.006	1	1	2
chr1	3385341	3385514	12.637	8.563	0.678	0.861	0.972	2.004	1	1	2
chr1	3385960	3386140	28.822	18.956	0.658	0.847	0.973	2.006	1	1	2
chr1	3388239	3388424	14.947	12.447	0.833	1.025	0.973	2.007	1	1	2
chr1	3389635	3389801	13.857	12.349	0.891	1.066	0.973	2.006	1	1	2
chr1	3389984	3390282	13.714	9.942	0.725	0.906	0.973	2.008	1	1	2
chr1	3391186	3391354	11.507	7.898	0.686	0.874	0.974	2.008	1	1	2
chr1	3392506	3392682	12.653	9.773	0.772	0.972	0.974	2.008	1	1	2
chr1	3394471	3394637	19.951	17.129	0.859	0.985	0.974	2.009	1	1	2
chr1	3394940	3395138	22.782	19.041	0.836	1.04	0.975	2.01	1	1	2
chr1	3395968	3396159	12.599	9.042	0.718	0.918	0.975	2.011	1	1	2
chr1	3396343	3396509	21.671	18.651	0.861	1.059	0.974	2.008	1	1	2
chr1	3396973	3397151	16.223	14.633	0.902	1.108	0.973	2.008	1	1	2
chr1	3406928	3407137	9.835	7.592	0.772	0.977	0.974	2.008	1	1	2
chr1	3407383	3407584	9.78	9.57	0.979	1.162	0.975	2.011	1	1	2
chr1	3409143	3409339	9.572	6.089	0.636	0.842	0.974	2.008	1	1	2
chr1	3410264	3410652	10.07	8.034	0.798	1.003	0.974	2.009	1	1	2
chr1	3410927	3411203	5.941	3.841	0.647	0.842	0.974	2.01	1	1	2
chr1	3411204	3411324	3.331	1.58	0.474	0.681	0.975	2.01	1	1	2
chr1	3412395	3412515	11.624	6.728	0.579	0.783	0.975	2.011	1	1	2
chr1	3412520	3412640	9.109	4.505	0.495	0.693	0.975	2.01	1	1	2
chr1	3413130	3413331	6.574	4.785	0.728	0.934	0.974	2.01	1	1	2
chr1	3413577	3414226	7.843	5.474	0.698	0.9	0.973	2.008	1	1	2
chr1	3414926	3415159	7.807	5.966	0.764	0.969	0.974	2.008	1	1	2
chr1	3415256	3415428	8.963	5.837	0.651	0.857	0.975	2.01	1	1	2
chr1	3415686	3415894	3.255	2.126	0.653	0.86	0.975	2.012	1	1	2
chr1	3416186	3416530	9.295	7.694	0.828	1.034	0.975	2.012	1	1	2
chr1	3417102	3417222	13.187	12.754	0.967	1.169	0.976	2.013	1	1	2
chr1	3417223	3417343	7.07	3.978	0.563	0.761	0.975	2.012	1	1	2
chr1	3417562	3417824	9.216	6.029	0.654	0.861	0.976	2.013	1	1	2
chr1	3417827	3417947	11.08	7.898	0.713	0.911	0.976	2.013	1	1	2
chr1	3418348	3418554	15.047	13.36	0.888	1.094	0.977	2.014	1	1	2
chr1	3421722	3422090	9.82	7.326	0.746	0.952	0.976	2.013	1	1	2
chr1	3422576	3422786	11.614	9.561	0.823	1.014	0.976	2.013	1	1	2
chr1	3424356	3424576	22.877	20.966	0.916	1.087	0.976	2.012	1	1	2
chr1	3425116	3425314	9.352	6.347	0.679	0.874	0.976	2.012	1	1	2
chr1	3425633	3425816	11.545	8.555	0.741	0.946	0.975	2.012	1	1	2
chr1	3426439	3426654	8.84	6.531	0.739	0.942	0.976	2.013	1	1	2
chr1	3427360	3427558	17.097	16.488	0.964	1.171	0.978	2.017	1	1	2
chr1	3428129	3428330	24.431	17.255	0.706	0.899	0.977	2.015	1	1	2
chr1	3428588	3428770	12.818	8.795	0.686	0.89	0.977	2.014	1	1	2
chr1	3431028	3431226	7.416	4.609	0.622	0.828	0.976	2.014	1	1	2
chr1	3431933	3432145	7.542	5.299	0.703	0.909	0.977	2.015	1	1	2
chr1	3440629	3440851	7.937	6.356	0.801	1.003	0.977	2.016	1	1	2
chr1	3447563	3447768	4.616	3.288	0.712	0.892	0.978	2.016	1	1	2
chr1	3477150	3477351	12.946	8.383	0.648	0.84	0.978	2.018	1	1	2
chr1	3496381	3496569	4.122	4.07	0.988	1.191	0.979	2.02	1	1	2
chr1	3511913	3512096	31.871	25.32	0.794	0.981	0.979	2.02	1	1	2
chr1	3518982	3519193	13.917	9.217	0.662	0.869	0.979	2.02	1	1	2
chr1	3527750	3528097	9.521	6.211	0.652	0.826	0.979	2.019	1	1	2
chr1	3539374	3539727	29.093	23.11	0.794	0.867	0.98	2.02	1	1	2
chr1	3539737	3540093	18.056	12.976	0.719	0.855	0.981	2.023	1	1	2
chr1	3540828	3541320	6.002	5.551	0.925	1.13	0.98	2.022	1	1	2
chr1	3541594	3541714	2.379	2.457	1.033	1.199	0.981	2.023	1	1	2
chr1	3541715	3541835	0.408	0.41	1	1	0.982	2.025	1	1	2
chr1	3541987	3542170	14.62	10.819	0.74	0.935	0.982	2.025	1	1	2
chr1	3542242	3542408	8.157	6.894	0.845	0.998	0.98	2.022	1	1	2
chr1	3544071	3544242	20.798	17.942	0.863	0.911	0.98	2.021	1	1	2
chr1	3544926	3545119	19.231	20.043	1.042	1.068	0.98	2.022	1	1	2
chr1	3547567	3547732	21.011	18.934	0.901	1.064	0.981	2.022	1	1	2
chr1	3547914	3548237	13.183	10.781	0.818	1.018	0.98	2.022	1	1	2
chr1	3548756	3548926	17.322	13.711	0.792	0.871	0.981	2.023	1	1	2
chr1	3549874	3550062	25.73	22.854	0.888	0.995	0.981	2.024	1	1	2
chr1	3551564	3551684	23.792	17.61	0.74	0.878	0.983	2.027	1	1	2
chr1	3551686	3551894	15.687	11.307	0.721	0.829	0.984	2.029	1	1	2
chr1	3552411	3552531	25.899	30.657	1.184	1.138	0.983	2.027	1	1	2
chr1	3552533	3552653	8.429	8.249	0.979	0.919	0.984	2.03	1	1	2
chr1	3553425	3553607	15.149	11.071	0.731	0.801	0.984	2.03	1	1	2
chr1	3555238	3555452	13.722	13.844	1.009	1.035	0.985	2.032	1	1	2
chr1	3563244	3563424	22.432	17.591	0.784	0.932	0.986	2.034	1	1	2
chr1	3563999	3564173	22.69	16.26	0.717	0.803	0.985	2.033	1	1	2
chr1	3566443	3566612	8.109	6.107	0.753	0.959	0.986	2.034	1	1	2
chr1	3598832	3599006	12.142	8.917	0.734	0.937	0.986	2.033	1	1	2
chr1	3599561	3599744	21.485	18.683	0.87	1.024	0.986	2.033	1	1	2
chr1	3607443	3607642	9.1	8.573	0.942	1.142	0.986	2.033	1	1	2
chr1	3624038	3624344	33.935	30.813	0.908	1.114	0.985	2.032	1	1	2
chr1	3638536	3638720	38.48	25.908	0.673	0.867	0.985	2.031	1	1	2
chr1	3639871	3640037	30.86	19.624	0.636	0.824	0.984	2.03	1	1	2
chr1	3643616	3643795	22.421	18.473	0.824	0.996	0.984	2.03	1	1	2
chr1	3644156	3644332	13.719	12.047	0.878	1.085	0.984	2.03	1	1	2
chr1	3644685	3644875	16.615	10.642	0.64	0.847	0.985	2.031	1	1	2
chr1	3645901	3646114	14.438	13.415	0.929	1.1	0.984	2.03	1	1	2
chr1	3646146	3646341	9.203	7.057	0.767	0.952	0.984	2.03	1	1	2
chr1	3646516	3646725	7.611	5.744	0.755	0.961	0.984	2.03	1	1	2
chr1	3647472	3647702	9.115	7.326	0.804	1.011	0.984	2.029	1	1	2
chr1	3647949	3648124	11.373	8.665	0.762	0.828	0.984	2.029	1	1	2
chr1	3649322	3649721	23.02	18.247	0.793	0.999	0.983	2.028	1	1	2
chr1	3649974	3650151	21.937	15.826	0.721	0.744	0.984	2.029	1	1	2
chr1	3652510	3654118	19.799	18.643	0.942	1.011	0.984	2.029	1	1	2
chr1	3654447	3655767	22.389	19.647	0.878	0.976	0.983	2.027	1	1	2
chr1	3656716	3656919	12.818	9.476	0.739	0.892	0.983	2.027	1	1	2
chr1	3659658	3659833	43.07	36.668	0.851	1.004	0.983	2.027	1	1	2
chr1	3662126	3662781	30.536	23.173	0.759	0.934	0.983	2.027	1	1	2
chr1	3669072	3669241	30.167	19.109	0.633	0.788	0.983	2.028	1	1	2
chr1	3669246	3669439	15.976	12.55	0.786	0.983	0.983	2.027	1	1	2
chr1	3670632	3670812	16.314	15.133	0.928	1.091	0.983	2.028	1	1	2
chr1	3671925	3672124	18.651	14.641	0.785	0.911	0.983	2.028	1	1	2
chr1	3673251	3673424	11.363	10.064	0.886	1.013	0.984	2.029	1	1	2
chr1	3677814	3677982	11.41	9.779	0.857	1.003	0.985	2.031	1	1	2
chr1	3679083	3679272	3.107	2.266	0.729	0.928	0.985	2.031	1	1	2
chr1	3679656	3680048	3.413	3.098	0.908	1.109	0.985	2.031	1	1	2
chr1	3680230	3680400	12.86	11.274	0.877	1.002	0.984	2.029	1	1	2
chr1	3683019	3683232	14.131	12.327	0.872	0.924	0.984	2.03	1	1	2
chr1	3683741	3683961	24.509	21.796	0.889	1.028	0.984	2.03	1	1	2
chr1	3686253	3686443	15.584	14.595	0.937	1.021	0.983	2.028	1	1	2
chr1	3687903	3688072	10.329	11.383	1.102	1.209	0.983	2.027	1	1	2
chr1	3691851	3692052	7.832	6.008	0.767	0.97	0.983	2.027	1	1	2
chr1	3692371	3692544	13.721	8.725	0.636	0.83	0.983	2.027	1	1	2
chr1	3697689	3697976	8.356	5.969	0.714	0.784	0.982	2.026	1	1	2
chr1	3698057	3698229	14.18	10.98	0.774	0.683	0.983	2.027	1	1	2
chr1	3699186	3699358	36.375	27.103	0.745	0.724	0.982	2.026	1	1	2
chr1	3700570	3700760	14.769	10.937	0.741	0.914	0.983	2.027	1	1	2
chr1	3701547	3701667	5.778	3.803	0.658	0.766	0.984	2.029	1	1	2
chr1	3701671	3701791	6.798	5.792	0.852	1.036	0.984	2.03	1	1	2
chr1	3703430	3703890	11.455	8.699	0.759	0.955	0.984	2.031	1	1	2
chr1	3712364	3712987	6.062	5.172	0.853	1.025	0.985	2.031	1	1	2
chr1	3731886	3732113	23.393	21.897	0.936	1.128	0.986	2.033	1	1	2
chr1	3732724	3732963	5.597	5.317	0.95	1.086	0.985	2.031	1	1	2
chr1	3739728	3739899	7.489	5.296	0.707	0.836	0.985	2.031	1	1	2
chr1	3739992	3740167	19.717	18.053	0.916	0.929	0.985	2.031	1	1	2
chr1	3742321	3742521	26.388	24.467	0.927	0.935	0.984	2.029	1	1	2
chr1	3742821	3743031	15.848	15.88	1.002	1.027	0.983	2.028	1	1	2
chr1	3743212	3743427	56.986	53.324	0.936	0.881	0.984	2.03	1	1	2
chr1	3745760	3745949	13.638	15.267	1.119	1.029	0.985	2.032	1	1	2
chr1	3746385	3746619	9.517	8.731	0.917	0.891	0.985	2.032	1	1	2
chr1	3747654	3747839	10.23	9.525	0.931	0.912	0.986	2.033	1	1	2
chr1	3750352	3750569	16.765	18.991	1.133	1.079	0.986	2.033	1	1	2
chr1	3751477	3751668	29.596	24.407	0.825	0.842	0.986	2.034	1	1	2
chr1	3753033	3753226	9.51	8.658	0.91	0.945	0.987	2.035	1	1	2
chr1	3753861	3754032	19.94	23.73	1.19	1.193	0.987	2.035	1	1	2
chr1	3754033	3754153	11.08	9.77	0.882	0.878	0.987	2.036	1	1	2
chr1	3755562	3755739	36.638	34.31	0.936	0.959	0.988	2.038	1	1	2
chr1	3756124	3756326	28.792	32.705	1.136	0.999	0.988	2.038	1	1	2
chr1	3759660	3759780	9.857	10.706	1.086	1.16	0.988	2.038	1	1	2
chr1	3759785	3759905	2.787	1.872	0.672	0.78	0.989	2.039	1	1	2
chr1	3761391	3761622	7.062	7.963	1.127	1.125	0.988	2.038	1	1	2
chr1	3761796	3761917	14.831	19.901	1.342	1.174	0.988	2.038	1	1	2
chr1	3764061	3764246	14.947	17.191	1.15	0.989	0.988	2.038	1	1	2
chr1	3765170	3765397	15.021	14.35	0.955	0.822	0.988	2.038	1	1	2
chr1	3768872	3769037	27.833	23.742	0.853	0.892	0.988	2.039	1	1	2
chr1	3774077	3774272	9.998	8.101	0.81	1.016	0.988	2.037	1	1	2
chr1	3775227	3775430	17.962	15.252	0.849	1.046	0.987	2.036	1	1	2
chr1	3777035	3777135	13.949	8.916	0.639	0.655	0.987	2.036	1	1	2
chr1	3782146	3782428	12.699	11.153	0.878	1.056	0.987	2.035	1	1	2
chr1	3782433	3782553	3.603	2.457	0.682	0.887	0.987	2.035	1	1	2
chr1	3782739	3782839	8.891	8.074	0.908	0.97	0.987	2.035	1	1	2
chr1	3784454	3784574	21.277	18.546	0.872	1.056	0.988	2.037	1	1	2
chr1	3784579	3784699	11.964	7.957	0.665	0.849	0.988	2.037	1	1	2
chr1	3786211	3786406	14.725	11.053	0.751	0.956	0.989	2.039	1	1	2
chr1	3788972	3789196	19.082	13.665	0.716	0.816	0.989	2.039	1	1	2
chr1	3789436	3789557	12.472	11.14	0.893	1.017	0.989	2.041	1	1	2
chr1	3800155	3800332	26.453	27.448	1.038	1.095	0.99	2.041	1	1	2
chr1	3806508	3806684	30.033	32.949	1.097	1.039	0.99	2.042	1	1	2
chr1	3807124	3807655	20.278	17.915	0.883	0.968	0.99	2.043	1	1	2
chr1	3809340	3809574	35.522	33.333	0.938	1.019	0.991	2.044	1	1	2
chr1	3816659	3816828	10.667	6.771	0.635	0.812	0.991	2.044	1	1	2
chr1	4007111	4007232	0.674	0.986	1.463	1.48	0.99	2.042	1	1	2
chr1	4008061	4008732	10.394	9.825	0.945	1.074	0.991	2.043	1	1	2
chr1	4008807	4009008	14.285	12.574	0.88	0.967	0.991	2.044	1	1	2
chr1	4036293	4036423	13.553	11.341	0.837	0.839	0.991	2.044	1	1	2
chr1	4036834	4037097	7.444	5.499	0.739	0.925	0.99	2.042	1	1	2
chr1	4056789	4056997	14	13.501	0.964	1.019	0.991	2.043	1	1	2
chr1	4058078	4058208	37.46	34.725	0.927	0.977	0.99	2.043	1	1	2
chr1	4069569	4069790	10.076	9.911	0.984	1.029	0.991	2.044	1	1	2
chr1	4192680	4193020	5.254	4.832	0.92	1.093	0.991	2.044	1	1	2
chr1	4193934	4194280	21.006	22.462	1.069	1.14	0.991	2.044	1	1	2
chr1	4472132	4472253	7.079	4.468	0.631	0.723	0.991	2.044	1	1	2
chr1	4472368	4472629	19.283	18.775	0.974	1.044	0.99	2.042	1	1	2
chr1	4475557	4475770	20.182	18.128	0.898	0.964	0.99	2.042	1	1	2
chr1	4476324	4476584	19.263	22.925	1.19	1.16	0.99	2.043	1	1	2
chr1	4482778	4483507	16.381	15.139	0.924	1.065	0.991	2.043	1	1	2
chr1	4483969	4484525	16.842	15.746	0.935	1.032	0.99	2.042	1	1	2
chr1	4611784	4612178	29.751	31.165	1.048	1.042	0.989	2.041	1	1	2
chr1	4615844	4616389	13.845	14.041	1.014	1.096	0.989	2.04	1	1	2
chr1	4631466	4631686	26.437	31.912	1.207	1.197	0.99	2.042	1	1	2
chr1	4632511	4632707	32.337	32.166	0.995	0.967	0.99	2.041	1	1	2
chr1	4642265	4642583	19.982	18.126	0.907	0.915	0.99	2.041	1	1	2
chr1	4643209	4643544	28.319	30.702	1.084	1.048	0.99	2.043	1	1	2
chr1	4643950	4644222	17.004	19.591	1.152	1.18	0.991	2.044	1	1	2
chr1	4653138	4653760	13.613	12.066	0.886	0.999	0.992	2.046	1	1	2
chr1	4715434	4715603	39.531	36.017	0.911	1.117	0.992	2.046	1	1	2
chr1	4771919	4772745	9.767	8.882	0.909	1.115	0.991	2.044	1	1	2
chr1	4829885	4830072	13.741	11.301	0.822	0.918	0.99	2.042	1	1	2
chr1	4832376	4832640	24.07	16.754	0.696	0.873	0.99	2.041	1	1	2
chr1	4834459	4834650	12.77	12.277	0.961	1.042	0.99	2.041	1	1	2
chr1	4847569	4847689	9.245	7.43	0.804	0.951	0.99	2.042	1	1	2
chr1	4847694	4848030	17.115	15.713	0.918	1.048	0.99	2.042	1	1	2
chr1	5057981	5058162	15.052	14.584	0.969	1.001	0.989	2.041	1	1	2
chr1	5058631	5058806	26.243	29.366	1.119	1.141	0.99	2.041	1	1	2
chr1	5062041	5062211	34.212	40.389	1.181	1.108	0.989	2.04	1	1	2
chr1	5062413	5062589	27.16	30.396	1.119	1.128	0.989	2.041	1	1	2
chr1	5063733	5064081	13.525	15.191	1.123	1.154	0.989	2.04	1	1	2
chr1	5075761	5075983	16.829	16.919	1.005	1.033	0.99	2.042	1	1	2
chr1	5080762	5080952	12.751	13.191	1.035	1.096	0.991	2.044	1	1	2
chr1	5550555	5550758	11.05	9.58	0.867	0.98	0.991	2.045	1	1	2
chr1	5550777	5551651	16.352	15.969	0.977	1.066	0.992	2.045	1	1	2
chr1	5624016	5624220	17.314	18.584	1.073	1.233	0.993	2.048	1	1	2
chr1	5647460	5647582	48.542	46.555	0.959	1.009	0.993	2.048	1	1	2
chr1	5716299	5716420	3.708	4.874	1.314	1.406	0.993	2.049	1	1	2
chr1	5728246	5728367	11.123	7.833	0.704	0.907	0.994	2.05	1	1	2
chr1	5922715	5922919	9.237	8.363	0.905	0.988	0.994	2.05	1	1	2
chr1	5923302	5923476	20.955	17.229	0.822	0.924	0.994	2.049	1	1	2
chr1	5923946	5924123	5.484	4.998	0.911	1.104	0.993	2.048	1	1	2
chr1	5924371	5924594	12.254	7.682	0.627	0.827	0.992	2.046	1	1	2
chr1	5925116	5925295	8.294	4.942	0.596	0.793	0.991	2.044	1	1	2
chr1	5926380	5926555	18.272	14.442	0.79	0.954	0.991	2.045	1	1	2
chr1	5927089	5927292	14.747	12.554	0.851	1.008	0.992	2.045	1	1	2
chr1	5927834	5928121	12.307	11.179	0.908	1.093	0.992	2.047	1	1	2
chr1	5933233	5933469	13.376	10.739	0.803	0.968	0.992	2.046	1	1	2
chr1	5934464	5934665	14.447	11.247	0.778	0.974	0.993	2.047	1	1	2
chr1	5934891	5935067	15.434	12.964	0.84	1.031	0.993	2.048	1	1	2
chr1	5935072	5935192	7.545	5.031	0.667	0.873	0.993	2.049	1	1	2
chr1	5937203	5937411	15.491	11.037	0.713	0.915	0.993	2.049	1	1	2
chr1	5939503	5939672	18.438	18.86	1.023	1.025	0.993	2.048	1	1	2
chr1	5940192	5940364	27.981	23.021	0.823	0.876	0.993	2.048	1	1	2
chr1	5947355	5947542	35.682	28.12	0.788	0.983	0.993	2.049	1	1	2
chr1	5948589	5948760	30.482	24.839	0.815	0.798	0.995	2.053	1	1	2
chr1	5950924	5951044	15.431	12.111	0.785	0.983	0.995	2.053	1	1	2
chr1	5951048	5951168	10.468	8.893	0.849	0.924	0.995	2.053	1	1	2
chr1	5964727	5964929	27.621	24.364	0.882	1.042	0.995	2.052	1	1	2
chr1	5965334	5965509	19.297	21.543	1.116	1.157	0.995	2.052	1	1	2
chr1	5965702	5965929	14.482	12.588	0.869	1.023	0.994	2.051	1	1	2
chr1	5967185	5967390	13.091	12.877	0.984	1.182	0.995	2.052	1	1	2
chr1	5969117	5969323	10.177	9.031	0.887	1.067	0.996	2.054	1	1	2
chr1	5987614	5987819	27.137	26.336	0.97	1.136	0.995	2.052	1	1	2
chr1	5993141	5993339	13.925	15.601	1.12	1.197	0.995	2.053	1	1	2
chr1	6007065	6007276	10.438	10.115	0.969	1.074	0.995	2.053	1	1	2
chr1	6008060	6008264	32.789	28.289	0.863	1.017	0.996	2.053	1	1	2
chr1	6012744	6012942	5.273	4.929	0.935	1.075	0.996	2.055	1	1	2
chr1	6021883	6022093	12.585	11.935	0.948	1.01	0.996	2.053	1	1	2
chr1	6027229	6027349	7.477	6.202	0.829	0.879	0.995	2.053	1	1	2
chr1	6027352	6027472	10.876	8.951	0.823	1.025	0.995	2.052	1	1	2
chr1	6029076	6029313	10.773	8.916	0.828	0.874	0.995	2.052	1	1	2
chr1	6038329	6038514	17.637	13.206	0.749	0.866	0.994	2.05	1	1	2
chr1	6046140	6046323	17.919	17.686	0.987	1.084	0.994	2.049	1	1	2
chr1	6100525	6100709	17.423	12.897	0.74	0.847	0.993	2.049	1	1	2
chr1	6101781	6101954	13.202	14.812	1.122	1.162	0.994	2.05	1	1	2
chr1	6111545	6111752	6.699	5.121	0.764	0.97	0.995	2.052	1	1	2
chr1	6132698	6132897	32.219	25.225	0.783	0.983	0.996	2.054	1	1	2
chr1	6133717	6133896	11.074	11.139	1.006	1.177	0.997	2.057	1	1	2
chr1	6142229	6142401	33.198	32.123	0.968	1.055	0.997	2.057	1	1	2
chr1	6145159	6145328	10.764	9.139	0.849	0.924	0.998	2.059	1	1	2
chr1	6147440	6147611	18.079	16.997	0.94	1.128	0.998	2.058	1	1	2
chr1	6148926	6149136	4.312	4.079	0.946	1.112	0.998	2.058	1	1	2
chr1	6150341	6150547	7.999	5.419	0.677	0.877	0.998	2.058	1	1	2
chr1	6151257	6151438	9.96	11.365	1.141	1.129	0.997	2.057	1	1	2
chr1	6154429	6154623	6.433	4.885	0.759	0.956	0.997	2.056	1	1	2
chr1	6155408	6155528	14.139	8.776	0.621	0.822	0.997	2.055	1	1	2
chr1	6155532	6155733	14.569	11.212	0.77	0.959	0.997	2.056	1	1	2
chr1	6156051	6156227	8.621	7.779	0.902	1.104	0.997	2.057	1	1	2
chr1	6156605	6156821	10.989	12.546	1.142	1.347	0.997	2.057	1	1	2
chr1	6157338	6157626	23.027	18.21	0.791	0.961	0.998	2.059	1	1	2
chr1	6158498	6158671	23.246	22.401	0.964	1.03	0.998	2.058	1	1	2
chr1	6159909	6160102	9.552	7.966	0.834	1.041	0.998	2.059	1	1	2
chr1	6161903	6162023	16.926	14.041	0.83	1.024	0.998	2.058	1	1	2
chr1	6162028	6162148	2.039	1.697	0.832	1.014	0.997	2.056	1	1	2
chr1	6165294	6165505	11.675	10.78	0.923	1.073	0.998	2.058	1	1	2
chr1	6166266	6166439	20.982	17.085	0.814	1.014	0.998	2.059	1	1	2
chr1	6166444	6166786	9.421	8.088	0.858	1.063	0.998	2.058	1	1	2
chr1	6169897	6170074	10.185	8.607	0.845	1.049	0.998	2.059	1	1	2
chr1	6170369	6170563	15.179	13.426	0.885	1.027	0.998	2.059	1	1	2
chr1	6171825	6171998	12.401	10.348	0.834	1.013	0.998	2.058	1	1	2
chr1	6172218	6172391	20.558	15.259	0.742	0.782	0.997	2.057	1	1	2
chr1	6172953	6173163	14.994	13.841	0.923	1.065	0.998	2.059	1	1	2
chr1	6173455	6173576	6.741	5.802	0.861	0.916	0.998	2.059	1	1	2
chr1	6181164	6181348	9.62	8.356	0.869	1.074	0.998	2.058	1	1	2
chr1	6181541	6181715	11.533	9.159	0.794	0.961	0.998	2.058	1	1	2
chr1	6184044	6184232	9.372	6.087	0.649	0.845	0.999	2.06	1	1	2
chr1	6184487	6184696	12.333	9.238	0.749	0.949	1	2.062	1	1	2
chr1	6185097	6185274	11.061	9.162	0.828	1.031	1	2.062	1	1	2
chr1	6185551	6185752	15.543	12.714	0.818	1.021	0.999	2.061	1	1	2
chr1	6185789	6185961	17.642	12.082	0.685	0.816	1	2.062	1	1	2
chr1	6186617	6186737	6.118	5.324	0.87	1.077	1.001	2.064	1	1	2
chr1	6186741	6186861	6.118	6.085	0.995	1.193	1.001	2.064	1	1	2
chr1	6188141	6188316	9.089	6.86	0.755	0.888	1.001	2.065	1	1	2
chr1	6188569	6188775	13.859	13.36	0.964	1.15	1.001	2.065	1	1	2
chr1	6188860	6189118	16.725	10.177	0.608	0.812	1.001	2.065	1	1	2
chr1	6190256	6190479	9.657	9.476	0.981	1.16	1.002	2.067	1	1	2
chr1	6191587	6191811	25.673	20.341	0.792	0.94	1.003	2.069	1	1	2
chr1	6194190	6194356	17.641	16.494	0.935	1.105	1.002	2.067	1	1	2
chr1	6194739	6194919	17.266	14.899	0.863	0.992	1.001	2.065	1	1	2
chr1	6195245	6195418	15.324	13.432	0.877	1.064	1	2.063	1	1	2
chr1	6196583	6196788	9.072	7.74	0.853	1.035	1	2.062	1	1	2
chr1	6196793	6196982	9.538	7.318	0.767	0.919	1	2.062	1	1	2
chr1	6202151	6202596	24.087	19.752	0.82	1.009	1	2.063	1	1	2
chr1	6203906	6204278	12.367	9.644	0.78	0.953	1	2.062	1	1	2
chr1	6206265	6206480	12.824	10.319	0.805	0.915	0.998	2.059	1	1	2
chr1	6206695	6206873	9.074	5.68	0.626	0.829	0.999	2.061	1	1	2
chr1	6208902	6209022	3.127	3.218	1.029	1.236	1.001	2.064	1	1	2
chr1	6209024	6209144	1.292	0.936	0.725	0.931	1.002	2.066	1	1	2
chr1	6209336	6209540	25.431	25.054	0.985	1.149	1.002	2.066	1	1	2
chr1	6211006	6211231	11.166	9.298	0.833	1.007	1.002	2.066	1	1	2
chr1	6212487	6212666	9.205	7.491	0.814	0.933	1.002	2.066	1	1	2
chr1	6214719	6215008	4.968	3.571	0.719	0.923	1.001	2.065	1	1	2
chr1	6215672	6215879	13.28	9.937	0.748	0.936	1.001	2.064	1	1	2
chr1	6219420	6219590	12.812	11.439	0.893	0.871	1.001	2.064	1	1	2
chr1	6228209	6228378	7.337	6.647	0.906	0.927	1.001	2.064	1	1	2
chr1	6239953	6240126	11.646	8.725	0.749	0.884	1.001	2.065	1	1	2
chr1	6246843	6246973	8.659	7.993	0.923	0.698	1	2.062	1	1	2
chr1	6253077	6253198	16.314	15.376	0.942	0.775	0.999	2.061	1	1	2
chr1	6257790	6257911	19.685	19.147	0.973	0.819	0.999	2.06	1	1	2
chr1	6259565	6259778	15.012	13.382	0.891	1.09	0.999	2.06	1	1	2
chr1	6266606	6266821	8.65	6.955	0.804	1.011	0.999	2.06	1	1	2
chr1	6267490	6268025	13.356	10.708	0.802	0.99	0.998	2.058	1	1	2
chr1	6268937	6269687	7.896	6.609	0.837	1.037	0.997	2.057	1	1	2
chr1	6269868	6270071	9.885	8.508	0.861	1.06	0.998	2.058	1	1	2
chr1	6270289	6270524	6.04	3.973	0.658	0.856	0.998	2.058	1	1	2
chr1	6270889	6271197	10.514	6.291	0.598	0.805	0.997	2.056	1	1	2
chr1	6271977	6272180	11.774	8.196	0.696	0.899	0.996	2.054	1	1	2
chr1	6272227	6272428	14.488	9.186	0.634	0.797	0.995	2.051	1	1	2
chr1	6272657	6272847	8.758	7.021	0.802	0.856	0.994	2.05	1	1	2
chr1	6273127	6273248	37.82	28.605	0.756	0.943	0.994	2.05	1	1	2
chr1	6278270	6278484	14.18	13.779	0.972	1.132	0.994	2.051	1	1	2
chr1	6279229	6279429	6.852	5.792	0.845	0.885	0.994	2.05	1	1	2
chr1	6285138	6285313	10.488	8.024	0.765	0.855	0.993	2.049	1	1	2
chr1	6291954	6292139	35.274	38.215	1.083	1.099	0.992	2.045	1	1	2
chr1	6293513	6293699	22.147	19.212	0.867	0.835	0.992	2.045	1	1	2
chr1	6294442	6294619	11.982	12.693	1.059	1.017	0.991	2.045	1	1	2
chr1	6294862	6295041	13.534	10.198	0.753	0.836	0.991	2.044	1	1	2
chr1	6295770	6295939	0.869	1.454	1.674	1.845	0.99	2.041	1	1	2
chr1	6296199	6296320	7.685	8.297	1.08	1.26	0.988	2.039	1	1	2
chr1	6297121	6297243	19.39	22.385	1.154	1.192	0.989	2.04	1	1	2
chr1	6297841	6297964	8.754	8.79	1.004	1.048	0.989	2.04	1	1	2
chr1	6298337	6298462	22.775	25.049	1.1	1.168	0.989	2.04	1	1	2
chr1	6298650	6299072	9.143	7.936	0.868	0.967	0.989	2.039	1	1	2
chr1	6304379	6304700	5.184	5.249	1.013	1.154	0.988	2.038	1	1	2
chr1	6305158	6305656	7.453	5.766	0.774	0.96	0.987	2.036	1	1	2
chr1	6309350	6309517	7.522	4.919	0.654	0.783	0.987	2.036	1	1	2
chr1	6309520	6309722	1.535	0.938	0.612	0.7	0.987	2.036	1	1	2
chr1	6309838	6310056	0.599	0.258	0.43	0.526	0.988	2.037	1	1	2
chr1	6310503	6310690	8.768	5.744	0.655	0.836	0.988	2.037	1	1	2
chr1	6311343	6311551	22.236	16.674	0.75	0.952	0.987	2.035	1	1	2
chr1	6313799	6314259	14.488	10.256	0.708	0.913	0.987	2.037	1	1	2
chr1	6314540	6314919	16.379	12.059	0.736	0.909	0.987	2.036	1	1	2
chr1	6324547	6324667	18.218	18.137	0.996	1.159	0.987	2.036	1	1	2
chr1	6324668	6324788	15.431	12.754	0.827	1.021	0.987	2.035	1	1	2
chr1	6341205	6341416	21.881	17.402	0.795	0.998	0.985	2.032	1	1	2
chr1	6342724	6342964	8.939	10.414	1.165	1.289	0.985	2.032	1	1	2
chr1	6354859	6354979	17.742	15.153	0.854	0.973	0.986	2.034	1	1	2
chr1	6354984	6355104	13.799	10.765	0.78	0.951	0.986	2.034	1	1	2
chr1	6366870	6367047	34.196	30.819	0.901	0.924	0.986	2.033	1	1	2
chr1	6378452	6378572	14.207	10.589	0.745	0.901	0.987	2.035	1	1	2
chr1	6378577	6378697	8.701	8.659	0.995	1.103	0.987	2.035	1	1	2
chr1	6387373	6387578	22.84	22.226	0.973	1.167	0.987	2.035	1	1	2
chr1	6393459	6393579	21.616	20.535	0.95	1.088	0.986	2.034	1	1	2
chr1	6393584	6393704	13.867	10.706	0.772	0.91	0.987	2.036	1	1	2
chr1	6399564	6399685	12.067	7.079	0.587	0.793	0.986	2.033	1	1	2
chr1	6409810	6410026	10.65	7.833	0.736	0.907	0.986	2.034	1	1	2
chr1	6418812	6418979	24.716	15.639	0.633	0.788	0.986	2.034	1	1	2
chr1	6420593	6420776	16.403	11.624	0.709	0.827	0.986	2.033	1	1	2
chr1	6445517	6445637	13.527	14.802	1.094	1.288	0.986	2.034	1	1	2
chr1	6445641	6445761	8.293	5.558	0.67	0.848	0.986	2.033	1	1	2
chr1	6453306	6453529	5.706	4.061	0.712	0.896	0.985	2.031	1	1	2
chr1	6473252	6473422	20.153	20.566	1.021	1.046	0.984	2.03	1	1	2
chr1	6478993	6479250	3.047	3.032	0.995	1.131	0.983	2.028	1	1	2
chr1	6479251	6479452	15.543	14.076	0.906	1.112	0.982	2.026	1	1	2
chr1	6479684	6479858	6.094	4.196	0.689	0.869	0.983	2.026	1	1	2
chr1	6485066	6485365	2.21	1.456	0.659	0.819	0.982	2.026	1	1	2
chr1	6488243	6488397	13.984	9.574	0.685	0.874	0.983	2.027	1	1	2
chr1	6488411	6488501	6.616	5.538	0.837	1.006	0.984	2.029	1	1	2
chr1	6489874	6490032	4.853	2.355	0.485	0.677	0.985	2.031	1	1	2
chr1	6500305	6500421	5.977	5.023	0.84	1.047	0.985	2.032	1	1	2
chr1	6500434	6500524	1.631	1.014	0.622	0.794	0.986	2.033	1	1	2
chr1	6500635	6501155	2.494	1.971	0.79	0.97	0.987	2.035	1	1	2
chr1	6504488	6504618	26.793	23.438	0.875	1.063	0.987	2.036	1	1	2
chr1	6504675	6504848	6.648	4.423	0.665	0.862	0.988	2.038	1	1	2
chr1	6505697	6505815	4.908	3.094	0.63	0.826	0.988	2.037	1	1	2
chr1	6505870	6506003	12.389	9.502	0.767	0.946	0.988	2.037	1	1	2
chr1	6508654	6508829	1.305	1.524	1.168	1.352	0.986	2.034	1	1	2
chr1	6508885	6509056	2.194	1.478	0.674	0.764	0.985	2.031	1	1	2
chr1	6511641	6511989	8.274	5.992	0.724	0.929	0.985	2.031	1	1	2
chr1	6512003	6512130	6.038	5.528	0.916	1.123	0.984	2.029	1	1	2
chr1	6517301	6517422	25.011	21.99	0.879	1.053	0.983	2.028	1	1	2
chr1	6520032	6520218	4.956	3.548	0.716	0.912	0.984	2.03	1	1	2
chr1	6521128	6521323	20.999	16.381	0.78	0.823	0.984	2.03	1	1	2
chr1	6521410	6521808	11.518	9.12	0.792	0.999	0.986	2.033	1	1	2
chr1	6521981	6522101	9.721	8.191	0.843	1.021	0.986	2.034	1	1	2
chr1	6522106	6522226	6.254	5.324	0.851	1.046	0.986	2.033	1	1	2
chr1	6522568	6522750	20.348	17.744	0.872	1.035	0.985	2.032	1	1	2
chr1	6522869	6523150	15.705	11.893	0.757	0.956	0.984	2.029	1	1	2
chr1	6524407	6524765	11.096	8.923	0.804	0.989	0.983	2.028	1	1	2
chr1	6525092	6525294	5.775	3.302	0.572	0.749	0.983	2.027	1	1	2
chr1	6525446	6525631	22.575	15.028	0.666	0.873	0.983	2.027	1	1	2
chr1	6525989	6526197	6.628	5.535	0.835	1.032	0.983	2.027	1	1	2
chr1	6527563	6527736	15.466	12.824	0.829	1.023	0.983	2.027	1	1	2
chr1	6527884	6528700	7.377	6.444	0.873	1.08	0.983	2.027	1	1	2
chr1	6529047	6529170	22.084	19.635	0.889	1.062	0.983	2.027	1	1	2
chr1	6529242	6529710	17.866	13.741	0.769	0.946	0.982	2.026	1	1	2
chr1	6530290	6530500	14.916	9.996	0.67	0.864	0.982	2.026	1	1	2
chr1	6530507	6530627	3.059	2.457	0.803	1.01	0.982	2.025	1	1	2
chr1	6530631	6530967	6.531	6.54	1.001	1.207	0.982	2.025	1	1	2
chr1	6530968	6531164	5.743	5.48	0.954	1.15	0.982	2.026	1	1	2
chr1	6531544	6531745	9.902	7.684	0.776	0.979	0.983	2.027	1	1	2
chr1	6531750	6531922	9.058	7.225	0.798	1.005	0.983	2.028	1	1	2
chr1	6532572	6532794	11.097	9.772	0.881	1.068	0.984	2.029	1	1	2
chr1	6533038	6533494	14.472	12.317	0.851	1.056	0.984	2.029	1	1	2
chr1	6534097	6534276	6.517	4.667	0.716	0.923	0.984	2.029	1	1	2
chr1	6534510	6534681	14.406	11.373	0.789	0.949	0.984	2.03	1	1	2
chr1	6535069	6535235	6.732	5.329	0.792	0.932	0.985	2.031	1	1	2
chr1	6535467	6535634	7.815	8.744	1.119	1.324	0.987	2.035	1	1	2
chr1	6535888	6536111	15.217	11.869	0.78	0.976	0.988	2.039	1	1	2
chr1	6537527	6537717	17.302	16.628	0.961	1.156	0.989	2.039	1	1	2
chr1	6545280	6545499	4.879	4.36	0.894	1.045	0.988	2.037	1	1	2
chr1	6556461	6556660	1.353	0.776	0.574	0.78	0.989	2.039	1	1	2
chr1	6556922	6557108	10.525	10.153	0.965	1.161	0.987	2.037	1	1	2
chr1	6557225	6557346	5.663	5.106	0.902	1.02	0.987	2.037	1	1	2
chr1	6579390	6579582	19.033	15.577	0.818	0.865	0.987	2.036	1	1	2
chr1	6585890	6586094	25.191	22.61	0.898	0.84	0.988	2.038	1	1	2
chr1	6586762	6586979	20.825	17.05	0.819	0.842	0.987	2.036	1	1	2
chr1	6589061	6589286	16.713	13.729	0.821	0.867	0.988	2.038	1	1	2
chr1	6591986	6592215	27.606	29.83	1.081	1.063	0.988	2.037	1	1	2
chr1	6592539	6592806	30.398	30.396	1	0.963	0.989	2.04	1	1	2
chr1	6593317	6593437	22.568	21.705	0.962	0.902	0.99	2.042	1	1	2
chr1	6593439	6593559	17.402	13.69	0.787	0.698	0.99	2.041	1	1	2
chr1	6601872	6602042	6.814	11.068	1.624	1.438	0.99	2.042	1	1	2
chr1	6604915	6605250	27.734	33.405	1.204	1.153	0.991	2.044	1	1	2
chr1	6609648	6609840	37.09	40.917	1.103	1.065	0.991	2.044	1	1	2
chr1	6610464	6610584	14.207	15.328	1.079	1.048	0.992	2.046	1	1	2
chr1	6610587	6610707	4.215	4.037	0.958	0.968	0.992	2.045	1	1	2
chr1	6614163	6614424	2.688	2.475	0.921	1.094	0.992	2.045	1	1	2
chr1	6614429	6614615	2.587	1.85	0.715	0.899	0.993	2.047	1	1	2
chr1	6615466	6615631	12.458	10.85	0.871	1.049	0.994	2.051	1	1	2
chr1	6630927	6631210	14.124	11.312	0.801	0.923	0.995	2.052	1	1	2
chr1	6634654	6635443	16.087	13.134	0.816	0.999	0.995	2.052	1	1	2
chr1	6636453	6636648	18.364	18.614	1.014	1.04	0.995	2.053	1	1	2
chr1	6636926	6637133	20.413	17.161	0.841	0.97	0.995	2.053	1	1	2
chr1	6638653	6638858	14.802	12.158	0.821	0.963	0.997	2.056	1	1	2
chr1	6638859	6639626	19.462	16.265	0.836	0.989	0.998	2.058	1	1	2
chr1	6640714	6641052	17.618	15.184	0.862	1.042	0.999	2.061	1	1	2
chr1	6641056	6641427	6.068	6.074	1.001	1.166	1.001	2.064	1	1	2
chr1	6642113	6642233	20.597	17.669	0.858	0.977	1.001	2.065	1	1	2
chr1	6642237	6642408	17.745	15.519	0.875	0.905	1	2.063	1	1	2
chr1	6645928	6646098	11.084	9.746	0.879	1.011	0.999	2.061	1	1	2
chr1	6646757	6646877	17.674	14.977	0.847	1.042	0.999	2.06	1	1	2
chr1	6646882	6647405	11.822	9.558	0.808	0.979	0.999	2.061	1	1	2
chr1	6647512	6647681	6.178	3.365	0.545	0.729	1	2.062	1	1	2
chr1	6648065	6648185	24.743	17.259	0.698	0.836	1	2.063	1	1	2
chr1	6648188	6648438	20.687	17.018	0.823	1.024	1.001	2.064	1	1	2
chr1	6648777	6649242	19.946	14.796	0.742	0.945	1.002	2.066	1	1	2
chr1	6653464	6653758	12.596	9.48	0.753	0.941	1.003	2.068	1	1	2
chr1	6655365	6655578	17.233	16.217	0.941	0.963	1.002	2.067	1	1	2
chr1	6659025	6659492	13.817	9.682	0.701	0.891	1.002	2.066	1	1	2
chr1	6661857	6662895	11.041	6.899	0.625	0.813	1.003	2.068	1	1	2
chr1	6674071	6674248	10.415	8.449	0.811	1.001	1.003	2.068	1	1	2
chr1	6676725	6676845	7.613	9.127	1.199	1.222	1.003	2.069	1	1	2
chr1	6676849	6676969	7.953	8.659	1.089	1.085	1.003	2.069	1	1	2
chr1	6679894	6680168	14.498	10.71	0.739	0.903	1.004	2.071	1	1	2
chr1	6680172	6680462	17.299	13.848	0.8	0.915	1.004	2.072	1	1	2
chr1	6681378	6681670	18.605	19.499	1.048	1.148	1.004	2.07	1	1	2
chr1	6685172	6685292	3.263	3.803	1.165	1.323	1.003	2.068	1	1	2
chr1	6685297	6685417	2.311	1.931	0.835	0.992	1.002	2.067	1	1	2
chr1	6688585	6688802	15.901	13.718	0.863	1.028	1.002	2.066	1	1	2
chr1	6690237	6690357	14.003	12.462	0.89	1.091	1.002	2.066	1	1	2
chr1	6690362	6690482	7.817	5.09	0.651	0.713	1.002	2.066	1	1	2
chr1	6692369	6692489	5.71	6.319	1.107	1.313	1.002	2.068	1	1	2
chr1	6692494	6692614	5.03	4.622	0.919	0.968	1.003	2.069	1	1	2
chr1	6692830	6692950	30.725	25.742	0.838	1.042	1.004	2.071	1	1	2
chr1	6692952	6693073	9.843	7.427	0.755	0.834	1.005	2.073	1	1	2
chr1	6694031	6694200	10.571	8.599	0.814	0.834	1.006	2.074	1	1	2
chr1	6694580	6694847	6.263	5.022	0.802	1.005	1.005	2.073	1	1	2
chr1	6695643	6695810	21.003	18.666	0.889	0.829	1.005	2.074	1	1	2
chr1	6696171	6696356	21.032	16.849	0.801	0.912	1.006	2.075	1	1	2
chr1	6697305	6697471	29.877	22.584	0.756	0.903	1.006	2.075	1	1	2
chr1	6697473	6697593	14.003	7.957	0.568	0.676	1.006	2.074	1	1	2
chr1	6698226	6698444	9.317	8.631	0.926	1.071	1.005	2.072	1	1	2
chr1	6699931	6700161	7.306	8.364	1.145	1.173	1.006	2.075	1	1	2
chr1	6704517	6704723	15.602	15.03	0.963	1.018	1.004	2.072	1	1	2
chr1	6704980	6705186	17.146	14.246	0.831	0.871	1.006	2.074	1	1	2
chr1	6705863	6705983	24.947	24.338	0.976	1.104	1.006	2.075	1	1	2
chr1	6705985	6706105	11.284	11.057	0.98	1.066	1.007	2.077	1	1	2
chr1	6711035	6711155	18.014	15.796	0.877	0.887	1.008	2.078	1	1	2
chr1	6711158	6711278	11.964	9.244	0.773	0.822	1.007	2.078	1	1	2
chr1	6711513	6711692	21.373	19.493	0.912	0.871	1.007	2.077	1	1	2
chr1	6712821	6713051	27.096	22.588	0.834	0.813	1.006	2.076	1	1	2
chr1	6713922	6714098	34.761	34.904	1.004	1.013	1.006	2.076	1	1	2
chr1	6727658	6727778	20.937	23.402	1.118	1.086	1.008	2.078	1	1	2
chr1	6727779	6727899	4.622	4.914	1.063	1.149	1.008	2.079	1	1	2
chr1	6738367	6738545	19.889	24.099	1.212	1.136	1.009	2.082	1	1	2
chr1	6740892	6741012	13.051	13.105	1.004	1.028	1.01	2.084	1	1	2
chr1	6741013	6741133	4.486	3.276	0.73	0.713	1.01	2.082	1	1	2
chr1	6761754	6761927	27.772	24.43	0.88	1.079	1.01	2.084	1	1	2
chr1	6784692	6784959	30.459	26.794	0.88	0.916	1.011	2.085	1	1	2
chr1	6786018	6786596	15.157	11.818	0.78	0.933	1.011	2.084	1	1	2
chr1	6786914	6787115	14.488	17.744	1.225	1.056	1.01	2.083	1	1	2
chr1	6787466	6787713	27.741	27.912	1.006	1.015	1.009	2.081	1	1	2
chr1	6789687	6790012	9.036	9.807	1.085	1.122	1.01	2.083	1	1	2
chr1	6844013	6844339	22.995	26.381	1.147	1.074	1.01	2.084	1	1	2
chr1	6844612	6844739	5.074	6.357	1.253	1.43	1.011	2.086	1	1	2
chr1	6845544	6845665	4.786	4.642	0.97	1.157	1.011	2.085	1	1	2
chr1	6867003	6867183	22.84	22.271	0.975	0.948	1.012	2.087	1	1	2
chr1	6880226	6880398	11.951	16.572	1.387	1.375	1.013	2.089	1	1	2
chr1	6885142	6885314	8.537	10.286	1.205	1.021	1.014	2.09	1	1	2
chr1	6931697	6931863	10.516	15.944	1.516	1.376	1.014	2.09	1	1	2
chr1	6946144	6946380	8.883	8.835	0.995	0.895	1.013	2.09	1	1	2
chr1	6947647	6947767	20.393	20.36	0.998	0.938	1.014	2.09	1	1	2
chr1	6947771	6947891	7.409	5.85	0.79	0.8	1.014	2.091	1	1	2
chr1	7151350	7151555	26.58	23.528	0.885	0.782	1.014	2.092	1	1	2
chr1	7166366	7166489	8.887	7.363	0.829	0.847	1.014	2.091	1	1	2
chr1	7202117	7202351	9.761	8.281	0.848	0.958	1.014	2.091	1	1	2
chr1	7289421	7289513	1.241	0.687	0.553	0.76	1.014	2.092	1	1	2
chr1	7289685	7289815	7.781	6.859	0.881	1.07	1.014	2.09	1	1	2
chr1	7309532	7309703	31.054	34.775	1.12	1.083	1.013	2.089	1	1	2
chr1	7412275	7412405	14.369	20.09	1.398	1.471	1.013	2.089	1	1	2
chr1	7428946	7429115	6.468	4.86	0.751	0.866	1.015	2.093	1	1	2
chr1	7430112	7430314	18.858	16.544	0.877	0.939	1.014	2.091	1	1	2
chr1	7527802	7527969	22.615	17.194	0.76	0.876	1.014	2.092	1	1	2
chr1	7568639	7568769	8.283	7.129	0.861	0.966	1.014	2.091	1	1	2
chr1	7594917	7595044	9.699	7.352	0.758	0.814	1.014	2.091	1	1	2
chr1	7624862	7625037	7.551	6.7	0.887	0.882	1.015	2.093	1	1	2
chr1	7700440	7700620	30.816	26.366	0.856	1.029	1.015	2.093	1	1	2
chr1	7721730	7721898	22.578	17.51	0.776	0.977	1.015	2.093	1	1	2
chr1	7723324	7723698	16.641	13.741	0.826	1.019	1.015	2.094	1	1	2
chr1	7723702	7725258	21.389	17.263	0.807	1.01	1.015	2.094	1	1	2
chr1	7730931	7731106	16.268	13.881	0.853	1.006	1.015	2.094	1	1	2
chr1	7732037	7732263	8.338	5.871	0.704	0.873	1.015	2.094	1	1	2
chr1	7737619	7737801	42.803	38.112	0.89	1.025	1.015	2.094	1	1	2
chr1	7740091	7740211	3.603	2.223	0.617	0.824	1.015	2.094	1	1	2
chr1	7740214	7740334	2.719	2.516	0.925	1.114	1.017	2.097	1	1	2
chr1	7792452	7792625	6.318	3.531	0.559	0.723	1.017	2.097	1	1	2
chr1	7796357	7796549	18.736	20.769	1.109	1.257	1.017	2.097	1	1	2
chr1	7796891	7797074	22.51	24.016	1.067	1.056	1.017	2.097	1	1	2
chr1	7797341	7797688	22.779	21.446	0.941	1.067	1.017	2.098	1	1	2
chr1	7798004	7798549	16.614	14.866	0.895	0.961	1.017	2.097	1	1	2
chr1	7804838	7805033	22.171	20.234	0.913	0.923	1.017	2.097	1	1	2
chr1	7805862	7806189	16.414	16.553	1.008	1.006	1.016	2.096	1	1	2
chr1	7807741	7807939	18.539	21.523	1.161	1.143	1.017	2.098	1	1	2
chr1	7809797	7809966	41.268	54.378	1.318	1.3	1.017	2.098	1	1	2
chr1	7810996	7811203	19.112	26.081	1.365	1.229	1.018	2.099	1	1	2
chr1	7811229	7811414	17.373	19.316	1.112	1.092	1.017	2.098	1	1	2
chr1	7812486	7812681	5.94	5.292	0.891	0.832	1.017	2.098	1	1	2
chr1	7815623	7815850	22.747	26.01	1.143	1.088	1.017	2.097	1	1	2
chr1	7826485	7826606	44.022	43.284	0.983	0.874	1.017	2.098	1	1	2
chr1	7831326	7831507	11.898	6.555	0.551	0.744	1.017	2.098	1	1	2
chr1	7833412	7833598	39.602	46.049	1.163	1.074	1.017	2.097	1	1	2
chr1	7837180	7837300	14.071	15.562	1.106	1.13	1.017	2.098	1	1	2
chr1	7837301	7837421	9.245	7.957	0.861	0.829	1.018	2.099	1	1	2
chr1	7838120	7838298	32.079	40.506	1.263	1.117	1.018	2.099	1	1	2
chr1	7839536	7839766	20.606	21.459	1.041	1.006	1.018	2.1	1	1	2
chr1	7844949	7845161	9.927	12.12	1.221	1.411	1.018	2.1	1	1	2
chr1	7845416	7845632	20.922	25.19	1.204	1.146	1.018	2.099	1	1	2
chr1	7846735	7846974	17.304	17.214	0.995	0.959	1.018	2.099	1	1	2
chr1	7847369	7847588	4.432	5.77	1.302	1.058	1.018	2.1	1	1	2
chr1	7848122	7848242	26.783	30.364	1.134	1.102	1.019	2.102	1	1	2
chr1	7848245	7848365	13.051	12.286	0.941	0.938	1.017	2.098	1	1	2
chr1	7853923	7854150	19.117	23.722	1.241	1.17	1.017	2.097	1	1	2
chr1	7858562	7858769	26.836	26.692	0.995	0.96	1.016	2.096	1	1	2
chr1	7861105	7861290	4.586	7.096	1.548	1.368	1.016	2.096	1	1	2
chr1	7863047	7863251	13.515	17.07	1.263	1.231	1.017	2.097	1	1	2
chr1	7863747	7863913	15.97	22.965	1.438	1.393	1.016	2.096	1	1	2
chr1	7868860	7869048	3.211	4.593	1.431	1.177	1.017	2.097	1	1	2
chr1	7869934	7870054	8.429	6.67	0.791	0.995	1.017	2.098	1	1	2
chr1	7870059	7870179	7.205	6.494	0.901	0.898	1.017	2.098	1	1	2
chr1	7870480	7870655	22.001	20.741	0.943	0.974	1.018	2.1	1	1	2
chr1	7879335	7879557	14.257	17.646	1.238	1.206	1.019	2.101	1	1	2
chr1	7880081	7880316	26.311	29.935	1.138	1.064	1.018	2.1	1	1	2
chr1	7880530	7880770	15.397	17.142	1.113	1.156	1.019	2.101	1	1	2
chr1	7886484	7886760	20.038	24.267	1.211	1.186	1.019	2.101	1	1	2
chr1	7887148	7887903	26.697	23.833	0.893	1.052	1.019	2.101	1	1	2
chr1	7889840	7889970	42.292	33.969	0.803	0.83	1.018	2.1	1	1	2
chr1	7890058	7890265	43.662	31.44	0.72	0.85	1.019	2.101	1	1	2
chr1	7895854	7896042	12.366	12.137	0.981	0.904	1.018	2.099	1	1	2
chr1	7897050	7897236	11.929	14.947	1.253	1.183	1.018	2.099	1	1	2
chr1	7902657	7902894	13.526	15.256	1.128	1.084	1.017	2.098	1	1	2
chr1	7903932	7904054	5.015	4.949	0.987	0.857	1.017	2.098	1	1	2
chr1	7906448	7906569	22.449	21.874	0.974	0.978	1.018	2.099	1	1	2
chr1	7906738	7906911	27.772	30.964	1.115	1.009	1.018	2.099	1	1	2
chr1	7907787	7907966	22.33	27.847	1.247	1.138	1.018	2.099	1	1	2
chr1	7909558	7909797	11.126	9.782	0.879	0.756	1.018	2.1	1	1	2
chr1	7910834	7911029	9.454	10.837	1.146	1.114	1.018	2.1	1	1	2
chr1	7912968	7913161	19.188	22.371	1.166	1.106	1.019	2.101	1	1	2
chr1	7913343	7913563	31.368	32.359	1.032	0.952	1.02	2.103	1	1	2
chr1	7980816	7980986	42.753	51.25	1.199	1.136	1.021	2.106	1	1	2
chr1	7993202	7993431	18.665	16.8	0.9	0.838	1.021	2.106	1	1	2
chr1	7994995	7995115	15.227	18.78	1.233	1.319	1.021	2.107	1	1	2
chr1	7995117	7995237	9.585	9.068	0.946	0.929	1.021	2.107	1	1	2
chr1	7997656	7997863	10.797	12.718	1.178	0.974	1.022	2.108	1	1	2
chr1	7998207	7998441	13.351	12.061	0.903	0.919	1.022	2.108	1	1	2
chr1	7998768	7998954	21.402	22.383	1.046	1.031	1.021	2.106	1	1	2
chr1	7999873	8000094	27.867	27.733	0.995	0.982	1.02	2.104	1	1	2
chr1	8022852	8022981	12.773	15.347	1.202	1.209	1.02	2.104	1	1	2
chr1	8025391	8025570	9.16	8.55	0.933	0.892	1.02	2.104	1	1	2
chr1	8029391	8029557	6.88	11.292	1.641	1.512	1.019	2.103	1	1	2
chr1	8030967	8031173	12.077	13.121	1.086	1.183	1.021	2.105	1	1	2
chr1	8037611	8037732	41.932	48.738	1.162	1.082	1.021	2.105	1	1	2
chr1	8044892	8045076	25.624	26.022	1.016	1.069	1.021	2.106	1	1	2
chr1	8063121	8064612	30.665	32.786	1.069	1.012	1.021	2.106	1	1	2
chr1	8066380	8067029	34.099	35.06	1.028	0.928	1.021	2.106	1	1	2
chr1	8067334	8067455	17.932	19.089	1.065	0.984	1.022	2.107	1	1	2
chr1	8073213	8074415	17.468	17.143	0.981	1.002	1.022	2.108	1	1	2
chr1	8075295	8075663	24.981	24.896	0.997	0.949	1.023	2.109	1	1	2
chr1	8138403	8138612	19.515	19.651	1.007	1.044	1.023	2.11	1	1	2
chr1	8181478	8181741	23.758	19.006	0.8	0.853	1.024	2.111	1	1	2
chr1	8182078	8182647	8.888	10.87	1.223	1.208	1.025	2.113	1	1	2
chr1	8183190	8183444	35.583	32.228	0.906	0.925	1.025	2.113	1	1	2
chr1	8184473	8185095	37.796	44.2	1.169	1.1	1.024	2.113	1	1	2
chr1	8268691	8268903	11.197	11.624	1.038	1.107	1.025	2.113	1	1	2
chr1	8270573	8270747	15.236	16.059	1.054	1.099	1.025	2.115	1	1	2
chr1	8274674	8274863	12.43	14.078	1.133	1.183	1.025	2.115	1	1	2
chr1	8275266	8275387	19.82	18.799	0.948	0.992	1.025	2.114	1	1	2
chr1	8278333	8278524	15.674	13.968	0.891	1.043	1.025	2.115	1	1	2
chr1	8280381	8280566	14.683	13.51	0.92	0.986	1.026	2.116	1	1	2
chr1	8378164	8378332	9.42	7.104	0.754	0.891	1.027	2.118	1	1	2
chr1	8384286	8384406	9.585	10.531	1.099	1.288	1.028	2.12	1	1	2
chr1	8384411	8384576	9.69	8.127	0.839	1.045	1.027	2.119	1	1	2
chr1	8384581	8384770	9.495	8.432	0.888	1.087	1.028	2.119	1	1	2
chr1	8385357	8385526	11.874	12.92	1.088	1.08	1.028	2.12	1	1	2
chr1	8385837	8386054	21.502	18.538	0.862	1.049	1.026	2.117	1	1	2
chr1	8390254	8391009	11.236	9.699	0.863	1.067	1.026	2.116	1	1	2
chr1	8395423	8395616	30.389	26.555	0.874	1.077	1.026	2.116	1	1	2
chr1	8397804	8398026	19.658	15.781	0.803	0.941	1.026	2.116	1	1	2
chr1	8399592	8399799	27.782	21.842	0.786	0.916	1.026	2.117	1	1	2
chr1	8403781	8404067	24.414	18.509	0.758	0.951	1.027	2.118	1	1	2
chr1	8415079	8415250	14.597	17.079	1.17	1.173	1.027	2.117	1	1	2
chr1	8415470	8415701	6.462	5.683	0.879	1.07	1.026	2.117	1	1	2
chr1	8416150	8416270	11.216	11.116	0.991	1.193	1.026	2.116	1	1	2
chr1	8416273	8416393	19.441	12.696	0.653	0.817	1.026	2.116	1	1	2
chr1	8418280	8418996	8.476	7.982	0.942	1.148	1.025	2.115	1	1	2
chr1	8419877	8420502	6.774	6.684	0.987	1.194	1.025	2.115	1	1	2
chr1	8420556	8421574	8.486	7.538	0.888	1.093	1.026	2.116	1	1	2
chr1	8421789	8422014	9.499	8.081	0.851	0.976	1.025	2.113	1	1	2
chr1	8422664	8422867	13.019	10.479	0.805	0.957	1.024	2.112	1	1	2
chr1	8424137	8424334	16.604	14.433	0.869	1.019	1.023	2.11	1	1	2
chr1	8424690	8424919	17.917	16.034	0.895	1.048	1.023	2.111	1	1	2
chr1	8425825	8426048	6.072	5.761	0.949	1.12	1.024	2.112	1	1	2
chr1	8440753	8441102	14.935	13.377	0.896	1.003	1.024	2.112	1	1	2
chr1	8482670	8482891	6.57	6.163	0.938	0.887	1.025	2.114	1	1	2
chr1	8525735	8526107	14.538	13.966	0.961	1.046	1.025	2.115	1	1	2
chr1	8555032	8555152	7.002	4.271	0.61	0.647	1.025	2.115	1	1	2
chr1	8555154	8555274	5.098	3.51	0.689	0.712	1.025	2.114	1	1	2
chr1	8557407	8557635	15.778	16.073	1.019	0.997	1.025	2.114	1	1	2
chr1	8568606	8568784	35.149	42.873	1.22	1.154	1.024	2.113	1	1	2
chr1	8585695	8585924	24.614	21.338	0.867	0.857	1.023	2.109	1	1	2
chr1	8601262	8601487	17.402	20.531	1.18	1.092	1.023	2.111	1	1	2
chr1	8616426	8616629	11.01	9.338	0.848	0.836	1.024	2.112	1	1	2
chr1	8617486	8617669	21.396	24.016	1.122	1.083	1.024	2.112	1	1	2
chr1	8674598	8674729	9.776	10.933	1.118	1.264	1.024	2.113	1	1	2
chr1	8715951	8716110	32.372	32.895	1.016	0.972	1.025	2.113	1	1	2
chr1	8716209	8716329	17.878	14.275	0.798	0.907	1.025	2.114	1	1	2
chr1	8921410	8921597	5.932	4.918	0.829	0.887	1.025	2.114	1	1	2
chr1	8922832	8922952	12.168	11.174	0.918	1.113	1.025	2.115	1	1	2
chr1	8922957	8923077	7.817	7.489	0.958	1.077	1.025	2.114	1	1	2
chr1	8923173	8923374	21.347	19.106	0.895	1.015	1.025	2.114	1	1	2
chr1	8923892	8924092	20.271	18.569	0.916	1.056	1.025	2.114	1	1	2
chr1	8925301	8925485	9.354	7.097	0.759	0.916	1.025	2.115	1	1	2
chr1	8926311	8926433	8.959	10.761	1.201	1.298	1.025	2.114	1	1	2
chr1	8926509	8926661	8.962	8.683	0.969	1.129	1.024	2.113	1	1	2
chr1	8927160	8927280	23.044	23.109	1.003	1.181	1.024	2.113	1	1	2
chr1	8927283	8927403	14.343	14.86	1.036	1.073	1.025	2.114	1	1	2
chr1	8927938	8928058	13.459	15.094	1.121	1.104	1.023	2.11	1	1	2
chr1	8928063	8928183	9.585	7.43	0.775	0.837	1.022	2.108	1	1	2
chr1	8930397	8930517	10.672	12.052	1.129	1.203	1.021	2.106	1	1	2
chr1	8930522	8930642	9.245	8.366	0.905	0.816	1.021	2.106	1	1	2
chr1	8932019	8932149	20.016	22.412	1.12	1.182	1.022	2.108	1	1	2
chr1	8934940	8935063	26.66	28.368	1.064	1.014	1.022	2.107	1	1	2
chr1	8935900	8936021	22.516	23.093	1.026	1.069	1.021	2.106	1	1	2
chr1	8937922	8938044	8.558	9.265	1.083	1.145	1.019	2.103	1	1	2
chr1	8938627	8938801	20.252	17.148	0.847	1.049	1.018	2.099	1	1	2
chr1	8938835	8939018	4.012	2.916	0.727	0.933	1.017	2.098	1	1	2
chr1	8939524	8939868	18.662	20.225	1.084	1.082	1.018	2.099	1	1	2
chr1	9005893	9006017	29.931	24.459	0.817	0.962	1.017	2.097	1	1	2
chr1	9009294	9009508	14.751	13.287	0.901	1.061	1.017	2.098	1	1	2
chr1	9011416	9011710	15.121	14.519	0.96	1.074	1.018	2.099	1	1	2
chr1	9017153	9017356	18.524	16.012	0.864	1.031	1.017	2.097	1	1	2
chr1	9018928	9019111	28.483	24.361	0.855	0.816	1.016	2.096	1	1	2
chr1	9022554	9022723	13.708	12.255	0.894	0.924	1.016	2.096	1	1	2
chr1	9027683	9027896	15.778	11.932	0.756	0.842	1.016	2.095	1	1	2
chr1	9030864	9031089	14.357	13.76	0.958	1.01	1.015	2.094	1	1	2
chr1	9034291	9034411	38.135	36.566	0.959	0.928	1.014	2.091	1	1	2
chr1	9034416	9034536	13.595	13.632	1.003	1.131	1.013	2.089	1	1	2
chr1	9034599	9034839	21.481	21.442	0.998	0.953	1.012	2.088	1	1	2
chr1	9063401	9063573	34.051	28.695	0.843	0.85	1.011	2.086	1	1	2
chr1	9064723	9064921	12.195	11.559	0.948	1.127	1.01	2.084	1	1	2
chr1	9067267	9067476	13.075	10.514	0.804	0.988	1.01	2.083	1	1	2
chr1	9070091	9070306	6.867	5.91	0.861	1.067	1.01	2.084	1	1	2
chr1	9073588	9073780	7.307	6.765	0.926	1.031	1.011	2.085	1	1	2
chr1	9074670	9074889	14.973	11.957	0.799	1.005	1.011	2.085	1	1	2
chr1	9075099	9075281	5.692	5.555	0.976	1.182	1.01	2.084	1	1	2
chr1	9078312	9078515	23.909	23.31	0.975	1.068	1.009	2.081	1	1	2
chr1	9079247	9079413	19.951	16.748	0.839	0.999	1.009	2.08	1	1	2
chr1	9083008	9083198	18.289	20.692	1.131	1.169	1.008	2.08	1	1	2
chr1	9084972	9085153	16.675	16.601	0.996	1.199	1.009	2.08	1	1	2
chr1	9086222	9086437	12.52	9.306	0.743	0.887	1.009	2.082	1	1	2
chr1	9097630	9098069	14.791	13.37	0.904	1.057	1.009	2.08	1	1	2
chr1	9098443	9098616	11.976	9.253	0.773	0.931	1.008	2.079	1	1	2
chr1	9098774	9098997	11.522	9.193	0.798	0.986	1.007	2.078	1	1	2
chr1	9099614	9100228	12.222	9.845	0.805	1.007	1.007	2.077	1	1	2
chr1	9101676	9102075	13.105	12.933	0.987	1.111	1.006	2.075	1	1	2
chr1	9107627	9107822	39.071	34.563	0.885	0.826	1.007	2.077	1	1	2
chr1	9109093	9109213	14.683	13.69	0.932	0.929	1.009	2.08	1	1	2
chr1	9109218	9109338	10.264	8.074	0.787	0.872	1.01	2.083	1	1	2
chr1	9117444	9117667	23.264	22.825	0.981	0.969	1.009	2.081	1	1	2
chr1	9118217	9118421	16.194	13.353	0.825	0.94	1.008	2.079	1	1	2
chr1	9129526	9129741	15.328	13.094	0.854	0.92	1.008	2.08	1	1	2
chr1	9164422	9164627	11.221	9.384	0.836	1.006	1.009	2.081	1	1	2
chr1	9165593	9165776	11.456	8.785	0.767	0.968	1.009	2.08	1	1	2
chr1	9171134	9171254	11.828	9.653	0.816	0.994	1.009	2.08	1	1	2
chr1	9171259	9171514	20.281	16.932	0.835	1.024	1.009	2.082	1	1	2
chr1	9188277	9189236	14.571	12.511	0.859	1.054	1.009	2.08	1	1	2
chr1	9211686	9211854	12.139	11.408	0.94	1.066	1.008	2.08	1	1	2
chr1	9242001	9242295	14.983	12.202	0.814	1.019	1.009	2.081	1	1	2
chr1	9304999	9305620	15.316	14.256	0.931	1.1	1.008	2.078	1	1	2
chr1	9306932	9307153	21.962	18.965	0.864	1.039	1.008	2.08	1	1	2
chr1	9322058	9322367	10.322	9.497	0.92	1.108	1.007	2.078	1	1	2
chr1	9323550	9323715	15.919	10.425	0.655	0.828	1.007	2.077	1	1	2
chr1	9323720	9324142	14.671	11.945	0.814	1.006	1.007	2.078	1	1	2
chr1	9324145	9324913	14.222	10.284	0.723	0.93	1.007	2.078	1	1	2
chr1	9415959	9416675	24.312	20.12	0.828	0.989	1.007	2.078	1	1	2
chr1	9427411	9427640	9.546	8.002	0.838	1.027	1.007	2.078	1	1	2
chr1	9474582	9474703	10.786	10.386	0.963	0.853	1.007	2.076	1	1	2
chr1	9485719	9486974	14.637	14.578	0.996	1.101	1.007	2.078	1	1	2
chr1	9487305	9487489	13.876	17.246	1.243	1.124	1.006	2.076	1	1	2
chr1	9488811	9489019	16.746	15.864	0.947	1.13	1.006	2.074	1	1	2
chr1	9509162	9509421	17.858	18.975	1.063	1.061	1.004	2.072	1	1	2
chr1	9510213	9510387	30.144	25.419	0.843	0.93	1.003	2.069	1	1	2
chr1	9514734	9514857	52.856	50.799	0.961	0.992	1.003	2.069	1	1	2
chr1	9561080	9561562	21.645	21.644	1	1.083	1.004	2.072	1	1	2
chr1	9563204	9563460	16.633	16.592	0.998	1.011	1.005	2.072	1	1	2
chr1	9599774	9599897	1.791	1.427	0.797	0.91	1.005	2.072	1	1	2
chr1	9613775	9613905	16.314	15.445	0.947	1.031	1.005	2.072	1	1	2
chr1	9616231	9616459	21.073	22.601	1.073	1.021	1.005	2.072	1	1	2
chr1	9627217	9627337	12.508	15.855	1.268	1.076	1.006	2.074	1	1	2
chr1	9627342	9627462	9.857	11.233	1.14	1.122	1.005	2.072	1	1	2
chr1	9630387	9630516	23.017	25.416	1.104	1.06	1.006	2.074	1	1	2
chr1	9633294	9633414	8.769	13.105	1.494	1.178	1.005	2.073	1	1	2
chr1	9633419	9633539	5.574	6.962	1.249	1.057	1.004	2.07	1	1	2
chr1	9639935	9640090	16.156	16.125	0.998	1.015	1.004	2.07	1	1	2
chr1	9640196	9640326	50.135	51.79	1.033	0.996	1.004	2.07	1	1	2
chr1	9642327	9642417	23.112	23.012	0.996	1.104	1.005	2.073	1	1	2
chr1	9642426	9642587	10.893	11.643	1.069	1.047	1.005	2.072	1	1	2
chr1	9648920	9649087	1.563	1.345	0.861	0.981	1.006	2.074	1	1	2
chr1	9655878	9656055	9.355	5.989	0.64	0.821	1.007	2.077	1	1	2
chr1	9656853	9657081	10.805	10.1	0.935	1.137	1.007	2.078	1	1	2
chr1	9658443	9658653	16.081	14.743	0.917	1.108	1.008	2.078	1	1	2
chr1	9661128	9661492	17.457	11.63	0.666	0.873	1.007	2.078	1	1	2
chr1	9662136	9662343	8.866	5.63	0.635	0.84	1.007	2.078	1	1	2
chr1	9667612	9667930	11.748	8.875	0.755	0.957	1.007	2.077	1	1	2
chr1	9669772	9669999	9.595	8.722	0.909	1.044	1.007	2.078	1	1	2
chr1	9670508	9670628	28.686	22.29	0.777	0.961	1.008	2.078	1	1	2
chr1	9670633	9670811	8.57	6.981	0.815	1.021	1.009	2.081	1	1	2
chr1	9671007	9671241	18.685	18.782	1.005	0.971	1.011	2.084	1	1	2
chr1	9671781	9671965	14.319	10.378	0.725	0.897	1.011	2.085	1	1	2
chr1	9672939	9673134	39.447	32.043	0.812	1.004	1.01	2.084	1	1	2
chr1	9713814	9713989	4.148	5.336	1.286	1.377	1.011	2.085	1	1	2
chr1	9714220	9714499	16.577	14.318	0.864	1.003	1.01	2.083	1	1	2
chr1	9770539	9770660	17.258	17.29	1.002	1.135	1.011	2.085	1	1	2
chr1	9775613	9776147	15.108	12.464	0.825	1.031	1.01	2.083	1	1	2
chr1	9776542	9776726	1.596	1.03	0.646	0.849	1.009	2.082	1	1	2
chr1	9777011	9777238	25.585	18.804	0.735	0.922	1.009	2.08	1	1	2
chr1	9777595	9777800	12.335	9.966	0.808	0.969	1.008	2.08	1	1	2
chr1	9778089	9778282	8.199	7.748	0.945	1.073	1.008	2.079	1	1	2
chr1	9778763	9778970	18.6	16.958	0.912	1.099	1.008	2.08	1	1	2
chr1	9779917	9780266	18.745	13.9	0.742	0.941	1.009	2.081	1	1	2
chr1	9780468	9780959	6.413	5.29	0.825	1.028	1.008	2.079	1	1	2
chr1	9781181	9781358	16.729	13.526	0.809	1.011	1.008	2.079	1	1	2
chr1	9781466	9781637	9.874	6.528	0.661	0.856	1.008	2.079	1	1	2
chr1	9781801	9782306	13.148	9.871	0.751	0.958	1.007	2.077	1	1	2
chr1	9782311	9782431	9.313	7.606	0.817	1.001	1.008	2.08	1	1	2
chr1	9782502	9782622	17.266	12.754	0.739	0.917	1.01	2.082	1	1	2
chr1	9782627	9782747	5.166	3.335	0.646	0.85	1.009	2.081	1	1	2
chr1	9783127	9783247	34.668	30.832	0.889	1.091	1.009	2.081	1	1	2
chr1	9783248	9783368	13.391	12.52	0.935	1.099	1.01	2.083	1	1	2
chr1	9783985	9784105	16.246	13.105	0.807	0.915	1.01	2.082	1	1	2
chr1	9784110	9784230	10.604	9.244	0.872	1.076	1.011	2.084	1	1	2
chr1	9784283	9784403	18.625	15.679	0.842	0.95	1.01	2.083	1	1	2
chr1	9784408	9784528	9.993	8.717	0.872	0.981	1.009	2.081	1	1	2
chr1	9784950	9785078	19.564	15.467	0.791	0.975	1.009	2.082	1	1	2
chr1	9786872	9786992	14.275	15.153	1.061	1.209	1.009	2.082	1	1	2
chr1	9786997	9787117	14.819	11.701	0.79	0.918	1.009	2.082	1	1	2
chr1	9790616	9790794	16.773	13.095	0.781	0.971	1.009	2.08	1	1	2
chr1	9791229	9791485	29.697	22.433	0.755	0.947	1.008	2.08	1	1	2
chr1	9791840	9792025	29.718	26.223	0.882	1.042	1.008	2.078	1	1	2
chr1	9793377	9793585	9.451	7.257	0.768	0.876	1.007	2.078	1	1	2
chr1	9794045	9794234	19.551	13.781	0.705	0.846	1.008	2.078	1	1	2
chr1	9794991	9795260	13.434	11.797	0.878	1.02	1.007	2.076	1	1	2
chr1	9795440	9795641	25.811	24.799	0.961	1.019	1.007	2.076	1	1	2
chr1	9795958	9796131	54.271	41.555	0.766	0.907	1.005	2.073	1	1	2
chr1	9797474	9797682	15.961	13.299	0.833	0.77	1.005	2.073	1	1	2
chr1	9801176	9801371	11.671	8.713	0.747	0.834	1.006	2.074	1	1	2
chr1	9803914	9804140	17.108	14.942	0.873	0.851	1.006	2.076	1	1	2
chr1	9804405	9804664	28.251	26.754	0.947	1.103	1.006	2.075	1	1	2
chr1	9809537	9809825	15.804	13.066	0.827	0.941	1.007	2.076	1	1	2
chr1	9809829	9810010	19.154	19.859	1.037	0.997	1.006	2.074	1	1	2
chr1	9811564	9811788	27.749	26.39	0.951	1.013	1.006	2.076	1	1	2
chr1	9815141	9815354	13.71	10.547	0.769	0.753	1.006	2.075	1	1	2
chr1	9816510	9816707	33.167	36.493	1.1	1.034	1.005	2.073	1	1	2
chr1	9833292	9833500	11.491	11.341	0.987	1.027	1.004	2.072	1	1	2
chr1	9883579	9883707	20.712	12.396	0.598	0.756	1.004	2.072	1	1	2
chr1	9910725	9910908	22.243	17.302	0.778	0.938	1.004	2.07	1	1	2
chr1	9931135	9931356	16.093	12.103	0.752	0.946	1.004	2.07	1	1	2
chr1	9932003	9932236	26.432	19.736	0.747	0.907	1.004	2.07	1	1	2
chr1	9990391	9990585	10.386	11.508	1.108	0.917	1.004	2.07	1	1	2
chr1	9991929	9992050	20.494	19.031	0.929	0.891	1.003	2.069	1	1	2
chr1	9992858	9992979	45.437	50.537	1.112	1.046	1.005	2.073	1	1	2
chr1	9994783	9994956	38.475	39.851	1.036	0.95	1.005	2.073	1	1	2
chr1	9995458	9995667	4.957	5.341	1.078	0.893	1.006	2.076	1	1	2
chr1	9996567	9996694	23.315	23.107	0.991	0.835	1.006	2.076	1	1	2
chr1	10001105	10001227	13.372	12.948	0.968	0.839	1.006	2.075	1	1	2
chr1	10002678	10002848	24.328	19.575	0.805	0.792	1.006	2.075	1	1	2
chr1	10027369	10027541	6.687	4.816	0.72	0.649	1.006	2.075	1	1	2
chr1	10032139	10032281	30.158	28.231	0.936	0.943	1.007	2.076	1	1	2
chr1	10035698	10035903	16.951	22.808	1.346	1.268	1.006	2.075	1	1	2
chr1	10041116	10041293	27.467	30.026	1.093	1.06	1.006	2.075	1	1	2
chr1	10042416	10042537	43.415	51.465	1.185	1.176	1.006	2.076	1	1	2
chr1	10042708	10042835	27.426	29.63	1.08	1.061	1.006	2.075	1	1	2
chr1	10057286	10057455	17.087	12.047	0.705	0.9	1.006	2.075	1	1	2
chr1	10067629	10067757	60.541	67.738	1.119	1.04	1.006	2.075	1	1	2
chr1	10068155	10068373	10.926	9.951	0.911	0.885	1.006	2.074	1	1	2
chr1	10075767	10075971	25.151	26.568	1.056	1.024	1.006	2.074	1	1	2
chr1	10093680	10093893	15.548	16.678	1.073	1.152	1.005	2.074	1	1	2
chr1	10132123	10132330	22.225	20.214	0.91	1.033	1.004	2.072	1	1	2
chr1	10132468	10132690	10.692	12.049	1.127	0.868	1.005	2.072	1	1	2
chr1	10155447	10155684	15.66	16.796	1.073	1.044	1.004	2.071	1	1	2
chr1	10161152	10161370	21.179	24.089	1.137	1.088	1.004	2.071	1	1	2
chr1	10162935	10163161	6.1	4.846	0.794	0.772	1.004	2.072	1	1	2
chr1	10165554	10165845	28.228	29.844	1.057	1.063	1.004	2.071	1	1	2
chr1	10166202	10166583	13.959	12.88	0.923	1.095	1.003	2.07	1	1	2
chr1	10167212	10167333	75.1	89.469	1.191	1.168	1.004	2.071	1	1	2
chr1	10177434	10177645	17.049	16.67	0.978	0.912	1.004	2.071	1	1	2
chr1	10179468	10179666	19.693	17.126	0.87	0.86	1.004	2.071	1	1	2
chr1	10182033	10182228	16.691	16.597	0.994	0.996	1.005	2.072	1	1	2
chr1	10186795	10186977	16.404	22.528	1.373	1.175	1.005	2.073	1	1	2
chr1	10189410	10189622	27.473	26.625	0.969	0.917	1.006	2.075	1	1	2
chr1	10190581	10190932	19.243	22.862	1.188	1.142	1.006	2.075	1	1	2
chr1	10192433	10192630	19.047	18.852	0.99	0.958	1.007	2.077	1	1	2
chr1	10195094	10195267	32.959	31.085	0.943	0.918	1.007	2.077	1	1	2
chr1	10197091	10197318	15.093	15.402	1.021	1.066	1.006	2.075	1	1	2
chr1	10204954	10205142	17.269	20.091	1.163	1.039	1.006	2.075	1	1	2
chr1	10207002	10207122	24.811	19.307	0.778	0.864	1.005	2.073	1	1	2
chr1	10207125	10207245	10.876	10.121	0.931	0.967	1.005	2.072	1	1	2
chr1	10209177	10209354	11.614	14.438	1.243	0.994	1.005	2.072	1	1	2
chr1	10211397	10211667	35.831	32.867	0.917	0.903	1.004	2.072	1	1	2
chr1	10218414	10218585	23.374	26.933	1.152	1.116	1.004	2.071	1	1	2
chr1	10221130	10221320	22.024	21.32	0.968	0.929	1.004	2.072	1	1	2
chr1	10228181	10228301	14.547	12.111	0.833	1.004	1.004	2.071	1	1	2
chr1	10228303	10228423	7.817	7.489	0.958	0.982	1.005	2.072	1	1	2
chr1	10231128	10231345	25.9	25.785	0.996	0.973	1.005	2.072	1	1	2
chr1	10238641	10238836	21.836	25.022	1.146	1.122	1.005	2.074	1	1	2
chr1	10239384	10239504	6.39	6.728	1.053	1.09	1.005	2.073	1	1	2
chr1	10239509	10239629	5.166	3.159	0.612	0.813	1.005	2.073	1	1	2
chr1	10239848	10240043	18.406	13.969	0.759	0.817	1.004	2.071	1	1	2
chr1	10287835	10287935	20.719	17.762	0.857	0.665	1.004	2.07	1	1	2
chr1	10292342	10292540	34.483	38.188	1.107	1.064	1.002	2.067	1	1	2
chr1	10316292	10316497	18.543	20.514	1.106	1.079	1.003	2.068	1	1	2
chr1	10318539	10318729	20.006	21.21	1.06	1.012	1.003	2.07	1	1	2
chr1	10321856	10321976	24.607	25.391	1.032	1.015	1.003	2.068	1	1	2
chr1	10321977	10322097	19.033	20.36	1.07	0.966	1.002	2.066	1	1	2
chr1	10327450	10327684	15.826	16.171	1.022	0.995	1.001	2.064	1	1	2
chr1	10328133	10328322	16.099	17.756	1.103	1.058	1	2.063	1	1	2
chr1	10331506	10331633	53.889	58.044	1.077	1.018	1	2.063	1	1	2
chr1	10332288	10332563	10.293	13.377	1.3	1.087	1	2.063	1	1	2
chr1	10333016	10333182	18.575	23.134	1.245	1.116	1	2.063	1	1	2
chr1	10334909	10335139	6.88	6.257	0.909	0.684	1	2.063	1	1	2
chr1	10335360	10335575	11.534	14.956	1.297	1.095	1	2.063	1	1	2
chr1	10336348	10336530	44.775	52.384	1.17	1.116	1.001	2.064	1	1	2
chr1	10338030	10338216	27.366	35.518	1.298	1.219	1.001	2.064	1	1	2
chr1	10339086	10339317	18.115	18.934	1.045	1.014	1.001	2.064	1	1	2
chr1	10342363	10342602	8.089	10.428	1.289	1.282	1	2.063	1	1	2
chr1	10351035	10351224	11.567	15.973	1.381	1.318	1	2.062	1	1	2
chr1	10352066	10352278	8.311	11.359	1.367	1.33	0.999	2.061	1	1	2
chr1	10355078	10355259	35.152	41.076	1.169	1.071	1	2.063	1	1	2
chr1	10355628	10355748	5.302	5.909	1.114	1.111	0.999	2.061	1	1	2
chr1	10355751	10355871	3.195	3.393	1.062	1.086	0.999	2.06	1	1	2
chr1	10356598	10356836	12.407	12.596	1.015	0.983	0.999	2.06	1	1	2
chr1	10356921	10357191	12.689	15.653	1.234	1.188	0.999	2.06	1	1	2
chr1	10357194	10357314	2.175	3.51	1.614	1.451	0.998	2.059	1	1	2
chr1	10363262	10363597	27.223	31.959	1.174	1.168	0.998	2.058	1	1	2
chr1	10363601	10364447	25.744	29.153	1.132	1.133	0.998	2.059	1	1	2
chr1	10364452	10364742	7.341	7.529	1.026	1.056	0.998	2.059	1	1	2
chr1	10380056	10380241	17.152	18.102	1.055	0.98	0.999	2.06	1	1	2
chr1	10381740	10381932	15.125	18.319	1.211	1.208	0.999	2.061	1	1	2
chr1	10383891	10384128	20.204	19.373	0.959	0.916	0.999	2.061	1	1	2
chr1	10384761	10384994	23.666	26.516	1.12	1.068	0.999	2.06	1	1	2
chr1	10386200	10386497	15.738	12.647	0.804	0.931	0.998	2.059	1	1	2
chr1	10394477	10394684	17.615	17.568	0.997	1.048	0.998	2.057	1	1	2
chr1	10396713	10396913	15.58	16.744	1.075	0.997	0.998	2.058	1	1	2
chr1	10397066	10397286	13.867	13.18	0.95	0.91	0.998	2.059	1	1	2
chr1	10397393	10397595	24.148	21.931	0.908	0.883	0.999	2.061	1	1	2
chr1	10399806	10400018	10.658	12.452	1.168	1.14	0.999	2.06	1	1	2
chr1	10402099	10402269	37.331	47.41	1.27	1.166	0.998	2.058	1	1	2
chr1	10403221	10403429	12.157	10.733	0.883	0.844	0.997	2.057	1	1	2
chr1	10405852	10406035	29.82	30.921	1.037	0.96	0.998	2.058	1	1	2
chr1	10407736	10407964	16.314	16.166	0.991	0.917	0.997	2.057	1	1	2
chr1	10408656	10408777	38.359	32.956	0.859	0.876	0.997	2.057	1	1	2
chr1	10412677	10412902	8.012	9.205	1.149	1.145	0.998	2.058	1	1	2
chr1	10420892	10421086	17.66	21.605	1.223	1.229	0.998	2.058	1	1	2
chr1	10421773	10421952	25.52	21.101	0.827	0.832	0.997	2.057	1	1	2
chr1	10423328	10423452	21.774	28.082	1.29	1.192	0.997	2.057	1	1	2
chr1	10425127	10425247	8.225	10.355	1.259	1.283	0.998	2.058	1	1	2
chr1	10425252	10425372	8.905	7.43	0.834	0.943	0.997	2.057	1	1	2
chr1	10425390	10425702	24.942	25.27	1.013	1.089	0.997	2.055	1	1	2
chr1	10428502	10428694	23.282	21.427	0.92	0.9	0.997	2.057	1	1	2
chr1	10431137	10431257	10.196	9.712	0.952	0.963	0.997	2.056	1	1	2
chr1	10431258	10431378	6.662	6.494	0.975	1.011	0.997	2.055	1	1	2
chr1	10434323	10434515	17.079	17.113	1.002	0.928	0.996	2.054	1	1	2
chr1	10434878	10435058	25.922	26.483	1.022	0.947	0.996	2.054	1	1	2
chr1	10435267	10435391	16.972	15.23	0.897	0.909	0.996	2.053	1	1	2
chr1	10436533	10436762	10.223	8.799	0.861	0.919	0.996	2.053	1	1	2
chr1	10438370	10438550	18.127	15.172	0.837	0.838	0.996	2.054	1	1	2
chr1	10459015	10459135	4.826	4.037	0.836	1.042	0.995	2.053	1	1	2
chr1	10459140	10459260	7.341	5.792	0.789	0.991	0.995	2.052	1	1	2
chr1	10459575	10459766	21.183	16.982	0.802	0.93	0.995	2.053	1	1	2
chr1	10460541	10460671	24.597	24.14	0.981	1.115	0.996	2.055	1	1	2
chr1	10463108	10463294	15.569	12.154	0.781	0.766	0.996	2.053	1	1	2
chr1	10464234	10464434	20.638	18.64	0.903	1.043	0.996	2.055	1	1	2
chr1	10468000	10468207	17.221	20.282	1.178	1.175	0.997	2.057	1	1	2
chr1	10471564	10471694	32.942	30.675	0.931	1.096	0.998	2.059	1	1	2
chr1	10473157	10473375	15.416	14.943	0.969	1.07	0.999	2.061	1	1	2
chr1	10477134	10477255	25.348	21.642	0.854	0.996	0.999	2.061	1	1	2
chr1	10477456	10477654	16.314	12.304	0.754	0.884	0.999	2.06	1	1	2
chr1	10478893	10479017	32.563	38.557	1.184	1.196	0.999	2.061	1	1	2
chr1	10479392	10479512	28.686	22.934	0.799	0.938	0.999	2.061	1	1	2
chr1	10479517	10479767	36.511	29.374	0.805	0.957	0.998	2.058	1	1	2
chr1	10490356	10490476	4.554	2.048	0.45	0.616	0.998	2.058	1	1	2
chr1	10490481	10490686	1.87	1.301	0.696	0.902	0.997	2.057	1	1	2
chr1	10491344	10491532	20.74	18.485	0.891	0.937	0.998	2.058	1	1	2
chr1	10493810	10494033	14.778	13.821	0.935	0.93	0.999	2.06	1	1	2
chr1	10494686	10494880	15.642	18.167	1.161	1.08	0.999	2.06	1	1	2
chr1	10500296	10500416	16.246	18.839	1.16	1.041	0.999	2.061	1	1	2
chr1	10500419	10500539	15.77	16.849	1.068	0.994	1	2.062	1	1	2
chr1	10502339	10502554	12.217	14.792	1.211	1.188	0.999	2.061	1	1	2
chr1	10510089	10510343	15.351	13.599	0.886	1.042	1	2.062	1	1	2
chr1	10511387	10511590	7.595	7.816	1.029	1.186	1	2.062	1	1	2
chr1	10516680	10517093	26.684	28.541	1.07	1.003	1	2.063	1	1	2
chr1	10519187	10519853	25.464	26.628	1.046	0.941	1.001	2.064	1	1	2
chr1	10521491	10521711	19.466	17.296	0.889	1.051	1.001	2.065	1	1	2
chr1	10523019	10523237	15.903	12.946	0.814	0.954	1.001	2.065	1	1	2
chr1	10523521	10523722	9.821	7.719	0.786	0.905	1.002	2.068	1	1	2
chr1	10527262	10527455	13.567	12.95	0.955	1.02	1.002	2.068	1	1	2
chr1	10529233	10529449	18.203	18.039	0.991	0.925	1.003	2.069	1	1	2
chr1	10532371	10532552	11.357	11.055	0.973	1.178	1.002	2.066	1	1	2
chr1	10534905	10535098	11.454	9.021	0.788	0.995	1.001	2.065	1	1	2
chr1	10555247	10555452	22.243	23.733	1.067	1.014	1	2.063	1	1	2
chr1	10596168	10596358	16.615	17.588	1.059	1.037	1	2.063	1	1	2
chr1	10659206	10659416	19.694	16.883	0.857	0.972	1	2.063	1	1	2
chr1	10678354	10678547	33.051	28.119	0.851	1.04	0.999	2.061	1	1	2
chr1	10683084	10683291	13.122	12.074	0.92	1.085	0.999	2.061	1	1	2
chr1	10684341	10684513	21.389	16.409	0.767	0.949	1	2.062	1	1	2
chr1	10687311	10687482	5.629	4.927	0.875	0.982	0.999	2.06	1	1	2
chr1	10689542	10689816	34.296	25.623	0.747	0.953	0.998	2.059	1	1	2
chr1	10689863	10689993	12.612	8.155	0.647	0.847	0.998	2.059	1	1	2
chr1	10699065	10699156	4.482	5.323	1.188	1.253	0.998	2.059	1	1	2
chr1	10699327	10700108	11.092	8.558	0.772	0.979	0.997	2.057	1	1	2
chr1	10702923	10703088	14.732	10.637	0.722	0.922	0.997	2.057	1	1	2
chr1	10703248	10703447	7.173	4.657	0.649	0.842	0.997	2.056	1	1	2
chr1	10704974	10705157	12.927	9.246	0.715	0.89	0.996	2.055	1	1	2
chr1	10706194	10706426	11.392	10.289	0.903	1.013	0.995	2.051	1	1	2
chr1	10707866	10708271	8.963	7.939	0.886	1.091	0.995	2.052	1	1	2
chr1	10709119	10709464	10.782	8.303	0.77	0.973	0.995	2.052	1	1	2
chr1	10710617	10710848	13.948	16.959	1.216	1.206	0.995	2.052	1	1	2
chr1	10710928	10711112	9.62	8.585	0.892	1.089	0.994	2.051	1	1	2
chr1	10713087	10714045	16.757	14.276	0.852	1.059	0.994	2.05	1	1	2
chr1	10714046	10714313	15.764	13.594	0.862	1.009	0.994	2.05	1	1	2
chr1	10714490	10714673	42.881	32.264	0.752	0.907	0.994	2.051	1	1	2
chr1	10715705	10715873	11.702	11.283	0.964	1.128	0.994	2.051	1	1	2
chr1	10716635	10716818	9.717	5.448	0.561	0.761	0.994	2.05	1	1	2
chr1	10718479	10718689	27.657	21.329	0.771	0.924	0.994	2.05	1	1	2
chr1	10719703	10719875	10.054	10	0.995	1.19	0.994	2.05	1	1	2
chr1	10719879	10720640	10.558	8.165	0.773	0.979	0.994	2.05	1	1	2
chr1	10725061	10725598	13.398	10.577	0.789	0.995	0.995	2.051	1	1	2
chr1	10753846	10754028	7.843	6.673	0.851	0.959	0.995	2.053	1	1	2
chr1	10754327	10754448	13.887	11.43	0.823	0.813	0.995	2.052	1	1	2
chr1	11007700	11008954	11.468	9.45	0.824	1.021	0.995	2.053	1	1	2
chr1	11009718	11009930	7.695	6.756	0.878	1.062	0.995	2.053	1	1	2
chr1	11014050	11014171	27.37	27.908	1.02	1.162	0.995	2.052	1	1	2
chr1	11015098	11015276	8.661	6.153	0.71	0.772	0.995	2.053	1	1	2
chr1	11016993	11017164	5.629	7.144	1.269	1.391	0.994	2.049	1	1	2
chr1	11017663	11017845	12.818	9.489	0.74	0.893	0.994	2.05	1	1	2
chr1	11018638	11018838	13.011	10.18	0.782	0.923	0.995	2.052	1	1	2
chr1	11024212	11024378	36.412	31.254	0.858	0.844	0.996	2.053	1	1	2
chr1	11026320	11026519	15.413	16.299	1.058	1.01	0.997	2.057	1	1	2
chr1	11030042	11030163	11.326	12.185	1.076	1.227	0.996	2.055	1	1	2
chr1	11036110	11036306	5.66	4.406	0.778	0.862	0.996	2.054	1	1	2
chr1	11041951	11042164	12.063	8.932	0.74	0.813	0.996	2.055	1	1	2
chr1	11073697	11073911	18.03	14.304	0.793	0.75	0.997	2.057	1	1	2
chr1	11073948	11074078	29.366	25.814	0.879	0.868	0.996	2.054	1	1	2
chr1	11076993	11077114	21.707	25.82	1.189	1.08	0.996	2.055	1	1	2
chr1	11078805	11079011	29.619	33.194	1.121	0.988	0.996	2.055	1	1	2
chr1	11080430	11080590	19.934	23.651	1.186	1.127	0.996	2.054	1	1	2
chr1	11080592	11080682	11.783	13.261	1.125	1.08	0.996	2.054	1	1	2
chr1	11082182	11082298	35.723	42.426	1.188	1.108	0.996	2.054	1	1	2
chr1	11082312	11082643	26.295	26.895	1.023	1.104	0.997	2.057	1	1	2
chr1	11083284	11083378	46.86	50.19	1.071	0.994	0.997	2.056	1	1	2
chr1	11085929	11086133	16.914	19.1	1.129	0.968	0.996	2.054	1	1	2
chr1	11086958	11087403	28.852	28.429	0.985	0.948	0.995	2.052	1	1	2
chr1	11087407	11087765	19.573	19.748	1.009	0.987	0.996	2.054	1	1	2
chr1	11090162	11090345	24.516	22.75	0.928	0.87	0.995	2.052	1	1	2
chr1	11090738	11090919	11.041	12.257	1.11	1.125	0.995	2.051	1	1	2
chr1	11094761	11094881	6.39	5.265	0.824	0.821	0.993	2.047	1	1	2
chr1	11094883	11095003	3.671	2.925	0.797	0.751	0.992	2.047	1	1	2
chr1	11097728	11097848	18.761	16.674	0.889	0.912	0.993	2.047	1	1	2
chr1	11097850	11097970	8.701	6.553	0.753	0.75	0.992	2.047	1	1	2
chr1	11102906	11103091	13.801	9.373	0.679	0.721	0.992	2.047	1	1	2
chr1	11103357	11103541	13.255	11.523	0.869	1.003	0.992	2.046	1	1	2
chr1	11104865	11105064	4.632	3.704	0.8	0.987	0.991	2.045	1	1	2
chr1	11105183	11105597	8.177	6.648	0.813	1.018	0.99	2.042	1	1	2
chr1	11106509	11106760	15.794	14.293	0.905	1.097	0.988	2.038	1	1	2
chr1	11106887	11107266	7.339	6.539	0.891	1.097	0.988	2.038	1	1	2
chr1	11114926	11115146	4.264	3.415	0.801	1.007	0.988	2.038	1	1	2
chr1	11115819	11116015	6.867	5.874	0.855	1.057	0.987	2.036	1	1	2
chr1	11116016	11116195	9.023	5.609	0.622	0.819	0.988	2.037	1	1	2
chr1	11116654	11116774	11.08	8.834	0.797	0.871	0.988	2.037	1	1	2
chr1	11116779	11116899	5.846	6.026	1.031	1.232	0.988	2.038	1	1	2
chr1	11118750	11118946	22.973	20.31	0.884	1.086	0.987	2.036	1	1	2
chr1	11119259	11119440	15.773	15.631	0.991	1.175	0.987	2.036	1	1	2
chr1	11119829	11119950	25.011	16.594	0.663	0.865	0.987	2.037	1	1	2
chr1	11126655	11126889	18.685	16.291	0.872	0.809	0.987	2.036	1	1	2
chr1	11128052	11128235	19.925	20.256	1.017	0.987	0.986	2.034	1	1	2
chr1	11128667	11128835	31.318	29.294	0.935	0.97	0.985	2.031	1	1	2
chr1	11129618	11129811	10.313	9.894	0.959	0.977	0.985	2.032	1	1	2
chr1	11130836	11131037	13.514	12.225	0.905	1.005	0.985	2.031	1	1	2
chr1	11132126	11132324	8.157	8.191	1.004	0.96	0.985	2.031	1	1	2
chr1	11133941	11134071	13.177	12.691	0.963	0.926	0.985	2.031	1	1	2
chr1	11134213	11134437	21.376	20.059	0.938	0.908	0.985	2.031	1	1	2
chr1	11136847	11137054	12.058	10.65	0.883	0.873	0.984	2.029	1	1	2
chr1	11137416	11137604	6.205	6.124	0.987	1.093	0.984	2.03	1	1	2
chr1	11137606	11137726	4.486	3.978	0.887	0.995	0.983	2.028	1	1	2
chr1	11139779	11139909	14.62	11.287	0.772	0.877	0.983	2.027	1	1	2
chr1	11140412	11140542	17.067	20.954	1.228	1.111	0.983	2.026	1	1	2
chr1	11140768	11140976	30.785	30.479	0.99	0.935	0.981	2.024	1	1	2
chr1	11141132	11141328	21.142	16.477	0.779	0.926	0.982	2.025	1	1	2
chr1	11142678	11142798	52.07	48.325	0.928	0.911	0.982	2.026	1	1	2
chr1	11142799	11142919	29.23	26.093	0.893	0.861	0.982	2.026	1	1	2
chr1	11147441	11147654	26.808	29.17	1.088	1.103	0.983	2.027	1	1	2
chr1	11147833	11148021	28.897	29.763	1.03	0.943	0.984	2.029	1	1	2
chr1	11148093	11148266	26.546	28.975	1.092	0.996	0.984	2.029	1	1	2
chr1	11150545	11150665	19.781	16.908	0.855	0.865	0.984	2.029	1	1	2
chr1	11150667	11150787	7.409	5.382	0.726	0.801	0.984	2.03	1	1	2
chr1	11150990	11151199	42.542	46.658	1.097	1.03	0.984	2.03	1	1	2
chr1	11151467	11151702	22.84	25.125	1.1	1.077	0.984	2.03	1	1	2
chr1	11155836	11155957	56.089	51.639	0.921	0.855	0.985	2.031	1	1	2
chr1	11158049	11158284	13.156	16.73	1.272	1.242	0.984	2.03	1	1	2
chr1	11159742	11159926	12.147	11.408	0.939	1.145	0.985	2.031	1	1	2
chr1	11167007	11167127	16.586	14.977	0.903	0.965	0.984	2.03	1	1	2
chr1	11167129	11167249	7.138	9.302	1.303	1.286	0.983	2.028	1	1	2
chr1	11167445	11167621	39.164	39.531	1.009	0.882	0.983	2.027	1	1	2
chr1	11168200	11168426	10.792	10.935	1.013	1.02	0.983	2.027	1	1	2
chr1	11169266	11169496	20.748	21.978	1.059	1.016	0.983	2.027	1	1	2
chr1	11169611	11169807	18.187	18.626	1.024	0.997	0.984	2.029	1	1	2
chr1	11171090	11171218	31.482	24.901	0.791	0.766	0.983	2.028	1	1	2
chr1	11172897	11173063	19.459	15.902	0.817	0.731	0.983	2.028	1	1	2
chr1	11174399	11174595	9.281	7.271	0.783	0.901	0.983	2.028	1	1	2
chr1	11174806	11175046	28.754	32.207	1.12	1.082	0.983	2.028	1	1	2
chr1	11175430	11175647	14.397	14.915	1.036	1.073	0.984	2.029	1	1	2
chr1	11177019	11177187	26.705	28.291	1.059	0.954	0.985	2.031	1	1	2
chr1	11181315	11181493	26.946	23.704	0.88	0.966	0.985	2.031	1	1	2
chr1	11182057	11182253	18.395	16.907	0.919	1.03	0.985	2.031	1	1	2
chr1	11184480	11184679	34.227	30.27	0.884	0.871	0.985	2.031	1	1	2
chr1	11186715	11186890	25.124	26.759	1.065	1.06	0.985	2.031	1	1	2
chr1	11186975	11187199	19.665	21.313	1.084	1.083	0.984	2.03	1	1	2
chr1	11187620	11187838	11.225	11.529	1.027	1.047	0.985	2.031	1	1	2
chr1	11188078	11188257	7.018	7.177	1.023	1.055	0.984	2.029	1	1	2
chr1	11188516	11188682	13.71	13.238	0.966	0.931	0.984	2.029	1	1	2
chr1	11188917	11189116	20.208	18.945	0.937	0.941	0.984	2.029	1	1	2
chr1	11189742	11189862	14.207	13.807	0.972	1.091	0.984	2.029	1	1	2
chr1	11189867	11189987	15.499	11.35	0.732	0.715	0.985	2.031	1	1	2
chr1	11190504	11190828	15.71	14.193	0.903	1.055	0.985	2.031	1	1	2
chr1	11193152	11193357	16.434	14.76	0.898	0.991	0.984	2.03	1	1	2
chr1	11194418	11194612	12.782	10.35	0.81	0.934	0.985	2.031	1	1	2
chr1	11199409	11199757	20.018	17.874	0.893	0.976	0.985	2.031	1	1	2
chr1	11203900	11204110	27.734	28.183	1.016	0.987	0.985	2.032	1	1	2
chr1	11204687	11204904	63.791	59.95	0.94	0.977	0.985	2.031	1	1	2
chr1	11204965	11205205	71.613	66.725	0.932	0.914	0.985	2.031	1	1	2
chr1	11206630	11206838	10.393	8.978	0.864	0.904	0.985	2.032	1	1	2
chr1	11209292	11209548	14.562	15.632	1.073	1.112	0.985	2.032	1	1	2
chr1	11210190	11210361	14.549	12.481	0.858	0.898	0.985	2.031	1	1	2
chr1	11217234	11217426	25.236	21.61	0.856	0.918	0.985	2.032	1	1	2
chr1	11227417	11227613	11.528	10.817	0.938	0.936	0.985	2.032	1	1	2
chr1	11249622	11250025	16.395	14.686	0.896	1.031	0.986	2.034	1	1	2
chr1	11252214	11252439	5.474	3.62	0.661	0.693	0.986	2.034	1	1	2
chr1	11253611	11253788	20.324	14.914	0.734	0.873	0.986	2.034	1	1	2
chr1	11254538	11254754	12.273	11.408	0.93	1.011	0.986	2.035	1	1	2
chr1	11254842	11255056	8.996	7.48	0.831	0.907	0.987	2.035	1	1	2
chr1	11259259	11259727	15.495	12.871	0.831	0.899	0.987	2.036	1	1	2
chr1	11264528	11264731	7.193	6.744	0.938	1.031	0.987	2.036	1	1	2
chr1	11269299	11269419	17.198	14.158	0.823	0.82	0.987	2.035	1	1	2
chr1	11269424	11269544	10.808	10.18	0.942	0.965	0.987	2.035	1	1	2
chr1	11270829	11270999	36.323	39.315	1.082	0.989	0.987	2.037	1	1	2
chr1	11272287	11272500	14.744	11.075	0.751	0.823	0.986	2.034	1	1	2
chr1	11272768	11273001	14.004	16.452	1.175	1.159	0.986	2.035	1	1	2
chr1	11273491	11273669	11.732	12.858	1.096	1.132	0.986	2.033	1	1	2
chr1	11276171	11276407	30.002	28.469	0.949	0.923	0.986	2.033	1	1	2
chr1	11288750	11289053	16.368	14.759	0.902	0.971	0.986	2.034	1	1	2
chr1	11290973	11291206	7.212	7.804	1.082	1.108	0.986	2.033	1	1	2
chr1	11291352	11291578	17.181	14.849	0.864	0.878	0.987	2.036	1	1	2
chr1	11292445	11292566	28.651	28.14	0.982	0.959	0.988	2.037	1	1	2
chr1	11293383	11293561	15.994	19.208	1.201	1.115	0.987	2.036	1	1	2
chr1	11294217	11294388	24.233	23.115	0.954	1.045	0.988	2.037	1	1	2
chr1	11297903	11298023	29.026	25.216	0.869	0.997	0.988	2.037	1	1	2
chr1	11298024	11298144	17.674	17.083	0.967	1.105	0.988	2.037	1	1	2
chr1	11298519	11298725	12.117	9.611	0.793	0.926	0.987	2.036	1	1	2
chr1	11300318	11300438	14.071	11.701	0.832	0.94	0.987	2.035	1	1	2
chr1	11300440	11300632	11.726	10.238	0.873	1.022	0.987	2.035	1	1	2
chr1	11301631	11301810	13.215	7.844	0.594	0.676	0.986	2.034	1	1	2
chr1	11303221	11303408	19.586	19.447	0.993	1.051	0.986	2.034	1	1	2
chr1	11307718	11308173	20.025	20.83	1.04	1.113	0.986	2.033	1	1	2
chr1	11313919	11314107	16.705	16.319	0.977	1.015	0.986	2.033	1	1	2
chr1	11316091	11316286	16.649	17.065	1.025	1.146	0.986	2.034	1	1	2
chr1	11317015	11317280	19.485	15.525	0.797	0.922	0.986	2.035	1	1	2
chr1	11318435	11318666	18.539	19.086	1.03	0.983	0.986	2.034	1	1	2
chr1	11319305	11319542	7.228	7.554	1.045	1.122	0.986	2.033	1	1	2
chr1	11333615	11334154	11.85	11.892	1.004	1.161	0.986	2.033	1	1	2
chr1	11345672	11346252	23.262	16.571	0.712	0.847	0.986	2.033	1	1	2
chr1	11354780	11354978	16.644	15.637	0.939	1.037	0.986	2.034	1	1	2
chr1	11371760	11372406	11.806	10.52	0.891	1.026	0.986	2.034	1	1	2
chr1	11374592	11374772	24.743	21.374	0.864	0.934	0.985	2.032	1	1	2
chr1	11418075	11418266	22.336	22.973	1.029	1.117	0.986	2.033	1	1	2
chr1	11422686	11422853	10.062	10.384	1.032	1.182	0.986	2.033	1	1	2
chr1	11423685	11423899	1.563	1.936	1.239	1.399	0.986	2.034	1	1	2
chr1	11424147	11424474	18.909	15.115	0.799	0.932	0.986	2.034	1	1	2
chr1	11432805	11433233	18.106	15.993	0.883	1.008	0.986	2.033	1	1	2
chr1	11433435	11433565	9.538	8.317	0.872	1.05	0.986	2.033	1	1	2
chr1	11434490	11434683	18.174	20.916	1.151	1.246	0.985	2.032	1	1	2
chr1	11436010	11436215	14.325	11.438	0.799	0.864	0.985	2.032	1	1	2
chr1	11437311	11437595	7.468	8.825	1.182	1.274	0.985	2.032	1	1	2
chr1	11437862	11438506	27.347	23.874	0.873	0.892	0.985	2.031	1	1	2
chr1	11438604	11438725	52.381	54.308	1.037	1.027	0.984	2.03	1	1	2
chr1	11560996	11562114	10.879	9.061	0.833	1.033	0.985	2.031	1	1	2
chr1	11562755	11562974	9.684	8.175	0.844	0.981	0.985	2.032	1	1	2
chr1	11574370	11574567	14.617	13.15	0.9	0.98	0.985	2.032	1	1	2
chr1	11575397	11575598	15.624	15.194	0.972	1.14	0.985	2.032	1	1	2
chr1	11575975	11576182	19.624	15.059	0.767	0.937	0.986	2.033	1	1	2
chr1	11577477	11577666	23.392	16.456	0.703	0.88	0.986	2.033	1	1	2
chr1	11579418	11579640	15.432	11.353	0.736	0.935	0.986	2.034	1	1	2
chr1	11579693	11579910	8.12	6.406	0.789	0.994	0.986	2.033	1	1	2
chr1	11580745	11580934	17.436	13.298	0.763	0.964	0.986	2.034	1	1	2
chr1	11583972	11584092	5.166	4.095	0.793	0.997	0.987	2.035	1	1	2
chr1	11584094	11584214	2.107	1.989	0.944	1.091	0.987	2.037	1	1	2
chr1	11585173	11585343	34.164	30.643	0.897	1.048	0.988	2.038	1	1	2
chr1	11586660	11586863	7.836	6.813	0.869	1.022	0.989	2.039	1	1	2
chr1	11589551	11590041	9.672	6.505	0.673	0.871	0.989	2.04	1	1	2
chr1	11590903	11591069	15.233	11.8	0.775	0.954	0.988	2.037	1	1	2
chr1	11591533	11591766	7.072	5.966	0.844	1.048	0.987	2.036	1	1	2
chr1	11593758	11593931	8.346	5.316	0.637	0.695	0.986	2.033	1	1	2
chr1	11594394	11594597	18.966	12.45	0.656	0.835	0.986	2.034	1	1	2
chr1	11594874	11595056	19.048	13.887	0.729	0.914	0.987	2.036	1	1	2
chr1	11595059	11595179	7.138	4.446	0.623	0.83	0.987	2.036	1	1	2
chr1	11595515	11595680	17.352	12.126	0.699	0.893	0.987	2.036	1	1	2
chr1	11596434	11596599	22.889	15.616	0.682	0.873	0.987	2.036	1	1	2
chr1	11596601	11596805	5.478	3.82	0.697	0.904	0.987	2.036	1	1	2
chr1	11669998	11670121	6.035	6.05	1.003	1.182	0.987	2.036	1	1	2
chr1	11671780	11671971	21.183	18.489	0.873	0.982	0.988	2.037	1	1	2
chr1	11672763	11673040	7.009	5.753	0.821	0.906	0.988	2.037	1	1	2
chr1	11708246	11708449	9.805	7.09	0.723	0.848	0.988	2.039	1	1	2
chr1	11708677	11708911	10.528	9.091	0.864	1.066	0.988	2.037	1	1	2
chr1	11709138	11709315	5.392	3.252	0.603	0.81	0.988	2.037	1	1	2
chr1	11709830	11710110	15.032	10.13	0.674	0.859	0.988	2.037	1	1	2
chr1	11710473	11710859	11.538	9.803	0.85	1.042	0.987	2.036	1	1	2
chr1	11714223	11714445	5.842	5.471	0.936	1.128	0.987	2.036	1	1	2
chr1	11715809	11715939	23.279	20.414	0.877	1.019	0.987	2.037	1	1	2
chr1	11716029	11716159	36.017	31.053	0.862	1.034	0.988	2.038	1	1	2
chr1	11718289	11718710	5.445	5.687	1.044	1.205	0.988	2.038	1	1	2
chr1	11718714	11718920	10.889	7.566	0.695	0.901	0.988	2.037	1	1	2
chr1	11721192	11721404	15.16	11.226	0.741	0.938	0.988	2.038	1	1	2
chr1	11728663	11728793	18.573	15.229	0.82	1.009	0.987	2.037	1	1	2
chr1	11728883	11729013	30.495	23.87	0.783	0.966	0.988	2.038	1	1	2
chr1	11731318	11731536	12.049	10.692	0.887	0.976	0.988	2.039	1	1	2
chr1	11731968	11732159	19.432	18.379	0.946	1.097	0.988	2.038	1	1	2
chr1	11733334	11733512	18.881	14.751	0.781	0.956	0.988	2.038	1	1	2
chr1	11733664	11733784	34.464	24.397	0.708	0.906	0.989	2.039	1	1	2
chr1	11733787	11733967	23.067	16.537	0.717	0.899	0.988	2.037	1	1	2
chr1	11734787	11734959	28.692	23.715	0.827	1.004	0.988	2.038	1	1	2
chr1	11735057	11735253	15.482	13.289	0.858	0.988	0.987	2.036	1	1	2
chr1	11735665	11736103	11.882	9.649	0.812	0.964	0.986	2.034	1	1	2
chr1	11736108	11736228	3.059	3.393	1.109	1.287	0.987	2.035	1	1	2
chr1	11736893	11737058	19.577	19.019	0.972	1.122	0.986	2.034	1	1	2
chr1	11737454	11737688	8.75	7.561	0.864	1.034	0.985	2.032	1	1	2
chr1	11740347	11740658	19.462	15.012	0.771	0.968	0.985	2.032	1	1	2
chr1	11766280	11766410	13.553	9.667	0.713	0.916	0.986	2.034	1	1	2
chr1	11766495	11766756	7.345	4.949	0.674	0.881	0.987	2.036	1	1	2
chr1	11769324	11769444	12.576	10.823	0.861	1.062	0.987	2.036	1	1	2
chr1	11769449	11769569	11.148	11.818	1.06	1.258	0.986	2.034	1	1	2
chr1	11771842	11771962	13.935	11.877	0.852	1.036	0.986	2.033	1	1	2
chr1	11771967	11772087	11.42	10.355	0.907	1.025	0.986	2.033	1	1	2
chr1	11772318	11772490	25.847	23.266	0.9	1.025	0.985	2.032	1	1	2
chr1	11775159	11775345	18.814	15.098	0.802	0.969	0.984	2.029	1	1	2
chr1	11779594	11779714	8.973	9.127	1.017	1.223	0.984	2.03	1	1	2
chr1	11779718	11779838	8.837	8.776	0.993	1.171	0.985	2.031	1	1	2
chr1	11782742	11782868	6.474	5.516	0.852	0.812	0.984	2.03	1	1	2
chr1	11786449	11786570	4.786	4.642	0.97	1.137	0.984	2.028	1	1	2
chr1	11791711	11791925	13.189	11.154	0.846	0.872	0.983	2.028	1	1	2
chr1	11796233	11796440	12.098	9.903	0.819	1.014	0.984	2.029	1	1	2
chr1	11804562	11804687	33.216	33.025	0.994	1.183	0.984	2.03	1	1	2
chr1	11805808	11805982	20.299	17.713	0.873	1.003	0.984	2.029	1	1	2
chr1	11806078	11806360	19.265	16.083	0.835	0.886	0.984	2.03	1	1	2
chr1	11807394	11807601	12.847	11.158	0.869	1.062	0.983	2.028	1	1	2
chr1	11808434	11808633	34.719	30.093	0.867	1.043	0.983	2.028	1	1	2
chr1	11810074	11810194	16.042	17.551	1.094	1.213	0.984	2.029	1	1	2
chr1	11810196	11810316	8.157	5.733	0.703	0.91	0.985	2.032	1	1	2
chr1	11821862	11822212	11.63	9.127	0.785	0.99	0.985	2.031	1	1	2
chr1	11822214	11822409	11.044	9.505	0.861	1.067	0.985	2.032	1	1	2
chr1	11824301	11824512	21.959	19.498	0.888	1.042	0.986	2.034	1	1	2
chr1	11825855	11826580	16.978	13.828	0.814	1.017	0.986	2.034	1	1	2
chr1	11826707	11826882	21.348	18.053	0.846	1.009	0.985	2.033	1	1	2
chr1	11827076	11827357	13.092	10.269	0.784	0.971	0.986	2.033	1	1	2
chr1	11828140	11828459	8.899	8.693	0.977	1.17	0.986	2.033	1	1	2
chr1	11831513	11831686	12.118	9.212	0.76	0.913	0.986	2.034	1	1	2
chr1	11832138	11832267	10.687	9.796	0.917	1.108	0.986	2.033	1	1	2
chr1	11835437	11835557	10.4	9.419	0.906	1.084	0.987	2.036	1	1	2
chr1	11835560	11835680	5.302	4.212	0.794	0.978	0.988	2.037	1	1	2
chr1	11836448	11836681	10.923	9.039	0.828	1.033	0.988	2.037	1	1	2
chr1	11838692	11839126	8.909	6.665	0.748	0.953	0.988	2.037	1	1	2
chr1	11839806	11840012	3.287	1.738	0.529	0.736	0.988	2.039	1	1	2
chr1	11842178	11842362	7.492	6.639	0.886	1.08	0.989	2.04	1	1	2
chr1	11844180	11844639	7.979	7.785	0.976	1.181	0.99	2.041	1	1	2
chr1	11845151	11845375	13.292	8.964	0.674	0.878	0.99	2.042	1	1	2
chr1	11847416	11847536	8.157	8.366	1.026	1.23	0.99	2.042	1	1	2
chr1	11847539	11847659	6.73	4.856	0.722	0.906	0.991	2.045	1	1	2
chr1	11847930	11848390	7.678	5.937	0.773	0.977	0.991	2.044	1	1	2
chr1	11848394	11848514	2.175	2.106	0.968	1.124	0.99	2.042	1	1	2
chr1	11848669	11848875	13.622	11.724	0.861	1.044	0.991	2.044	1	1	2
chr1	11849298	11849418	5.574	6.319	1.134	1.318	0.991	2.044	1	1	2
chr1	11849423	11849543	6.186	5.616	0.908	1.072	0.991	2.044	1	1	2
chr1	11850759	11850935	19.883	17.95	0.903	1.046	0.992	2.045	1	1	2
chr1	11851259	11851484	13.45	12.481	0.928	1.078	0.992	2.046	1	1	2
chr1	11852281	11852451	22.408	20.112	0.898	1.016	0.992	2.045	1	1	2
chr1	11853954	11854146	9.942	6.947	0.699	0.903	0.992	2.046	1	1	2
chr1	11854396	11854567	25.139	18.434	0.733	0.824	0.992	2.046	1	1	2
chr1	11854720	11854913	18.258	14.041	0.769	0.935	0.992	2.046	1	1	2
chr1	11855159	11855429	26.133	20.62	0.789	0.964	0.992	2.046	1	1	2
chr1	11856256	11856425	15.735	14.706	0.935	1.064	0.993	2.048	1	1	2
chr1	11860261	11860453	12.108	8.374	0.692	0.817	0.993	2.048	1	1	2
chr1	11861224	11861536	11.713	11.273	0.962	1.137	0.993	2.048	1	1	2
[truncated: 252,372+ more rows]
