# Supplementary material for: Overexpression of p54nrb/NONO induces differential EPHA6 splicing and contributes to castration-resistant prostate cancer growth
Source: Oncotarget. 2018 Jan 8;9(12):10510–24. doi: 10.18632/oncotarget.24063 (PMC5828187; doi:10.18632/oncotarget.24063)
Supplement: Supplementary file 23 [file oncotarget-09-10510-s023.xlsx]

## Sheet: Sheet1
Apendix for Supplementary Table 7: Allelic Copy Number Variations (CNV)
#chr	pos	id	high Allele Row	low Allele Row	high Allele Adj	low Allele Adj	high Smooth	low Smooth	high Smooth Adj	low Smooth Adj	high HMM	low HMM
chr1	69897	rs75758884	0.75	0.25	0.60098	0.31476	1.00708	0.829813	2.0771	1.71149	2	2
chr1	752637	.	1.55469	1.16216	1.20198	1.07562	1.00708	0.829813	2.0771	1.71149	2	2
chr1	752894	rs77059159	1.12422	0.827869	0.962455	0.881366	1.00708	0.829813	2.0771	1.71149	2	2
chr1	841085	rs1574243	1.475	1.30303	1.39195	1.43269	1.00708	0.829813	2.0771	1.71149	2	2
chr1	843405	rs11516185	1.05769	1.05769	0.98833	1.20324	1.00708	0.829813	2.0771	1.71149	2	2
chr1	846808	rs4475691	0.961538	0.655172	0.881978	0.788745	1.00708	0.829813	2.0771	1.71149	2	2
chr1	846864	rs950122	1.26087	1.04545	1.18131	1.17903	1.00708	0.829813	2.0771	1.71149	2	2
chr1	847228	rs3905286	0.915254	0.827586	0.849838	0.978045	1.00708	0.829813	2.0771	1.71149	2	2
chr1	847491	rs28407778	0.824742	0.802198	0.759326	0.952657	1.00708	0.829813	2.0771	1.71149	2	2
chr1	848090	rs4246505	0.955556	0.844828	0.890139	0.995286	1.00708	0.829813	2.0771	1.71149	2	2
chr1	848445	rs4626817	1.36842	0.909091	1.303	1.05955	1.00708	0.829813	2.0771	1.71149	2	2
chr1	848456	rs11507767	1.21053	0.565217	1.14511	0.715676	1.00708	0.829813	2.0771	1.71149	2	2
chr1	848738	rs3829741	0.888889	0.818182	0.823473	0.968641	1.00708	0.829813	2.0771	1.71149	2	2
chr1	850062	rs28723578	1.03846	0.88	0.973045	1.03046	1.00708	0.829813	2.0771	1.71149	2	2
chr1	850123	rs28622257	1.4	0.909091	1.33458	1.05955	1.00708	0.829813	2.0771	1.71149	2	2
chr1	852037	rs4970463	0.75	0.666667	0.683879	0.816232	1.00708	0.829813	2.0771	1.71149	2	2
chr1	852063	rs28436996	1.5	0.75	1.43388	0.899566	1.00708	0.829813	2.0771	1.71149	2	2
chr1	852664	rs28605311	1.40741	0.689655	1.34129	0.839221	1.0263	0.85297	2.11675	1.75925	2	2
chr1	852758	rs4970462	1.5	0.809524	1.43388	0.959089	1.02633	0.845496	2.1168	1.74384	2	2
chr1	852875	rs13303369	0.97619	0.921053	0.910069	1.07062	1.0315	0.858861	2.12747	1.7714	2	2
chr1	853239	rs4970380	1.09524	1.07692	1.02529	1.22175	1.01091	0.838637	2.085	1.72969	2	2
chr1	853823	.	1.01639	0.894737	0.946445	1.03957	1.00681	0.832365	2.07655	1.71675	2	2
chr1	854250	rs7537756	1	0.945946	1	1.06352	1.00284	0.835225	2.06837	1.72265	2	2
chr1	854978	rs13303057	1	0.625	1	0.810444	1	0.836766	2.0625	1.72583	2	2
chr1	855075	rs6673914	0.714286	0.375	0.667938	0.560444	1.01263	0.828934	2.08856	1.70968	2	2
chr1	881627	rs2272757	1.34483	0.608696	1.29813	0.790092	1.02324	0.839165	2.11043	1.73078	2	2
chr1	881918	rs35471880	1.28302	1.20455	1.23589	1.39218	1.03484	0.847968	2.13436	1.74893	2	2
chr1	884091	rs7522415	1.02703	0.958333	0.980701	1.14358	1.02292	0.847341	2.10977	1.74764	2	2
chr1	884101	rs4970455	1.08696	0.925926	1.04063	1.11117	1.01297	0.853589	2.08925	1.76053	2	2
chr1	900505	rs28705211	1.16364	0.888889	1.11652	1.06878	1.02473	0.852472	2.11351	1.75822	2	2
chr1	908823	rs28687780	1.09375	1.06349	1.04453	1.23826	1.02678	0.859139	2.11774	1.77197	2	2
chr1	909309	rs3829738	1.0625	0.722222	1.00587	0.911344	1.00568	0.847328	2.07421	1.74761	2	2
chr1	909419	rs28548431	1.27273	0.866667	1.2161	1.05579	1.01043	0.841636	2.08402	1.73587	2	2
chr1	911595	rs7417106	1.25806	0.647059	1.20276	0.836442	1	0.847589	2.0625	1.74815	2	2
chr1	912103	rs9803017	1.2	1.16667	1.12802	1.30905	1	0.858833	2.0625	1.77134	2	2
chr1	914804	.	0.782609	0.596154	0.73296	0.785509	1	0.870498	2.0625	1.7954	2	2
chr1	914876	rs13302983	0.906977	0.813187	0.857328	1.00254	1	0.866689	2.0625	1.78755	2	2
chr1	915227	rs13303355	0.804598	0.690909	0.754949	0.880264	1	0.867356	2.0625	1.78892	2	2
chr1	934385	1000g_rs186167017	1.05085	0.958333	1.00456	1.14259	1	0.868794	2.0625	1.79189	2	2
chr1	935222	rs2298214	1.4	0.625	1.33988	0.813173	1	0.869745	2.0625	1.79385	2	2
chr1	948997	.	1.15385	1.11538	1.09875	1.28003	1	0.868394	2.0625	1.79106	2	2
chr1	949608	rs1921	1.30864	1.09783	1.26128	1.27699	1	0.877992	2.0625	1.81086	2	2
chr1	979748	rs113288277	0.97619	0.85	0.921622	1.0395	1	0.872449	2.0625	1.79943	2	2
chr1	985797	1000g_rs142286944	0.88172	0.72619	0.826659	0.915614	1	0.854125	2.0625	1.76163	2	2
chr1	986075	.	1.29412	0.761905	1.19995	0.932894	1	0.846097	2.0625	1.74508	2	2
chr1	1007222	rs71628928	1.13043	1.07143	1.03853	1.24379	1	0.845288	2.0625	1.74341	2	2
chr1	1019175	rs2298215	0.705882	0.5	0.659228	0.681587	1	0.851761	2.0625	1.75676	2	2
chr1	1020406	rs9442397	0.888889	0.444444	0.836064	0.634107	1	0.845708	2.0625	1.74427	2	2
chr1	1021346	rs10907177	0.985714	0.757143	0.928142	0.918132	1	0.852694	2.0625	1.75868	2	2
chr1	1021415	rs3737728	0.90625	0.545455	0.848678	0.706443	0.996583	0.852868	2.05545	1.75904	2	2
chr1	1023131	.	1	0.772727	1	0.898465	0.960877	0.833981	1.98181	1.72008	2	2
chr1	1023145	rs3737727	0.7	0.526316	0.613385	0.652054	0.971659	0.820376	2.00405	1.69203	2	2
chr1	1026707	rs4074137	0.625	0.606061	0.576888	0.794693	0.986354	0.812091	2.03436	1.67494	2	2
chr1	1077962	rs55750860	0.583333	0.5	0.532498	0.671646	0.98436	0.801112	2.03024	1.65229	2	2
chr1	1078401	.	0.980392	0.851852	0.929557	1.0235	0.98391	0.800952	2.02931	1.65196	2	2
chr1	1104584	rs112695918	1	0.6	1	0.767224	0.982836	0.799896	2.0271	1.64979	2	2
chr1	1110991	rs60024177	1.15517	1.13889	1.08987	1.2895	0.967083	0.805312	1.99461	1.66096	2	2
chr1	1111709	rs9730234	1.21429	0.307692	1.16169	0.476299	0.955121	0.791968	1.96994	1.63343	2	2
chr1	1111743	rs111326580	1.29412	0.642857	1.24152	0.811464	0.926754	0.767489	1.91143	1.58295	2	2
chr1	1114668	rs6668667	1.12821	0.795918	1.0791	0.985087	0.916311	0.758943	1.88989	1.56532	2	2
chr1	1120536	rs77950429	1.01786	1	0.955368	1	0.917069	0.762297	1.89145	1.57224	2	2
chr1	1133077	rs2274789	0.727273	0.615385	0.616039	0.775461	0.900407	0.754117	1.85709	1.55537	2	2
chr1	1133273	rs12031928	1	1	1	1	0.894819	0.749626	1.84556	1.5461	2	2
chr1	1140987	.	0.8	0.692308	0.751888	0.88094	0.905468	0.764082	1.86753	1.57592	2	2
chr1	1179055	exomeSNP 0.018348623	0.8	0.5	0.729348	0.683937	0.916428	0.786556	1.89013	1.62227	2	2
chr1	1191226	exomeSNP 0.0091743115	0.4375	0.333333	0.0601862	0.232056	0.918836	0.784599	1.8951	1.61823	2	2
chr1	1214510	.	1.54839	0.735294	1.47304	0.87371	0.917284	0.792434	1.8919	1.63439	2	2
chr1	1225461	exomeSNP 0.17431192	1.25	0.333333	1.2032	0.520385	0.912301	0.794342	1.88162	1.63833	2	2
chr1	1226208	.	0.846154	0.461538	0.793532	0.651209	0.927163	0.791397	1.91227	1.63226	2	2
chr1	1228905	.	0.807692	0.689655	0.740524	0.87516	0.919854	0.779033	1.8972	1.60675	2	2
chr1	1229640	.	1.05195	0.930556	0.970193	1.10879	0.920131	0.770047	1.89777	1.58822	2	2
chr1	1231037	.	0.882353	0.8	0.835778	0.986487	0.939864	0.780069	1.93847	1.60889	2	2
chr1	1231565	.	0.7625	0.666667	0.715965	0.853024	0.923296	0.77969	1.9043	1.60811	2	2
chr1	1235769	.	0.4	0.307692	0.353564	0.493657	0.910141	0.764958	1.87717	1.57773	2	2
chr1	1238673	.	0.636364	0.576923	0.587424	0.766022	0.915953	0.797128	1.88915	1.64408	2	2
chr1	1248306	.	0.901961	0.833333	0.850909	1.02295	0.899976	0.800831	1.8562	1.65171	2	2
chr1	1266700	.	0.717949	0.481482	0.666772	0.671114	0.90253	0.804861	1.86147	1.66003	2	2
chr1	1268344	.	0.910891	0.910448	0.859715	1.10008	0.905222	0.81095	1.86702	1.67258	2	2
chr1	1268422	.	1	0.954545	1	1.14418	0.935281	0.836095	1.92902	1.72445	2	2
chr1	1284139	1000g_rs141858975	1.25	1.2	1.18678	1.35329	0.924342	0.829237	1.90646	1.7103	2	2
chr1	1296669	.	1.12821	0.766667	1.00521	0.855491	0.932454	0.831848	1.92319	1.71569	2	2
chr1	1317871	rs3118355	1.06716	0.987578	0.799002	0.95716	0.929005	0.824171	1.91607	1.69985	2	2
chr1	1317909	rs59984364	1.1087	0.98995	0.840533	0.959532	0.951193	0.833184	1.96184	1.71844	2	2
chr1	1318438	.	1.35714	0.588235	1.08898	0.557817	0.920017	0.823386	1.89754	1.69823	2	2
chr1	1323963	rs113604022	0.571429	0.4	0.343004	0.399039	0.906406	0.824327	1.86946	1.70017	2	2
chr1	1333436	rs1240743	0.769231	0.384615	0.541373	0.384089	0.894232	0.818009	1.84435	1.68714	2	2
chr1	1334475	rs17851391	1.64062	1.16484	1.56098	1.34422	0.902904	0.817066	1.86224	1.6852	2	2
chr1	1355344	.	0.647059	0.642857	0.469832	0.755075	0.899601	0.807081	1.85543	1.6646	2	2
chr1	1355354	.	0.846154	0.705882	0.668927	0.8181	0.885904	0.783109	1.82718	1.61516	2	2
chr1	1391069	.	1.39474	1.31818	1.34766	1.50573	0.902819	0.777742	1.86206	1.60409	2	2
chr1	1398107	.	0.782051	0.76	0.730264	0.929967	0.91283	0.775792	1.88271	1.60007	2	2
chr1	1417696	rs819970	1.20833	0.925926	1.16082	1.11404	0.926621	0.784846	1.91115	1.61875	2	2
chr1	1421511	.	1.08791	1.0119	1.04151	1.19485	0.944095	0.802019	1.94719	1.65416	2	2
chr1	1451208	rs112465899	1.625	1.4	1.57794	1.5801	0.942683	0.805473	1.94428	1.66129	2	2
chr1	1459697	.	0.716049	0.630952	0.649946	0.78054	0.946611	0.80269	1.95238	1.65555	2	2
chr1	1463294	exomeSNP 0.12844037	1.06667	0.8	1.01147	0.964488	0.957518	0.797624	1.97488	1.6451	2	2
chr1	1465024	rs114172379	0.666667	0.25	0.618989	0.438277	0.958816	0.783268	1.97756	1.61549	2	2
chr1	1534614	rs11552172	0.833333	0.333333	0.770204	0.520467	0.945892	0.774715	1.9509	1.59785	2	2
chr1	1537437	rs7554569	0.571429	0.444444	0.47542	0.560165	0.94836	0.777454	1.95599	1.6035	2	2
chr1	1538437	.	0.863636	0.434783	0.767628	0.550503	0.956903	0.77171	1.97361	1.59165	2	2
chr1	1538635	exomeSNP 0.018348623	0.5	0.333333	0.403991	0.449054	0.964273	0.803553	1.98881	1.65733	2	2
chr1	1545270	rs28657953	1.19298	0.802817	1.01801	0.844965	0.988914	0.823338	2.03963	1.69814	2	2
chr1	1545289	rs6671612	1.03947	0.747126	0.864503	0.789274	1	0.836897	2.0625	1.7261	2	2
chr1	1545921	rs75199071	0.6	0.2	0.397475	0.219391	0.974458	0.824524	2.00982	1.70058	2	2
chr1	1550702	rs4648611	1.33333	0.5	1.25725	0.681259	0.990688	0.832991	2.04329	1.71804	2	2
chr1	1551249	rs9726211	0.75	0.25	0.673916	0.431259	0.98528	0.826491	2.03214	1.70464	2	2
chr1	1551927	rs7418389	1.07692	0.878788	1.02871	1.05576	0.991941	0.804641	2.04588	1.65957	2	2
chr1	1560103	rs28635343	1.45652	1.38983	1.41008	1.57247	1	0.772503	2.0625	1.59329	2	2
chr1	1560817	.	0.678571	0.592593	0.621613	0.78164	1	0.780456	2.0625	1.60969	2	2
chr1	1562437	rs28510084	1.03636	0.821429	0.985386	1.01104	1	0.78224	2.0625	1.61337	2	2
chr1	1562536	rs11544452	1.4	0.792453	1.34902	0.982065	0.99341	0.770519	2.04891	1.58919	2	2
chr1	1564712	rs61774907	1.33333	0.72973	1.22835	0.893907	1	0.765164	2.0625	1.57815	2	2
chr1	1569365	rs4648593	0.666667	0.4	0.591637	0.581798	1	0.767174	2.0625	1.5823	2	2
chr1	1575836	rs72468213	0.942387	0.893082	0.877958	1.0448	1	0.775648	2.0625	1.59977	2	2
chr1	1580784	.	1.26667	0.714286	1.11393	0.775733	1	0.78568	2.0625	1.62046	2	2
chr1	1581713	rs76922129	1.67273	1.66038	1.32482	1.57679	1	0.772934	2.0625	1.59418	2	2
chr1	1591779	rs71630936	1.45455	1.1	1.13149	1.03216	1	0.779372	2.0625	1.60746	2	2
chr1	1597366	.	1.03419	0.739496	0.970972	0.89279	1	0.77698	2.0625	1.60252	2	2
chr1	1599812	rs76114385	0.74	0.730159	0.668796	0.87347	1	0.778348	2.0625	1.60534	2	2
chr1	1599888	rs74500811	1.12069	0.945205	0.989215	1.02601	1	0.779591	2.0625	1.60791	2	2
chr1	1632584	rs4648593	0.571429	0.428571	0.495873	0.610102	1.00928	0.783297	2.08165	1.61555	2	2
chr1	1633004	rs71811451	1.63636	0.625	1.56081	0.80653	1.00124	0.770229	2.06507	1.5886	2	2
chr1	1634860	rs61774909	1.8	0.5	1.72243	0.635839	1.00009	0.777683	2.06268	1.60397	2	2
chr1	1635108	rs11488590	1.07812	1.07317	0.994753	1.20247	1	0.778152	2.0625	1.60494	2	2
chr1	1635193	rs11486026	0.932203	0.929936	0.848832	1.05924	1	0.770665	2.0625	1.5895	2	2
chr1	1635749	rs55880629	1.04167	0.64	0.991536	0.829477	1	0.766394	2.0625	1.58069	2	2
chr1	1635784	.	1.15789	0.666667	1.10776	0.856143	1	0.759572	2.0625	1.56662	2	2
chr1	1635979	rs1534951	1.22642	1.025	1.1693	1.18665	1	0.777104	2.0625	1.60278	2	2
chr1	1636065	.	1.25926	1.13095	1.20215	1.2926	1	0.794729	2.0625	1.63913	2	2
chr1	1636112	rs4288535	1.1875	1.04	1.13039	1.20165	1	0.801564	2.0625	1.65323	2	2
chr1	1636274	rs2179381	1.37143	1	1.32311	1	1	0.801352	2.0625	1.65279	2	2
chr1	1638925	.	1.19231	0.966667	1.12122	1.11012	1	0.819721	2.0625	1.69068	2	2
chr1	1639073	rs6671852	0.857143	0.611111	0.786058	0.754566	1	0.819402	2.0625	1.69002	2	2
chr1	1639155	.	1	0.727273	1	0.870727	0.994791	0.820417	2.05176	1.69211	2	2
chr1	1639183	rs6671970	0.916667	0.666667	0.845582	0.810121	0.991684	0.823891	2.04535	1.69927	2	2
chr1	1639240	rs6661107	1	0.5	1	0.643455	0.999411	0.819768	2.06128	1.69077	2	2
chr1	1639913	1000g_rs144779393	1	0.2	1	0.263071	1	0.824408	2.0625	1.70034	2	2
chr1	1640213	rs3819995	0.75	0.571429	0.636851	0.669793	1	0.824113	2.0625	1.69973	2	2
chr1	1646371	rs115815404	0.533333	0.363636	0.377804	0.422606	0.968406	0.820126	1.99734	1.69151	2	2
chr1	1646427	rs61776851	0.416667	0.125	0.261138	0.18397	0.955455	0.843847	1.97063	1.74043	2	2
chr1	1647686	rs56081394	0.875	0.666667	0.629308	0.652651	0.956498	0.833276	1.97278	1.71863	2	2
chr1	1647814	rs72901775	1.20482	0.780488	0.959127	0.766472	0.967218	0.827056	1.99489	1.7058	2	2
chr1	1648027	rs61776857	0.894737	0.857143	0.649045	0.843127	0.960627	0.828656	1.98129	1.7091	2	2
chr1	1650787	rs1137003	1.21277	1.17557	0.858571	1.08812	0.949168	0.824038	1.95766	1.69958	2	2
chr1	1650797	rs1059830	1.26351	1.20567	0.909318	1.11822	0.940563	0.821032	1.93991	1.69338	2	2
chr1	1650801	rs1137004	1.32653	1.21986	0.972335	1.1324	0.944161	0.81143	1.94733	1.67357	2	2
chr1	1650832	rs72909030	1.35676	1.33962	1.00256	1.25217	0.924542	0.792848	1.90687	1.63525	2	2
chr1	1651063	rs72634835	1.125	1.1	0.770805	1.01254	0.912757	0.788672	1.88256	1.62664	2	2
chr1	1653004	rs36039898	1.1125	0.98913	0.903562	1.00339	0.909865	0.772849	1.8766	1.594	2	2
chr1	1653028	rs16825265	1.08046	0.989691	0.871522	1.00395	0.917096	0.782546	1.89151	1.614	2	2
chr1	1653303	rs35548050	1.125	0.727273	0.916062	0.741535	0.92257	0.79175	1.9028	1.63298	2	2
chr1	1663831	rs3817856	1.17647	1.13043	1.09112	1.25755	0.931485	0.807898	1.92119	1.66629	2	2
chr1	1664019	rs2294488	0.8	0.692308	0.714648	0.819426	0.939535	0.819239	1.93779	1.68968	2	2
chr1	1664124	rs2294489	0.333333	0.25	0.247981	0.377119	0.941843	0.840963	1.94255	1.73449	2	2
chr1	1669734	rs80140081	1.35484	1.20779	1.30801	1.39491	0.956427	0.849722	1.97263	1.75255	2	2
chr1	1670570	rs61777514	1.22727	0.842105	1.02813	0.864223	0.970005	0.866581	2.00064	1.78732	2	2
chr1	1685213	rs2072928	1.25	0.7	1.19186	0.860186	1	0.88825	2.0625	1.83201	2	2
chr1	1685894	.	0.826923	0.69697	0.780605	0.880677	1	0.892375	2.0625	1.84052	2	2
chr1	1686943	rs2072929	0.878788	0.633333	0.741088	0.708369	0.99111	0.893988	2.04416	1.84385	2	2
chr1	1688192	rs2281173	0.971429	0.954545	0.89393	1.09047	1	0.896773	2.0625	1.84959	2	2
chr1	1690793	rs2235538	1.36364	0.8	1.3173	0.985342	1	0.888383	2.0625	1.83229	2	2
chr1	1696659	rs75906779	0.666667	0.555556	0.502567	0.607026	1	0.876529	2.0625	1.80784	2	2
chr1	1720543	.	1.11392	0.818182	0.946015	0.866362	1	0.865472	2.0625	1.78504	2	2
chr1	1757120	exomeSNP 0.0091743115	1.38462	0.692308	1.02865	0.603773	1	0.856604	2.0625	1.76675	2	2
chr1	1823922	rs6688000	1.09677	0.931034	1.01746	1.06489	1	0.845202	2.0625	1.74323	2	2
chr1	1846765	rs2247560	1.25352	1.0303	1.17517	1.16525	1	0.834568	2.0625	1.7213	2	2
chr1	1847979	rs28581776	1.18095	1.15385	1.13085	1.32686	1	0.829138	2.0625	1.7101	2	2
chr1	1848160	rs28634421	1.30769	0.833333	1.25759	1.00635	1	0.82692	2.0625	1.70552	2	2
chr1	1849529	rs28640257	1.12821	0.792453	1.07385	0.958232	1	0.824878	2.0625	1.70131	2	2
chr1	1849530	rs4459050	1.15789	0.784314	1.10354	0.950093	1	0.81134	2.0625	1.67339	2	2
chr1	1849744	rs1884455	0.866667	0.796296	0.812311	0.962075	1	0.805575	2.0625	1.6615	2	2
chr1	1853588	rs2144686	1.4	1	1.3436	1	1	0.806537	2.0625	1.66348	2	2
chr1	1853863	rs28680721	0.647059	0.583333	0.590659	0.746023	1	0.798671	2.0625	1.64726	2	2
chr1	1853921	rs28692556	0.647059	0.571429	0.590659	0.734119	1	0.800986	2.0625	1.65203	2	2
chr1	1854546	rs28633659	1.29545	1.06452	1.24909	1.24778	1	0.78652	2.0625	1.6222	2	2
chr1	1854717	rs745630	0.8125	0.55	0.762874	0.723935	1	0.768689	2.0625	1.58542	2	2
chr1	1855319	rs2295362	1.21505	0.829787	1.14541	0.974986	1	0.74811	2.0625	1.54298	2	2
chr1	1855333	.	1.25641	0.847826	1.18677	0.993025	1	0.763019	2.0625	1.57373	2	2
chr1	1857102	rs56383717	1	0.857143	1	0.965831	1	0.765409	2.0625	1.57866	2	2
chr1	1858071	rs41315326	1.2625	0.910256	1.21605	1.0929	1	0.764088	2.0625	1.57593	2	2
chr1	1858161	rs78807865	1.28689	1	1.24044	1	1	0.757916	2.0625	1.5632	2	2
chr1	1859176	rs45489198	1.05325	0.796512	0.98599	0.944644	1	0.761518	2.0625	1.57063	2	2
chr1	1859296	rs2748984	1.17143	0.710526	1.10416	0.858658	1	0.761	2.0625	1.56956	2	2
chr1	1860141	rs28531873	0.878049	0.755556	0.828469	0.929582	1	0.753044	2.0625	1.55315	2	2
chr1	1861343	rs2748967	1	0.5	1	0.671546	1	0.764934	2.0625	1.57768	2	2
chr1	1861376	rs58976884	0.833333	0.555556	0.782443	0.727101	1	0.77294	2.0625	1.59419	2	2
chr1	1861582	rs2803295	0.961905	0.857143	0.911014	1.02869	1	0.781301	2.0625	1.61143	2	2
chr1	1876114	rs2803338	1	0.444444	1	0.584388	1	0.748849	2.0625	1.5445	2	2
chr1	1878071	rs2803340	1	0.647059	1	0.742418	1	0.763268	2.0625	1.57424	2	2
chr1	1878628	rs2803341	1.15	0.571429	1.08405	0.721207	1	0.752998	2.0625	1.55306	2	2
chr1	1886501	rs2748976	1.33333	0.5	1.28701	0.683696	1	0.747484	2.0625	1.54169	2	2
chr1	1891263	rs2474454	1.28	0.59375	1.23104	0.769049	1	0.750991	2.0625	1.54892	2	2
chr1	1899959	rs13303292	0.666667	0.6	0.54409	0.68922	1	0.750384	2.0625	1.54767	2	2
chr1	1903712	rs13303201	0.8	0.769231	0.703653	0.884598	1	0.75571	2.0625	1.55865	2	2
chr1	1916890	rs3795280	0.94	0.583333	0.892881	0.770954	1	0.763443	2.0625	1.5746	2	2
chr1	1917058	rs34331632	2	1.14286	1.95288	1.33048	1	0.767562	2.0625	1.5831	2	2
chr1	1918488	rs4350140	0.865854	0.807229	0.813455	0.976159	1	0.776921	2.0625	1.6024	2	2
chr1	1918535	rs4535948	0.945205	0.697368	0.892807	0.866299	1	0.78759	2.0625	1.6244	2	2
chr1	1918584	rs4603072	0.972222	0.692308	0.919824	0.861238	1	0.795882	2.0625	1.64151	2	2
chr1	1918595	rs4466593	0.777778	0.685714	0.725379	0.854645	1	0.789516	2.0625	1.62838	2	2
chr1	1919734	.	0.769231	0.692308	0.591965	0.732513	1	0.789191	2.0625	1.62771	2	2
chr1	1958895	.	0.923077	0.818182	0.866537	0.980666	1	0.803915	2.0625	1.65808	2	2
chr1	2075570	rs377283	1.5625	0.45	1.51311	0.624403	1	0.809178	2.0625	1.66893	2	2
chr1	2075814	rs3128303	1.06897	0.962963	1.01957	1.13737	1	0.801957	2.0625	1.65404	2	2
chr1	2082489	rs262669	1	0.777778	1	0.826727	1	0.817699	2.0625	1.6865	2	2
chr1	2082505	rs9442619	1.2	1	1.03298	1	1	0.82341	2.0625	1.69828	2	2
chr1	2087557	rs3123592	0.981818	0.868852	0.769628	0.880537	1	0.841683	2.0625	1.73597	2	2
chr1	2101059	rs3737633	0.928571	0.642857	0.881602	0.823244	0.994837	0.853489	2.05185	1.76032	2	2
chr1	2113272	exomeSNP 0.94495416	1	1	1	1	0.980043	0.858695	2.02134	1.77106	2	2
chr1	2116287	rs45459595	0.810811	0.653061	0.70262	0.756341	0.993823	0.867074	2.04976	1.78834	2	2
chr1	2117558	rs3123595	1.07692	0.942857	1.03058	1.12823	1	0.862089	2.0625	1.77806	2	2
chr1	2121918	.	0.951219	0.883721	0.896929	1.07326	1	0.862727	2.0625	1.77938	2	2
chr1	2125172	rs1058411	1.19444	1.05556	1.1441	1.24508	0.979746	0.867079	2.02073	1.78835	2	2
chr1	2125976	1000g_rs184913942	0.75	0.666667	0.479084	0.70307	0.972787	0.857192	2.00637	1.76796	2	2
chr1	2145007	.	1.65217	0.972973	1.60585	1.15664	0.980551	0.86137	2.02239	1.77658	2	2
chr1	2288747	rs2645086	0.5	0.363636	0.452919	0.543652	0.959407	0.845121	1.97878	1.74306	2	2
chr1	2323041	rs77804600	0.777778	0.666667	0.708545	0.851258	0.96015	0.847862	1.98031	1.74872	2	2
chr1	2328714	rs2645081	1.10526	1	0.886937	1	0.978419	0.853531	2.01799	1.76041	2	2
chr1	2332391	rs12037485	1.21429	0.872727	0.982868	0.869474	0.985934	0.847217	2.03349	1.74738	2	2
chr1	2338126	rs3795269	1.18919	1.04444	1.14266	1.23078	0.968827	0.860567	1.99821	1.77492	2	2
chr1	2338569	rs2494427	0.769231	0.461538	0.722701	0.647879	0.958946	0.838669	1.97783	1.72975	2	2
chr1	2340200	rs2494598	0.8	0.788991	0.753461	0.975363	0.950634	0.838842	1.96068	1.73011	2	2
chr1	2407781	rs78504402	1	0.75	1	0.939674	0.949309	0.837455	1.95795	1.72725	2	2
chr1	2409892	rs12727342	0.804878	0.756098	0.757652	0.935663	0.964314	0.845103	1.9889	1.74302	2	2
chr1	2410066	exomeSNP 0.0091743115	1.03226	0.777778	0.985032	0.957343	0.977649	0.86449	2.0164	1.78301	2	2
chr1	2411451	rs10797428	1.47368	1.0625	1.42648	1.25023	0.990407	0.871735	2.04271	1.79795	2	2
chr1	2418258	exomeSNP 0.0091743115	1.09524	0.772727	1.04237	0.940872	0.9997	0.87733	2.06188	1.80949	2	2
chr1	2418935	rs10910082	0.714286	0.666667	0.630119	0.79509	0.995843	0.87252	2.05393	1.79957	2	2
chr1	2420590	rs10752744	0.722222	0.578947	0.590748	0.659755	0.999123	0.871278	2.06069	1.79701	2	2
chr1	2420913	rs6668720	1.27273	1	1.14125	1	0.992536	0.866684	2.04711	1.78754	2	2
chr1	2422458	rs115840841	0.363636	0.25	0.243218	0.341291	1	0.87152	2.0625	1.79751	2	2
chr1	2422614	rs2477699	0.869565	0.851064	0.749146	0.942355	0.986507	0.877869	2.03467	1.8106	2	2
chr1	2428874	rs2477706	1.22581	0.73913	1.17659	0.913894	1	0.880753	2.0625	1.81655	2	2
chr1	2433900	rs12736998	1.22	0.619718	1.10701	0.778621	1	0.873719	2.0625	1.80205	2	2
chr1	2434234	.	1.01613	0.862069	0.965704	1.0516	1	0.876598	2.0625	1.80798	2	2
chr1	2434744	rs3814298	0.75	0.25	0.703373	0.436641	0.994485	0.879804	2.05112	1.8146	2	2
chr1	2444414	rs7535528	0.783784	0.642857	0.733995	0.832251	0.994367	0.881707	2.05088	1.81852	2	2
chr1	2452569	rs2985862	1.23077	0.965517	0.990611	0.955642	1	0.862916	2.0625	1.77976	2	2
chr1	2482921	rs2147905	1.36957	1.03333	1.24979	1.12525	1	0.850201	2.0625	1.75354	2	2
chr1	2487663	rs2227312	1.35616	1.26582	1.3083	1.44363	1	0.848502	2.0625	1.75004	2	2
chr1	2487766	rs2227313	1.45614	1.05405	1.40827	1.23186	1	0.84968	2.0625	1.75246	2	2
chr1	2488153	rs4870	1	0.757576	1	0.935381	1	0.855129	2.0625	1.7637	2	2
chr1	2489856	.	0.968254	0.818182	0.90716	0.974288	1	0.858941	2.0625	1.77157	2	2
chr1	2490898	rs2257763	1.04819	0.849462	1.0019	1.03354	1	0.861446	2.0625	1.77673	2	2
chr1	2490942	rs2281852	0.979592	0.913979	0.933295	1.09805	1	0.83163	2.0625	1.71524	2	2
chr1	2491164	rs2234160	0.907692	0.817204	0.861396	1.00128	1	0.829716	2.0625	1.71129	2	2
chr1	2491205	rs2234161	1.07692	1.03226	1.03063	1.21633	1	0.838179	2.0625	1.72874	2	2
chr1	2494785	rs8725	1.23077	0.764706	1.17011	0.921395	1	0.839396	2.0625	1.73125	2	2
chr1	2520302	rs6667564	0.929825	0.62	0.88289	0.800507	1	0.82963	2.0625	1.71111	2	2
chr1	2520500	rs6701238	0.677419	0.655172	0.630485	0.83568	1	0.836308	2.0625	1.72489	2	2
chr1	2520527	rs6670198	0.65	0.588235	0.603066	0.768742	1	0.845395	2.0625	1.74363	2	2
chr1	2521002	.	1.18919	1.11905	1.13889	1.29169	1	0.849884	2.0625	1.75288	2	2
chr1	2522392	rs2296443	1.625	0.555556	1.54477	0.688366	1	0.860288	2.0625	1.77434	2	2
chr1	2523212	rs876938	1.33333	0.923077	1.2852	1.10023	1	0.857398	2.0625	1.76838	2	2
chr1	2524205	rs745368	1.13514	0.802817	1.07524	0.960555	1	0.864076	2.0625	1.78216	2	2
chr1	2524457	rs745367	0.37037	0.368421	0.310478	0.526159	1	0.874672	2.0625	1.80401	2	2
chr1	2525660	rs3748818	0.8125	0.736842	0.761517	0.908222	1	0.869267	2.0625	1.79286	2	2
chr1	2525665	rs3748817	1.10526	1	1.05428	1	1	0.872563	2.0625	1.79966	2	2
chr1	2525722	.	1.52632	1.28261	1.47533	1.45399	1	0.878615	2.0625	1.81214	2	2
chr1	2526571	rs56305550	1.55556	0.538462	1.50881	0.719681	1.00303	0.88153	2.06876	1.81816	2	2
chr1	2526746	rs3748816	1	0.826531	1	1.00775	1	0.875309	2.0625	1.80533	2	2
chr1	2528133	rs2843401	1.16438	1.06667	1.11739	1.24697	1	0.874683	2.0625	1.80403	2	2
chr1	2534978	rs6664969	0.285714	0.2	0.235181	0.372199	1.00783	0.866849	2.07865	1.78788	2	2
chr1	2535613	rs4648562	1.17949	0.829268	1.1332	1.01389	1.0106	0.867701	2.08436	1.78963	2	2
chr1	2535758	rs4648652	1.22222	0.942308	1.17593	1.12693	1.01255	0.870158	2.08838	1.7947	2	2
chr1	2535895	rs4648653	1	0.777778	1	0.962402	1.01308	0.876452	2.08947	1.80768	2	2
chr1	2536813	rs72646003	1.25	1.25	1.20363	1.43315	1.01805	0.879373	2.09972	1.81371	2	2
chr1	2537838	rs41300092	1.125	0.964286	1.07785	1.14407	1.02319	0.877484	2.11034	1.80981	2	2
chr1	2541193	.	0.987013	0.776699	0.922349	0.928118	1.02249	0.868369	2.10888	1.79101	2	2
chr1	2541269	rs10797440	0.981818	0.944444	0.917154	1.09586	1.01128	0.878029	2.08577	1.81093	2	2
chr1	2542653	rs10910111	0.978261	0.943396	0.916501	1.13102	1	0.879316	2.0625	1.81359	2	2
chr1	2560735	rs4648657	1.5	1.2	1.41268	1.37507	1	0.889157	2.0625	1.83389	2	2
chr1	2560882	rs4648658	2	1.66667	1.91268	1.84174	1	0.887592	2.0625	1.83066	2	2
chr1	2572963	.	1	0.939394	1	1.12904	1	0.888515	2.0625	1.83256	2	2
chr1	2573199	rs4648662	1.08333	0.903846	1.03019	1.09349	1	0.895347	2.0625	1.84665	2	2
chr1	2693956	rs10909957	0.766667	0.484375	0.640392	0.570074	1	0.896535	2.0625	1.8491	2	2
chr1	2700117	rs4648502	1.04348	0.962963	0.995317	1.14005	1	0.923254	2.0625	1.90421	2	2
chr1	2728721	rs2290583	1.4	0.826087	1.31439	0.952926	1	0.927572	2.0625	1.91312	2	2
chr1	2734037	rs76834086	1.365	1.25773	1.11917	1.24362	1	0.921632	2.0625	1.90087	2	2
chr1	2938265	rs4576609	1.35294	1	1.23252	1	1	0.923129	2.0625	1.90395	2	2
chr1	2938697	rs3795262	0.952381	0.833333	0.899769	1.00191	1	0.930312	2.0625	1.91877	2	2
chr1	2976816	rs1138513	0.986667	0.905405	0.789546	0.929167	1	0.931344	2.0625	1.9209	2	2
chr1	2978043	rs2075969	0.826087	0.548387	0.767755	0.708296	1	0.933617	2.0625	1.92558	2	2
chr1	2984087	rs2297829	1.16393	1	1.11628	1	1	0.922654	2.0625	1.90297	2	2
chr1	3301721	rs2282198	1.27586	0.875	1.18625	0.997498	1	0.922441	2.0625	1.90254	2	2
chr1	3311212	rs2493253	0.5	0.461538	0.427076	0.644386	1	0.922575	2.0625	1.90281	2	2
chr1	3311261	rs6702992	0.555556	0.5	0.482631	0.682847	1	0.919757	2.0625	1.897	2	2
chr1	3312914	rs871822	0.990385	0.919643	0.727198	0.892801	1	0.904639	2.0625	1.86582	2	2
chr1	3319461	rs61756439	0.784615	0.738095	0.734121	0.910367	1	0.905914	2.0625	1.86845	2	2
chr1	3328673	.	1.016	0.940299	0.965507	1.12984	1	0.911129	2.0625	1.8792	2	2
chr1	3329015	.	1.09091	0.86755	1.04042	1.0571	1	0.913108	2.0625	1.88329	2	2
chr1	3413426	rs12405358	1.07692	0.9	1.02377	1.08964	1	0.902052	2.0625	1.86048	2	2
chr1	3413534	.	0.604651	0.5	0.540987	0.686932	1	0.865739	2.0625	1.78559	2	2
chr1	3418657	rs7368034	1	0.75	1	0.939507	1	0.844423	2.0625	1.74162	2	2
chr1	3540024	rs12757620	0.988636	0.962025	0.885842	1.07075	1	0.856318	2.0625	1.76616	2	2
chr1	3540146	rs41315300	1.03846	0.9375	0.935668	1.04622	1	0.845961	2.0625	1.74479	2	2
chr1	3540152	rs34128889	1.04	0.8125	0.937206	0.921223	1	0.857508	2.0625	1.76861	2	2
chr1	3544346	rs4276857	0.785714	0.6	0.588815	0.623941	1	0.85786	2.0625	1.76934	2	2
chr1	3548958	.	1.20513	0.868421	1.04205	0.920779	1	0.823448	2.0625	1.69836	2	2
chr1	3549852	rs2273954	1.20755	1.05455	1.07413	1.13354	1	0.831211	2.0625	1.71437	2	2
chr1	3549889	.	1.28571	1.08333	1.15229	1.16233	1	0.841141	2.0625	1.73485	2	2
chr1	3550070	.	0.911111	0.787234	0.777689	0.866226	1	0.849373	2.0625	1.75183	2	2
chr1	3555428	rs3818330	1.75862	1.26316	1.53566	1.26641	1	0.835741	2.0625	1.72372	2	2
chr1	3598899	rs5031052	1	0.821429	1	1.00318	1	0.83105	2.0625	1.71404	2	2
chr1	3607520	rs3765730	1.31429	1.18367	1.26695	1.3629	1	0.811444	2.0625	1.6736	2	2
chr1	3607532	rs12122732	1.36111	1.32692	1.31377	1.50615	1	0.799156	2.0625	1.64826	2	2
chr1	3638834	rs12737840	1.27778	0.764706	1.22706	0.936562	1.01397	0.783722	2.09131	1.61643	2	2
chr1	3644085	rs10910017	2	0.529412	1.95092	0.71857	1.02023	0.792964	2.10422	1.63549	2	2
chr1	3647604	.	1.38636	0.611111	1.33753	0.800162	1.02038	0.790247	2.10453	1.62989	2	2
chr1	3649505	.	1.08537	0.861702	1.03216	1.05134	1.05244	0.794907	2.17065	1.6395	2	2
chr1	3650275	.	1.07692	0.642857	0.850157	0.643171	1.05404	0.803331	2.17396	1.65687	2	2
chr1	3659657	rs2298222	0.96	0.884615	0.873385	1.01035	1.04428	0.783656	2.15382	1.61629	2	2
chr1	3662845	rs3737589	0.962963	0.860465	0.897697	1.01111	1.04984	0.779333	2.1653	1.60737	2	2
chr1	3663057	rs3737590	1.93939	0.761905	1.87413	0.912555	1.04804	0.779449	2.16157	1.60761	2	2
chr1	3669201	rs10797410	0.783951	0.760331	0.699784	0.888754	1.05513	0.789354	2.1762	1.62804	2	2
chr1	3669205	rs10910021	0.789809	0.778689	0.705643	0.907112	1.05931	0.789995	2.18483	1.62936	2	2
chr1	3669620	rs10797411	0.4	0.25	0.35139	0.426058	1.05816	0.792357	2.18245	1.63424	2	2
chr1	3672156	rs4648555	1.23529	0.804878	1.12251	0.903597	1.05697	0.784869	2.18	1.61879	2	2
chr1	3677933	rs1181883	1.04255	1	0.949916	1	1.07345	0.789049	2.214	1.62741	2	2
chr1	3683690	rs1181873	1.03448	0.361111	0.934967	0.473192	1.05671	0.76515	2.17947	1.57812	2	2
chr1	3691727	rs1175549	1	0.6	1	0.783031	1.05671	0.76374	2.17947	1.57521	2	2
chr1	3703337	rs2368537	1.8	0.8	1.75033	0.973843	1.06005	0.762852	2.18635	1.57338	2	2
chr1	3731972	.	1.29293	1.18349	1.24079	1.35286	1.0608	0.758537	2.1879	1.56448	2	2
chr1	3732103	rs4648409	1.08065	0.833333	1.02851	1.00271	1.04816	0.761392	2.16182	1.57037	2	2
chr1	3732172	rs4233019	1.61905	0.666667	1.56691	0.836039	1.02895	0.768708	2.12221	1.58546	2	2
chr1	3732707	rs6702935	1.15385	1.1	1.0514	1.20908	1.04604	0.809201	2.15745	1.66898	2	2
chr1	3742179	rs75991152	0.818182	0.454545	0.573323	0.441151	1.05482	0.806522	2.17557	1.66345	2	2
chr1	3743109	rs2275834	1.3375	0.905263	1.11372	0.907882	1.04369	0.796295	2.1526	1.64236	2	2
chr1	3743132	rs4648344	1.2	0.99115	0.879436	0.924929	1.04731	0.80059	2.16008	1.65122	2	2
chr1	3743391	rs6688969	1.13636	1.00714	0.8158	0.940922	1.05276	0.804908	2.17132	1.66012	2	2
chr1	3745721	rs2275833	1.54167	1.03571	1.17593	0.941278	1.01928	0.796799	2.10227	1.6434	2	2
chr1	3745787	rs2275832	1.40299	1.30357	1.03725	1.20913	1.01787	0.794653	2.09936	1.63897	2	2
chr1	3746583	rs2275828	1.4	0.965517	1.11423	0.922692	1.03499	0.805269	2.13467	1.66087	2	2
chr1	3746585	rs2275827	1.59091	1	1.30514	1	1.05131	0.817311	2.16832	1.6857	2	2
chr1	3747580	rs6424058	1	0.538462	1	0.501639	1.04051	0.818882	2.14605	1.68894	2	2
chr1	3753136	rs2275824	1	0.947368	1	0.958069	1.03782	0.814362	2.1405	1.67962	2	2
chr1	3756120	rs1539649	1.8	1.46296	1.37367	1.33448	1.03348	0.825808	2.13156	1.70323	2	2
chr1	3761479	rs2275822	1.59459	1.39024	1.33783	1.36807	1.03825	0.837896	2.1414	1.72816	2	2
chr1	3764216	rs10492942	1.28125	1.17284	0.822405	1.02791	1.02295	0.836385	2.10984	1.72504	2	2
chr1	3782115	rs12127483	1.4	0.8	1.33632	0.952687	1.01688	0.820089	2.09731	1.69143	2	2
chr1	3789662	rs11581471	2	2	1.88438	2.09595	1.00942	0.816408	2.08193	1.68384	2	2
chr1	3800242	rs3205087	1.5	0.933333	1.31325	0.965605	1	0.834877	2.0625	1.72193	2	2
chr1	3806358	rs10909819	0.818182	0.384615	0.493801	0.315917	1	0.83397	2.0625	1.72006	2	2
chr1	3806643	rs4520357	1.31373	1.21649	0.989345	1.1478	1.00883	0.84912	2.08071	1.75131	2	2
chr1	3809423	rs11807227	1.23353	1.09548	1.0721	1.14927	1.00337	0.850851	2.06945	1.75488	2	2
chr1	4008028	rs10799162	0.913044	0.551724	0.802914	0.653072	1	0.85308	2.0625	1.75948	2	2
chr1	4008052	rs10915345	0.764706	0.71875	0.654576	0.820098	1	0.844987	2.0625	1.74278	2	2
chr1	4008230	.	1.36364	1.14545	1.25351	1.2468	1.00241	0.83744	2.06747	1.72722	2	2
chr1	4036413	rs7526523	1.125	0.829787	0.873445	0.811429	1	0.831521	2.0625	1.71501	2	2
chr1	4036424	rs7551254	1.02857	0.972222	0.777017	0.953864	1	0.836456	2.0625	1.72519	2	2
chr1	4036823	rs7526924	0.92	0.692308	0.863836	0.855346	1	0.847548	2.0625	1.74807	2	2
chr1	4475821	.	0.974359	0.8	0.796204	0.839455	1	0.845263	2.0625	1.74335	2	2
chr1	4482731	exomeSNP 0.0091743115	1.25	1.05556	1.15263	1.16986	1	0.853367	2.0625	1.76007	2	2
chr1	4632560	rs980092	1.54762	0.969136	1.26068	0.925503	1	0.849367	2.0625	1.75182	2	2
chr1	4632818	rs34339970	1.33333	0.875	1.0464	0.831367	1	0.854757	2.0625	1.76294	2	2
chr1	4632828	rs171317	1.07692	0.928571	0.789985	0.884938	1	0.853992	2.0625	1.76136	2	2
chr1	4653264	rs7518781	1.02564	0.975309	0.899083	1.06074	1	0.871987	2.0625	1.79847	2	2
chr1	4715401	.	1.14545	1.0411	1.09889	1.22754	0.987833	0.857828	2.0374	1.76927	2	2
chr1	4772053	rs1061968	1.23077	1.05556	1.17462	1.24478	0.990788	0.858903	2.0435	1.77149	2	2
chr1	4834606	rs389959	1.1	0.909091	0.938983	0.963243	1	0.863736	2.0625	1.78146	2	2
chr1	5057848	rs9701766	0.666667	0.666667	0.451059	0.675658	1	0.856487	2.0625	1.7665	2	2
chr1	5057872	rs12134477	1	0.857143	1	0.866134	0.999764	0.858998	2.06201	1.77168	2	2
chr1	5081066	rs10915317	1.57143	0.8	1.3894	0.836203	1	0.867177	2.0625	1.78855	2	2
chr1	5550779	.	0.815789	0.66129	0.664454	0.723981	1	0.858321	2.0625	1.77029	2	2
chr1	5623965	rs9439613	1	0.833333	1	0.96638	1	0.863289	2.0625	1.78053	2	2
chr1	5924518	rs115526767	0.9375	0.761194	0.889906	0.939713	1	0.864819	2.0625	1.78369	2	2
chr1	5924746	rs1287635	1	0.25	1	0.428519	1	0.856269	2.0625	1.76606	2	2
chr1	5925371	rs1287634	0.461538	0.454545	0.412714	0.630135	1	0.857182	2.0625	1.76794	2	2
chr1	5926507	rs555164	1.19512	0.814286	1.11898	0.951775	1	0.859007	2.0625	1.7717	2	2
chr1	5928133	rs78598342	0.862069	0.846154	0.804651	1.00736	1	0.856318	2.0625	1.76616	2	2
chr1	5934490	rs868163	1.01176	0.969697	0.961661	1.1427	0.976883	0.848749	2.01482	1.75055	2	2
chr1	5934500	rs905467	0.989247	0.958333	0.939144	1.13134	0.993163	0.858981	2.0484	1.77165	2	2
chr1	5935162	rs1287637	0.8	0.714286	0.753291	0.901141	0.999726	0.846233	2.06193	1.74535	2	2
chr1	5935222	rs963030	1.45455	1	1.40784	1	0.990158	0.825281	2.0422	1.70214	2	2
chr1	5937091	rs1622955	1	0.5	1	0.68199	1	0.796494	2.0625	1.64277	2	2
chr1	5937168	rs3747992	0.958333	0.65625	0.911767	0.83824	1	0.799073	2.0625	1.64809	2	2
chr1	5937391	rs3747989	0.977273	0.913793	0.930707	1.09578	1	0.797883	2.0625	1.64563	2	2
chr1	5937413	rs3747988	0.916667	0.792453	0.870101	0.974443	1	0.794293	2.0625	1.63823	2	2
chr1	5939544	rs11121915	1.5082	1.15714	1.25664	1.13878	1	0.803029	2.0625	1.65625	2	2
chr1	5948677	rs2282281	1.06522	0.978102	0.79136	0.94363	1	0.789817	2.0625	1.629	2	2
chr1	5964991	rs3737234	1.46154	1.23529	1.38221	1.36913	1	0.793215	2.0625	1.63601	2	2
chr1	5965179	rs11122125	0.875	0.555556	0.668443	0.571715	1	0.792683	2.0625	1.63491	2	2
chr1	6027167	rs875574	0.8	0.6	0.603859	0.624558	1	0.767795	2.0625	1.58358	2	2
chr1	6027252	rs875573	1.28571	1.16667	1.08957	1.19122	1	0.76593	2.0625	1.57973	2	2
chr1	6046432	rs1295111	0.666667	0.384615	0.522889	0.4541	1	0.759247	2.0625	1.56595	2	2
chr1	6100458	rs12566866	0.65	0.6	0.517533	0.679881	1	0.768199	2.0625	1.58441	2	2
chr1	6101771	rs1295086	1.77419	1.14286	1.56734	1.15878	1	0.752863	2.0625	1.55278	2	2
chr1	6145465	rs7512313	1	0.428571	1	0.476998	1	0.728074	2.0625	1.50165	2	2
chr1	6149286	rs7553754	0.666667	0.25	0.592916	0.390281	1.00861	0.714448	2.08025	1.47355	2	2
chr1	6150637	rs12081978	2.16667	0.833333	2.11891	1.01142	1.01377	0.716863	2.09091	1.47853	2	2
chr1	6155332	rs1555144	0.875	0.8	0.828166	0.980865	1.00962	0.720357	2.08235	1.48574	2	2
chr1	6157282	rs749434	0.8	0.571429	0.729873	0.716041	1.00996	0.73332	2.08304	1.51247	2	2
chr1	6157434	rs2311802	0.836735	0.731707	0.766608	0.87632	1.00472	0.727858	2.07224	1.50121	2	2
chr1	6158562	rs2229002	1.03158	1	0.854313	1	1.00513	0.725769	2.07307	1.4969	2	2
chr1	6162054	rs6696489	1.88235	0.64	1.78497	0.809003	1.00579	0.726421	2.07443	1.49824	2	2
chr1	6166701	.	1.14634	1.06818	1.08885	1.2571	1	0.730799	2.0625	1.50727	2	2
chr1	6171992	rs59788818	1.09091	0.823529	1.02844	0.977804	1	0.729098	2.0625	1.50376	2	2
chr1	6172840	rs67289110	1.33333	0.375	1.2369	0.490279	1	0.730341	2.0625	1.50633	2	2
chr1	6172875	rs4908515	1.7	0.857143	1.60357	0.972422	1	0.732552	2.0625	1.51089	2	2
chr1	6184092	rs2843493	0.868421	0.648649	0.818566	0.822133	1.02422	0.753398	2.11246	1.55388	2	2
chr1	6184192	rs2273041	0.9	0.795918	0.850145	0.969403	1.04047	0.747324	2.14597	1.54136	2	2
chr1	6184286	rs2273040	1	0.538462	1	0.711946	1.04479	0.754767	2.15487	1.55671	2	2
chr1	6185532	rs2273037	1.57692	0.735294	1.53053	0.918325	1.0622	0.76361	2.19079	1.57495	2	2
chr1	6188377	rs72632513	1.5	0.769231	1.39503	0.875744	1.02625	0.746987	2.11665	1.54066	2	2
chr1	6188546	rs2273034	0.975	0.815789	0.918574	0.978441	1.02636	0.764568	2.11688	1.57692	2	2
chr1	6188779	rs2273033	1.32143	0.928571	1.27507	1.11181	1.03337	0.776828	2.13132	1.60221	2	2
chr1	6195493	rs2250504	1.06667	0.933333	1.01078	1.09678	1.0078	0.785216	2.07859	1.61951	2	2
chr1	6195548	rs72632517	0.8	0.5	0.744112	0.663448	1.00022	0.770189	2.06296	1.58851	2	2
chr1	6196869	rs2250358	1.0303	0.903226	0.943688	1.02896	1.00892	0.78309	2.08089	1.61512	2	2
chr1	6196943	rs2746066	0.977778	0.869565	0.891163	0.995303	1.0265	0.793499	2.11715	1.63659	2	2
chr1	6196951	rs2785582	0.902439	0.897436	0.815824	1.02317	1.02557	0.789016	2.11524	1.62735	2	2
chr1	6202161	rs77982107	1.07519	0.952941	1.02074	1.11858	1.00104	0.779845	2.06465	1.60843	2	2
chr1	6204266	rs9435102	0.984615	0.795918	0.917328	0.944022	1	0.772094	2.0625	1.59244	2	2
chr1	6209363	rs12565328	1.1017	1	1.02596	1	1	0.767313	2.0625	1.58258	2	2
chr1	6210970	rs12564469	1.57895	1.27586	1.51271	1.42528	1	0.783253	2.0625	1.61546	2	2
chr1	6211008	rs113545950	1.67568	0.847458	1.60944	0.996878	1	0.801852	2.0625	1.65382	2	2
chr1	6211183	rs9434711	0.727273	0.542857	0.661036	0.692277	1	0.800659	2.0625	1.65136	2	2
chr1	6269403	.	1.14286	0.777778	1.07473	0.962863	1	0.79645	2.0625	1.64268	2	2
chr1	6270856	exomeSNP 0.0091743115	0.466667	0.4375	0.417107	0.626828	1	0.794076	2.0625	1.63778	2	2
chr1	6271979	.	1.05	0.857143	1.00352	1.03959	1	0.810014	2.0625	1.67065	2	2
chr1	6294916	.	0.976744	0.727273	0.817083	0.78261	1	0.825363	2.0625	1.70231	2	2
chr1	6298470	.	1.47619	1.2381	1.30073	1.27983	1	0.791372	2.0625	1.6322	2	2
chr1	6298618	.	0.727273	0.428571	0.585622	0.49999	1	0.787244	2.0625	1.62369	2	2
chr1	6305292	rs61760836	1.1	0.956522	1.00809	1.12888	1	0.752751	2.0625	1.55255	2	2
chr1	6305303	rs61760837	1.42105	1.03704	1.32915	1.2094	1	0.743927	2.0625	1.53435	2	2
chr1	6305407	.	0.916667	0.684211	0.824761	0.85657	1	0.728147	2.0625	1.5018	2	2
chr1	6309319	rs1883608	1	0.4	1	0.51552	1	0.72709	2.0625	1.49962	2	2
chr1	6313938	rs12735670	0.803922	0.52459	0.757386	0.710949	1	0.713764	2.0625	1.47214	2	2
chr1	6314349	rs6696630	1.05556	0.619048	1.00902	0.805407	1	0.713571	2.0625	1.47174	2	2
chr1	6314479	rs12740426	0.851852	0.4	0.784261	0.547726	1.00029	0.710179	2.0631	1.46474	2	2
chr1	6314822	rs11590458	0.972222	0.72093	0.904631	0.868656	1.00114	0.710871	2.06484	1.46617	2	2
chr1	6393445	rs2235693	1	0.854167	1	0.965379	1	0.715577	2.0625	1.47588	2	2
chr1	6399711	rs2235692	1.0625	1	1.01543	1	1	0.72709	2.0625	1.49962	2	2
chr1	6420490	rs3827717	0.909091	0.333333	0.787791	0.423777	1	0.727847	2.0625	1.50118	2	2
chr1	6445423	.	0.769231	0.444444	0.718511	0.616301	1	0.726148	2.0625	1.49768	2	2
chr1	6473294	rs7529205	1.49123	1.23684	1.26796	1.23986	1.01237	0.731859	2.08801	1.50946	2	2
chr1	6479040	rs2235687	1.6	0.285714	1.43551	0.407654	1.00983	0.733393	2.08278	1.51262	2	2
chr1	6490016	rs12075883	0.869565	0.352941	0.817075	0.521718	1	0.728693	2.0625	1.50293	2	2
chr1	6500919	rs3817918	2	0.714286	1.89843	0.880653	1.00092	0.729478	2.06439	1.50455	2	2
chr1	6501044	rs2311045	1.16667	0.535714	1.0651	0.702082	1.02835	0.753244	2.12096	1.55357	2	2
chr1	6505671	rs11121879	1.14286	0.5	1.09283	0.673159	1.02871	0.737925	2.12171	1.52197	2	2
chr1	6521324	.	0.885714	0.715596	0.83488	0.905192	1.01354	0.725112	2.09043	1.49554	2	2
chr1	6526008	rs3007416	1.51515	1.04	1.44165	1.22256	1.00155	0.718534	2.0657	1.48198	2	2
chr1	6526183	rs3007417	1	0.909091	1	1.09165	1	0.724543	2.0625	1.49437	2	2
chr1	6527745	rs9435269	1.28571	0.972222	1.23474	1.14362	1.00618	0.720528	2.07525	1.48609	2	2
chr1	6528589	rs3138150	1.10145	0.833333	1.05305	1.02216	1.0154	0.723772	2.09427	1.49278	2	2
chr1	6529443	rs730600	0.95	0.833333	0.88565	0.985156	1.0165	0.732315	2.09654	1.5104	2	2
chr1	6529807	rs77492523	1.57143	1.11111	1.50708	1.26293	1.0431	0.750125	2.15138	1.54713	2	2
chr1	6529823	rs3007420	1.28571	1.125	1.22136	1.27682	1.03048	0.745528	2.12537	1.53765	2	2
chr1	6530435	rs2986753	0.983051	0.594595	0.931914	0.765699	1.03268	0.752431	2.1299	1.55189	2	2
chr1	6531589	rs74809741	1.15	0.897436	1.08845	1.08514	1.03806	0.766878	2.14099	1.58168	2	2
chr1	6533393	rs61741379	0.96875	0.903226	0.922401	1.08867	1.04666	0.775733	2.15874	1.59995	2	2
chr1	6534781	rs2986751	0.333333	0.25	0.253773	0.383572	1.02025	0.752192	2.10427	1.5514	2	2
chr1	6535644	.	1.625	1.36842	1.57868	1.5536	1.0117	0.780519	2.08662	1.60982	2	2
chr1	6557009	rs3007430	1.51282	1.08621	1.46338	1.2605	1.01055	0.792986	2.08425	1.63553	2	2
chr1	6579607	rs1556035	1.21951	0.617021	1.01976	0.638647	1	0.821036	2.0625	1.69339	2	2
chr1	6579653	rs41278014	1.04348	0.777778	0.843723	0.799403	1	0.838447	2.0625	1.7293	2	2
chr1	6585804	rs13513	0.764706	0.714286	0.441047	0.646054	1	0.839795	2.0625	1.73208	2	2
chr1	6585873	.	1.06667	0.568627	0.743008	0.500396	1.01575	0.826149	2.09499	1.70393	2	2
chr1	6589389	1000g_rs145122407	1.36364	0.769231	1.16267	0.789877	1.00769	0.811969	2.07837	1.67469	2	2
chr1	6591937	rs932112	1.57895	0.944444	1.30406	0.909241	1.01648	0.803289	2.0965	1.65678	2	2
chr1	6593532	rs11122083	1.1831	0.914286	0.819445	0.821098	1.01812	0.798801	2.09986	1.64753	2	2
chr1	6601773	rs3761927	2.25	1.6	1.75559	1.43857	1.00712	0.793989	2.07719	1.6376	2	2
chr1	6609559	rs11122091	0.896552	0.870968	0.596362	0.818269	1.01277	0.802831	2.08883	1.65584	2	2
chr1	6609836	1000g_rs144033566	1.38596	1.27358	1.08578	1.22089	1	0.799838	2.0625	1.64967	2	2
chr1	6609896	rs11579888	1.26	0.938776	0.95981	0.886077	1	0.777696	2.0625	1.604	2	2
chr1	6609958	rs11581831	1.29412	0.952381	0.993928	0.899682	1	0.789181	2.0625	1.62768	2	2
chr1	6610382	rs2063806	0.714286	0.533333	0.422781	0.486552	1	0.797979	2.0625	1.64583	2	2
chr1	6614230	rs10864625	1.27273	1.15385	1.16176	1.3141	1	0.795342	2.0625	1.64039	2	2
chr1	6614535	rs4908923	0.875	0.75	0.780323	0.920676	1	0.79228	2.0625	1.63408	2	2
chr1	6635306	rs34160967	0.853846	0.853448	0.794234	1.01157	1	0.796948	2.0625	1.6437	2	2
chr1	6636461	rs17492553	1.15873	1.12676	0.936298	1.13042	1	0.790496	2.0625	1.6304	2	2
chr1	6637171	rs12040340	1.48276	0.894737	1.37359	0.997039	1	0.808547	2.0625	1.66763	2	2
chr1	6649302	rs77070670	2	0.9	1.95364	1.08325	1	0.811856	2.0625	1.67445	2	2
chr1	6681375	rs6695474	1.32353	0.695652	1.18378	0.768806	1	0.797974	2.0625	1.64582	2	2
chr1	6681744	rs3747994	1.42105	0.740741	1.2813	0.813895	1	0.809584	2.0625	1.66977	2	2
chr1	6694927	rs2294532	1.33333	1	1.287	1	1	0.819986	2.0625	1.69122	2	2
chr1	6695802	rs6577583	1.02778	0.938272	0.701264	0.868195	1	0.831206	2.0625	1.71436	2	2
chr1	6704635	rs200458	1.25641	1.23864	1.06623	1.26807	1	0.826176	2.0625	1.70399	2	2
chr1	6705949	.	1.2	1.05714	1.08996	1.15858	1	0.829762	2.0625	1.71138	2	2
chr1	6713114	rs2235564	1.5	0.606061	1.22114	0.568062	1	0.82276	2.0625	1.69694	2	2
chr1	6867276	rs12070784	0.666667	0.625	0.380895	0.582175	1	0.788749	2.0625	1.6268	2	2
chr1	7151479	rs72640073	1.14966	1.14966	0.767099	1.04533	1	0.796965	2.0625	1.64374	2	2
chr1	7151665	rs12070592	0.636364	0.44	0.253803	0.335674	1	0.797875	2.0625	1.64562	2	2
chr1	7166332	rs72857584	0.888889	0.692308	0.656465	0.688287	1	0.802612	2.0625	1.65539	2	2
chr1	7202190	rs970973	1.23077	1.14286	1.10046	1.22475	1	0.792729	2.0625	1.635	2	2
chr1	7289777	rs4243824	1.37931	0.75	1.32471	0.915395	1	0.791504	2.0625	1.63248	2	2
chr1	7527996	rs1201529	0.875	0.859649	0.751014	0.947523	1	0.786297	2.0625	1.62174	2	2
chr1	7723957	rs12128526	0.962766	0.795455	0.916281	0.977869	1	0.78345	2.0625	1.61587	2	2
chr1	7725284	rs4908671	1.28571	1	1.23923	1	1	0.787376	2.0625	1.62396	2	2
chr1	7725414	rs4908672	0.6	0.5	0.553515	0.682415	1	0.8057	2.0625	1.66176	2	2
chr1	7737799	rs3011926	1.14414	1	1.03993	1	1	0.82674	2.0625	1.70515	2	2
chr1	7792411	rs2301488	1.11111	1	1.03578	1	1	0.8456	2.0625	1.74405	2	2
chr1	7796641	rs2071985	1.31579	0.944444	1.22546	1.06617	1	0.834095	2.0625	1.72032	2	2
chr1	7808075	rs12755390	1	0.833333	1	0.79772	1	0.809317	2.0625	1.66922	2	2
chr1	7826347	rs697672	0.894737	0.611111	0.50459	0.502436	1	0.806806	2.0625	1.66404	2	2
chr1	7839405	rs697677	2.25	1	1.95322	1	1	0.81299	2.0625	1.67679	2	2
chr1	7845695	rs228729	1.56667	1.5	1.24183	1.43101	1	0.837252	2.0625	1.72683	2	2
chr1	7848557	rs11121023	0.8	0.5	0.542173	0.477046	1	0.834116	2.0625	1.72036	2	2
chr1	7870418	rs228671	1.2	1.19048	0.98319	1.19852	1	0.828363	2.0625	1.7085	2	2
chr1	7879322	rs228690	1.77083	1.36207	1.47886	1.31497	1	0.810741	2.0625	1.67215	2	2
chr1	7887579	rs228697	1.07527	0.963303	0.995583	1.09673	1	0.814655	2.0625	1.68023	2	2
chr1	7890117	rs2640909	0.927419	0.766667	0.818249	0.868969	1	0.812344	2.0625	1.67546	2	2
chr1	7890264	rs1773135	0.806723	0.698276	0.697552	0.800578	1	0.808326	2.0625	1.66717	2	2
chr1	7896182	rs12034453	1	0.833333	1	0.749071	1	0.80289	2.0625	1.65596	2	2
chr1	7897228	rs228654	1.44828	0.903226	1.10912	0.825102	1	0.796871	2.0625	1.64355	2	2
chr1	7906914	rs10864317	1.26667	1.24561	0.881458	1.13976	1	0.808698	2.0625	1.66794	2	2
chr1	7998249	rs9657966	1.2381	1.14516	1.00292	1.13905	1	0.806639	2.0625	1.66369	2	2
chr1	8025275	rs7517357	1	0.4	1	0.344829	1	0.813782	2.0625	1.67842	2	2
chr1	8029510	rs56327722	2.07692	1.15789	1.66085	1.03487	1	0.816541	2.0625	1.68412	2	2
chr1	8066914	rs225100	1.38065	1.22599	1.00301	1.12452	1	0.820148	2.0625	1.69155	2	2
chr1	8067116	.	1.32	1.31034	0.942364	1.20888	1	0.800039	2.0625	1.65008	2	2
chr1	8067541	rs56283549	0.714286	0.571429	0.361577	0.484882	1	0.791245	2.0625	1.63194	2	2
chr1	8181825	rs7550111	1.05	0.931034	0.858372	0.959283	1	0.827009	2.0625	1.70571	2	2
chr1	8184231	rs6689114	0.666667	0.5	0.328085	0.422235	1	0.797171	2.0625	1.64417	2	2
chr1	8184303	rs6701660	1.6	0.857143	1.26142	0.779377	1	0.801738	2.0625	1.65358	2	2
chr1	8185052	rs61772247	1.22619	1.12245	0.887609	1.04468	1	0.793029	2.0625	1.63562	2	2
chr1	8268620	rs6661746	0.666667	0.5	0.492375	0.542725	1	0.797082	2.0625	1.64398	2	2
chr1	8268715	rs6701941	1.66667	0.911765	1.49238	0.954489	1	0.787562	2.0625	1.62435	2	2
chr1	8268913	rs6687168	1.24324	1.04878	1.06895	1.0915	1	0.792437	2.0625	1.6344	2	2
chr1	8395441	rs2305016	1.10843	0.747664	1.06209	0.931048	1	0.792049	2.0625	1.6336	2	2
chr1	8397803	rs7520373	0.87234	0.8	0.772231	0.911471	1	0.806423	2.0625	1.66325	2	2
chr1	8404093	rs1055236	0.765957	0.607143	0.714295	0.777325	1	0.814767	2.0625	1.68046	2	2
chr1	8418294	.	0.71875	0.673469	0.671939	0.860553	1	0.804612	2.0625	1.65951	2	2
chr1	8418644	rs11121172	1.41667	1.23529	1.36986	1.42238	1.0368	0.791469	2.13841	1.6324	2	2
chr1	8418650	rs1058766	1.5	1.22222	1.45319	1.40931	1.03562	0.804733	2.13597	1.65976	2	2
chr1	8419629	rs7525559	1.33333	0.25	1.2847	0.43895	1.01019	0.803186	2.08352	1.65657	2	2
chr1	8421092	rs2784735	1.625	1.09524	1.56778	1.28422	1.00742	0.793975	2.07781	1.63757	2	2
chr1	8928125	rs2071412	1.15909	1.13208	0.977062	1.16828	1.0248	0.783875	2.11364	1.61674	2	2
chr1	8939310	rs1359591	1.33333	0.333333	1.07741	0.311769	1.04854	0.805123	2.16262	1.66057	2	2
chr1	9009444	rs2274328	1.16393	1.03175	1.08481	1.16582	1.05392	0.814039	2.1737	1.67896	2	2
chr1	9009470	rs2274330	1.32653	1.05	1.24741	1.18407	1.0712	0.832694	2.20934	1.71743	2	2
chr1	9009547	rs2274331	1.40741	1.16	1.32829	1.29407	1.05696	0.834468	2.17998	1.72109	2	2
chr1	9009712	rs113523347	0.75	0.333333	0.670879	0.467404	1.05289	0.824071	2.17158	1.69965	2	2
chr1	9011586	rs3765968	1.0614	1.05618	0.935427	1.14216	1.12977	0.852054	2.33014	1.75736	2	2
chr1	9011722	rs3765966	1.47619	1.35484	1.35021	1.44082	1.12049	0.85084	2.31101	1.75486	2	2
chr1	9034421	rs3765964	1.15842	1.15596	1.04838	1.2574	1.11834	0.832323	2.30657	1.71667	2	2
chr1	9034598	rs3765963	1.44086	1.17347	1.13188	1.11488	1.1164	0.833467	2.30256	1.71902	2	2
chr1	9099727	rs769897	1.13158	0.813953	1.06734	1.00066	1.13743	0.840332	2.34595	1.73318	2	2
chr1	9117371	rs11121310	2.5	0.8	2.23142	0.769281	1.13866	0.842313	2.34848	1.73727	2	2
chr1	9117786	rs79114714	1.23077	0.8	0.962186	0.769281	1.15555	0.846957	2.38333	1.74685	2	2
chr1	9129620	rs5438	1.02532	0.945946	0.847125	0.985371	1.13698	0.829226	2.34502	1.71028	2	2
chr1	9165566	1000g_.	0.961538	0.65	0.914384	0.829784	1.14438	0.814154	2.36029	1.67919	2	2
chr1	9165818	rs12753196	1.54545	0.705882	1.4983	0.885667	1.203	0.807953	2.48118	1.6664	2	2
chr1	9305248	.	1.19231	1.02105	1.12148	1.16482	1.21134	0.813579	2.49839	1.67801	2	2
chr1	9305445	rs34603401	1.10112	1.10084	1.0303	1.24461	1.20282	0.801129	2.48081	1.65233	2	2
chr1	9323910	rs6688832	0.933333	0.85	0.881083	1.01918	1.20521	0.822899	2.48574	1.69723	2	2
chr1	9324571	rs9434742	0.853448	0.648	0.805882	0.836168	1.20256	0.812619	2.48028	1.67603	2	2
chr1	9324670	rs9434743	0.804878	0.52381	0.757311	0.711977	1.18868	0.803272	2.45165	1.65675	2	2
chr1	9325001	rs41280760	3	1.25	2.95243	1.43817	1.1713	0.782872	2.41581	1.61467	2	2
chr1	9427842	rs2275458	1.25	0.75	1.19555	0.915635	1.16698	0.788922	2.40689	1.62715	2	2
chr1	9427869	rs2275457	1	0.333333	1	0.498969	1.16103	0.782272	2.39462	1.61344	2	2
chr1	9486608	rs9442581	1	0.890244	1	0.967645	1.17096	0.786017	2.41511	1.62116	2	2
chr1	9510150	rs12565445	1.6	1.07143	1.44534	1.13117	1.18536	0.757437	2.4448	1.56221	2	2
chr1	9510246	rs72866224	0.908163	0.780952	0.753505	0.840692	1.18999	0.760778	2.45435	1.5691	2	2
chr1	9630577	rs115161668	1.52	1.06667	1.21267	1.00917	1.19897	0.768358	2.47288	1.58474	2	2
chr1	9714247	rs9430611	0.875	0.742857	0.775538	0.854994	1.16093	0.775568	2.39441	1.59961	2	2
chr1	9996744	rs34101989	2.14286	1.06897	1.69005	0.926996	1.15898	0.780661	2.39041	1.61011	2	2
chr1	10478832	exomeSNP 0.0091743115	3.4	0.25	3.16039	0.240535	1.17569	0.783091	2.42485	1.61512	2	2
chr1	10511360	rs8192489	1.91667	1.33333	1.83474	1.46425	1.18704	0.78841	2.44827	1.62609	2	2
chr1	10519195	.	1.08824	0.875	0.704299	0.769881	1.17311	0.791763	2.41954	1.63301	2	2
chr1	10596269	.	1.43373	1.04706	1.15395	1.00841	1.16086	0.777508	2.39428	1.60361	2	2
chr1	10659515	rs34711287	1	0.75	1	0.836837	1.15813	0.774574	2.38864	1.59756	2	2
chr1	10700175	.	0.852941	0.695652	0.803339	0.884993	1.15422	0.767347	2.38057	1.58265	2	2
chr1	10703248	.	0.823529	0.470588	0.772141	0.641248	1.16752	0.77448	2.40801	1.59736	2	2
chr1	10714385	.	0.625	0.541667	0.532433	0.661009	1.16963	0.782562	2.41235	1.61403	2	2
chr1	10720645	rs515330	0.791667	0.742857	0.745087	0.92936	1.10617	0.772663	2.28147	1.59362	2	2
chr1	11016961	.	1.78571	1.46667	1.66809	1.56066	1.09699	0.770855	2.26254	1.58989	2	2
chr1	11036050	rs79323519	1.66667	0.285714	1.50906	0.342857	1.08382	0.779855	2.23538	1.60845	2	2
chr1	11090897	rs2273346	1.51613	1.22857	1.28007	1.22179	1.07941	0.778223	2.22628	1.60509	2	2
chr1	11090916	rs12711521	1.59091	1.25	1.35485	1.24322	1.06375	0.779728	2.19399	1.60819	2	2
chr1	11091031	rs9430176	1.25	1	1.01394	1	1.07145	0.774675	2.20987	1.59777	2	2
chr1	11097867	rs12142107	1.15789	0.955224	0.900068	0.93227	1.0514	0.759623	2.16851	1.56672	2	2
chr1	11103348	rs72550852	1.48649	0.956522	1.38159	1.06311	1.05048	0.750571	2.16661	1.54805	2	2
chr1	11104912	.	1.33333	1	1.27762	1	1.0161	0.744153	2.09571	1.53482	2	2
chr1	11119135	rs743577	1.11111	0.833333	1.05259	0.992972	1	0.815704	2.0625	1.68239	2	2
chr1	11126697	rs41274498	1.06061	0.781609	0.729592	0.708645	1	0.830945	2.0625	1.71382	2	2
chr1	11126848	rs41274502	1.27381	1.22368	0.942795	1.15072	1	0.789187	2.0625	1.6277	2	2
chr1	11128001	rs2791657	1.04545	0.833333	0.755929	0.787913	1	0.795794	2.0625	1.64133	2	2
chr1	11128654	rs2791655	1.44444	1.05333	1.23151	1.06443	1	0.798514	2.0625	1.64694	2	2
chr1	11132217	rs1130683	1.13158	1.02778	0.824743	0.970613	1	0.800115	2.0625	1.65024	2	2
chr1	11132238	.	1.22857	1.17857	0.921735	1.12141	1	0.793672	2.0625	1.63695	2	2
chr1	11133956	rs10082000	1.2	0.909091	0.901824	0.857756	1	0.790911	2.0625	1.63125	2	2
chr1	11134494	rs12121163	0.869565	0.833333	0.578677	0.786975	1	0.782833	2.0625	1.61459	2	2
chr1	11136815	rs72870088	1.125	0.944444	0.858798	0.915432	1	0.791847	2.0625	1.63318	2	2
chr1	11136838	rs17036297	1.21053	1.20833	0.944325	1.17932	1	0.822442	2.0625	1.69629	2	2
chr1	11137294	rs3737619	1	0.6	1	0.678992	1	0.831951	2.0625	1.7159	2	2
chr1	11139731	1000g_rs144662222	0.705882	0.45	0.570874	0.52752	0.985967	0.817516	2.03356	1.68613	2	2
chr1	11140663	rs12127601	1.06667	0.631579	0.746055	0.565326	0.9848	0.813173	2.03115	1.67717	2	2
chr1	11141030	rs2273338	0.910714	0.787879	0.590102	0.721626	0.997511	0.811888	2.05737	1.67452	2	2
chr1	11141102	rs2273337	1.13043	0.803571	1.03868	0.923778	0.980618	0.807825	2.02252	1.66614	2	2
chr1	11141406	rs72871405	0.705882	0.611111	0.614129	0.731317	0.971237	0.809367	2.00318	1.66932	2	2
chr1	11147241	rs12136825	1.75	0.25	1.51369	0.243029	0.969058	0.806392	1.99868	1.66318	2	2
chr1	11148246	.	1.49367	1.28571	1.12164	1.18754	0.971591	0.815941	2.00391	1.68288	2	2
chr1	11150682	rs3737621	1.16949	0.877193	1.00101	0.924878	0.979149	0.808592	2.01949	1.66772	2	2
chr1	11151314	rs2273336	0.969697	0.861111	0.688767	0.821659	0.976293	0.812028	2.0136	1.67481	2	2
chr1	11151480	rs2273335	1.73171	1.15315	1.45078	1.1137	0.969766	0.803689	2.00014	1.65761	2	2
chr1	11159823	rs12133922	1.21127	1.01818	1.16463	1.20484	0.98188	0.811878	2.02513	1.6745	2	2
chr1	11159968	rs17552394	1	0.73913	1	0.925792	0.999599	0.817091	2.06167	1.68525	2	2
chr1	11159989	rs17552387	0.941176	0.888889	0.894542	1.07555	1	0.811773	2.0625	1.67428	2	2
chr1	11167146	rs12139042	1.45614	1.02941	1.18169	0.994521	1	0.797789	2.0625	1.64544	2	2
chr1	11167760	rs12117235	0.846154	0.8	0.432006	0.678014	1	0.797446	2.0625	1.64473	2	2
chr1	11167829	rs12117241	0.666667	0.25	0.252519	0.128014	1	0.78514	2.0625	1.61935	2	2
chr1	11168529	rs112932533	1.22222	0.875	0.976597	0.861035	1	0.798491	2.0625	1.64689	2	2
chr1	11169676	rs2275525	1.59375	0.934783	1.30681	0.89115	1	0.79655	2.0625	1.64288	2	2
chr1	11171226	rs17036350	1.125	0.974684	0.84101	0.933096	1	0.798903	2.0625	1.64774	2	2
chr1	11181457	rs17235633	1.13265	0.990099	0.977408	1.04932	1	0.800399	2.0625	1.65082	2	2
chr1	11182261	rs113055615	1.11111	0.813953	0.982863	0.897789	1	0.796942	2.0625	1.64369	2	2
chr1	11184489	rs868080	1.08054	1.04587	0.810643	1.01422	1	0.795377	2.0625	1.64047	2	2
chr1	11186897	rs3737611	1.43956	0.936364	1.18465	0.915544	1	0.839382	2.0625	1.73122	2	2
chr1	11188491	.	0.96	0.947368	0.664532	0.897875	1	0.837188	2.0625	1.7267	2	2
chr1	11189191	rs3730379	1.27273	0.814815	1.02267	0.797566	0.998639	0.844313	2.05969	1.74139	2	2
chr1	11193401	rs12141233	1.36	1.16667	1.21237	1.23267	1	0.846087	2.0625	1.74505	2	2
chr1	11193406	rs17235612	1.63636	1.22222	1.48873	1.28823	0.986801	0.839	2.03528	1.73044	2	2
chr1	11193408	rs12122483	1.7	1.25926	1.55237	1.32527	0.986156	0.832323	2.03395	1.71667	2	2
chr1	11194591	rs3730381	1.12766	0.676923	1.01321	0.774011	0.994533	0.82987	2.05122	1.71161	2	2
chr1	11205058	rs1057079	1.29119	1.09732	1.01674	1.06242	1	0.813872	2.0625	1.67861	2	2
chr1	11206690	rs2275942	1.19512	0.813559	0.988322	0.829524	1	0.800837	2.0625	1.65173	2	2
chr1	11209560	rs41274512	1.31373	1.19672	1.10479	1.21098	1	0.79265	2.0625	1.63484	2	2
chr1	11227360	rs17235598	1.11765	0.777778	0.861491	0.756043	1	0.780886	2.0625	1.61058	2	2
chr1	11227365	rs58667988	1.11765	0.777778	0.861491	0.756043	1	0.787386	2.0625	1.62398	2	2
chr1	11252552	rs10864492	0.5	0.454545	0.28319	0.462593	1	0.806597	2.0625	1.66361	2	2
chr1	11253844	rs12122575	1.08	0.642857	0.98074	0.755203	1	0.7914	2.0625	1.63226	2	2
chr1	11254843	rs12143172	1.02381	0.875	0.856931	0.924068	1	0.787989	2.0625	1.62523	2	2
chr1	11255008	rs2076658	1.02941	1	0.862533	1	1	0.792435	2.0625	1.6344	2	2
chr1	11259830	rs11121697	0.571429	0.35	0.396418	0.392114	1	0.776631	2.0625	1.6018	2	2
chr1	11264828	rs2273127	0.818182	0.8	0.670871	0.866294	1	0.784792	2.0625	1.61863	2	2
chr1	11289161	rs2076655	1.13333	1.0625	0.95942	1.10555	1	0.782117	2.0625	1.61312	2	2
chr1	11292666	rs10864495	1.08333	0.7	0.801326	0.659795	1	0.796048	2.0625	1.64185	2	2
chr1	11298739	rs12132215	1.25	0.885714	1.14399	0.991184	1	0.79728	2.0625	1.64439	2	2
chr1	11303153	rs12141961	1.45455	0.814815	1.26805	0.847298	1	0.801706	2.0625	1.65352	2	2
chr1	11317310	rs12121319	1.5	0.782609	1.38651	0.88064	0.99778	0.796611	2.05792	1.64301	2	2
chr1	11317320	rs2092642	1.5	0.684211	1.38651	0.782242	1	0.80916	2.0625	1.66889	2	2
chr1	11318763	rs2076657	0.933333	0.666667	0.623439	0.607465	1	0.813118	2.0625	1.67706	2	2
chr1	11319587	rs4845988	1.58333	0.866667	1.41835	0.917372	1	0.821319	2.0625	1.69397	2	2
chr1	11371816	.	0.97619	0.857143	0.872879	0.96534	1	0.79698	2.0625	1.64377	2	2
chr1	11418276	rs12040952	1.09677	1.08163	0.94375	1.14282	1	0.802323	2.0625	1.65479	2	2
chr1	11422737	rs2744858	1.71053	1.10417	1.62136	1.22714	1	0.790999	2.0625	1.63144	2	2
chr1	11424095	rs2788575	1	0.857143	1	0.962753	1	0.785626	2.0625	1.62035	2	2
chr1	11424109	rs2788574	0.977778	0.823529	0.871909	0.929139	1	0.794624	2.0625	1.63891	2	2
chr1	11432744	rs2982364	1.21739	0.703704	1.10336	0.801201	1	0.79587	2.0625	1.64148	2	2
chr1	11435942	rs2335404	0.857143	0.631579	0.679138	0.671161	1	0.794928	2.0625	1.63954	2	2
chr1	11436157	rs2335405	0.9375	0.867647	0.759495	0.907229	1	0.789541	2.0625	1.62843	2	2
chr1	11561593	rs2817580	0.746479	0.740741	0.699062	0.919748	1	0.790156	2.0625	1.6297	2	2
chr1	11562276	rs2076465	0.833333	0.666667	0.785917	0.845673	1	0.77032	2.0625	1.58879	2	2
chr1	11574366	rs10864515	1.13462	0.860465	0.972979	0.914077	1	0.767074	2.0625	1.58209	2	2
chr1	11575260	rs17036947	0.833333	0.3	0.76068	0.441579	1	0.775108	2.0625	1.59866	2	2
chr1	11575375	rs2594318	1.37931	1.25641	1.30666	1.39799	1	0.789247	2.0625	1.62782	2	2
chr1	11579470	rs2072994	0.943662	0.890411	0.895743	1.06809	1	0.803279	2.0625	1.65676	2	2
chr1	11579504	rs2072993	1.07042	0.948454	1.0225	1.12613	1	0.825403	2.0625	1.70239	2	2
chr1	11584164	rs2076469	1.5	0.615385	1.4086	0.735965	1	0.816952	2.0625	1.68496	2	2
chr1	11586677	rs2745260	1.11111	0.964286	1.0245	1.09002	1	0.828271	2.0625	1.70831	2	2
chr1	11593785	rs78127016	1	0.5	1	0.532181	1	0.826257	2.0625	1.70415	2	2
chr1	11596633	.	1.01695	0.785714	0.967544	0.974993	1	0.824875	2.0625	1.7013	2	2
chr1	11596682	.	1.05128	0.875	1.00188	1.06428	1	0.841905	2.0625	1.73643	2	2
chr1	11671810	.	1.15584	1.05063	1.02532	1.13233	1	0.839938	2.0625	1.73237	2	2
chr1	11671998	.	0.85	0.745098	0.719477	0.826796	1	0.829776	2.0625	1.71141	2	2
chr1	11672089	rs72636881	1.16667	0.777778	1.03614	0.859476	1	0.844553	2.0625	1.74189	2	2
chr1	11708736	rs1055547	1.19565	1.18182	1.14917	1.36426	1	0.829299	2.0625	1.71043	2	2
chr1	11710312	rs76578489	1	0.333333	1	0.511394	1	0.817193	2.0625	1.68546	2	2
chr1	11735652	rs2233025	1.28125	0.823529	1.19399	0.94857	1.00151	0.818078	2.06562	1.68729	2	2
chr1	11735877	rs2233022	0.872727	0.764706	0.785471	0.889746	1.0152	0.830017	2.09384	1.71191	2	2
chr1	11736011	.	1.05556	1	0.968299	1	1.01393	0.831724	2.09123	1.71543	2	2
chr1	11737051	rs2294638	1.25455	0.985507	1.16622	1.10939	1.01661	0.847101	2.09675	1.74715	2	2
chr1	11740358	rs7417320	0.943182	0.822785	0.894074	0.997773	1.0027	0.835149	2.06806	1.72249	2	2
chr1	11791842	1000g_rs185578962	1.46	0.947368	1.23704	0.950622	1.01213	0.831349	2.08751	1.71466	2	2
chr1	11824242	rs4845876	1	0.733333	1	0.861226	1.0321	0.829003	2.12871	1.70982	2	2
chr1	11824303	rs4845877	1.14286	0.958333	1.05821	1.08623	1.01933	0.838011	2.10238	1.7284	2	2
chr1	11824346	rs4845878	1.25	1.19231	1.16535	1.3202	1.01857	0.82887	2.1008	1.70954	2	2
chr1	11824556	rs4845879	1.19512	1.13333	1.11047	1.26123	1.02233	0.831413	2.10855	1.71479	2	2
chr1	11824575	rs10864536	1.28571	0.972973	1.20107	1.10087	1.02334	0.827558	2.11065	1.70684	2	2
chr1	11824578	rs11121825	1.2963	0.815789	1.21165	0.943682	1.01204	0.814116	2.08732	1.67911	2	2
chr1	11824621	rs11121826	0.695652	0.653846	0.611004	0.781738	1	0.799353	2.0625	1.64867	2	2
chr1	11825851	rs10218813	1.27273	0.547619	1.22626	0.730146	1.01307	0.794449	2.08946	1.63855	2	2
chr1	11826630	rs6668699	1.31579	1	1.23965	1	1.03379	0.783377	2.1322	1.61572	2	2
chr1	11828238	rs4845880	1.17949	1.15789	1.12836	1.32901	1.03653	0.781519	2.13785	1.61188	2	2
chr1	11828319	rs4845881	1.275	1.0566	1.22387	1.22772	1.04192	0.79928	2.14895	1.64852	2	2
chr1	11831595	rs55990971	1.01818	0.842105	0.932372	0.968722	1.02555	0.792946	2.1152	1.63545	2	2
chr1	11831615	rs6667720	0.932203	0.807018	0.846393	0.933635	1.01992	0.788865	2.10358	1.62703	2	2
chr1	11831756	rs6680385	0.947368	0.888889	0.861558	1.01551	1.03704	0.806775	2.13889	1.66397	2	2
chr1	11832100	rs11121827	1.25	0.777778	1.19747	0.946489	1.03184	0.799432	2.12818	1.64883	2	2
chr1	11832311	rs10779764	1.71429	0.882353	1.66176	1.05106	1.03534	0.794823	2.1354	1.63932	2	2
chr1	11836628	rs6699881	1	0.837838	1	1.02423	1.02778	0.795901	2.1198	1.64155	2	2
chr1	11836682	rs7538516	1	0.611111	1	0.797507	1.02778	0.800962	2.1198	1.65198	2	2
chr1	11838556	rs80001635	1.16667	0.428571	1.12036	0.613549	1.02627	0.796241	2.11667	1.64225	2	2
chr1	11839208	rs41301989	1	0.666667	1	0.851644	1.01939	0.788121	2.10249	1.6255	2	2
chr1	11839966	rs4846043	0.692308	0.444444	0.640014	0.634121	1.01857	0.786655	2.10081	1.62248	2	2
chr1	11839971	rs41275460	0.666667	0.444444	0.614373	0.634121	1.01485	0.790027	2.09312	1.62943	2	2
chr1	11842144	rs10864542	1.21429	0.52381	1.16357	0.695666	1.00897	0.798783	2.08101	1.64749	2	2
chr1	11842476	exomeSNP 0.0091743115	1.75	0.333333	1.69928	0.50519	1.02333	0.795828	2.11061	1.64139	2	2
chr1	11844330	rs10864543	1.28333	1.11864	1.23686	1.30479	1.02488	0.810387	2.11382	1.67142	2	2
chr1	11844454	rs41275464	1.21875	0.893617	1.17227	1.07976	1.01677	0.813425	2.09708	1.67769	2	2
chr1	11845169	rs11586659	0.731707	0.55814	0.670221	0.745862	1.01276	0.795386	2.08881	1.64048	2	2
chr1	11845518	rs2151655	0.666667	0.571429	0.605181	0.759151	1.00576	0.782534	2.07438	1.61398	2	2
chr1	11847436	rs2184226	1.5625	1.38889	1.51621	1.57314	1.00662	0.781809	2.07615	1.61248	2	2
chr1	11847759	rs3737966	1	0.714286	1	0.874394	1.01142	0.787106	2.08605	1.62341	2	2
chr1	11851185	rs55686944	1.09524	0.727273	1.0061	0.850278	1.01225	0.781775	2.08777	1.61241	2	2
chr1	11854755	rs1994798	1.06897	0.84507	0.995033	0.985137	1.04157	0.778671	2.14824	1.60601	2	2
chr1	11854815	.	1	0.883117	1	1.02318	1.01457	0.773	2.09255	1.59431	2	2
chr1	11856378	rs1801133	1.1194	0.833333	1.00972	0.935124	1.00928	0.77007	2.08164	1.58827	2	2
chr1	11896266	.	1.04878	0.952381	0.945272	1.06038	1	0.773818	2.0625	1.596	2	2
chr1	11900130	.	1.1831	1.10145	1.08435	1.21432	1	0.788113	2.0625	1.62548	2	2
chr1	11900134	.	1.18056	1.09589	1.08181	1.20876	1	0.780331	2.0625	1.60943	2	2
chr1	11907637	.	1.17318	1.15951	1.02372	1.22387	1.04268	0.771555	2.15053	1.59133	2	2
chr1	11980449	rs17037529	1.31944	0.703704	1.07036	0.687169	1.05108	0.77487	2.16785	1.59817	2	2
chr1	12009955	rs7529452	1.36735	1.07547	1.27594	1.19605	1.03503	0.772083	2.13474	1.59242	2	2
chr1	12014798	.	1.04444	0.945455	0.980043	1.09721	1	0.779308	2.0625	1.60732	2	2
chr1	12015154	rs2273288	1	0.6	1	0.751757	1	0.779251	2.0625	1.60721	2	2
chr1	12018378	rs2273290	1	0.666667	1	0.816446	1.01414	0.770065	2.09166	1.58826	2	2
chr1	12024235	rs1130529	1.01818	0.785714	0.959781	0.945526	1.01607	0.761126	2.09565	1.56982	2	2
chr1	12025468	.	1	0.9375	1	1.10315	1.02955	0.761482	2.12345	1.57056	2	2
chr1	12027204	rs2273293	0.944444	0.681818	0.88832	0.844915	1.02188	0.740569	2.10762	1.52742	2	2
chr1	12030995	rs59235751	2.25	0.75	2.13562	0.847156	1.02267	0.747082	2.10926	1.54086	2	2
chr1	12033113	rs3737961	0.88	0.73913	0.79767	0.869591	1.02455	0.761942	2.11312	1.57151	2	2
chr1	12033120	rs3820190	0.913044	0.8	0.830714	0.930461	1.02776	0.771353	2.11975	1.59092	2	2
chr1	12052405	rs6675934	0.4	0.4	0.245645	0.460008	1.01985	0.772032	2.10345	1.59232	2	2
chr1	12056440	rs2236056	1.44444	1.18182	1.3009	1.25152	1.02014	0.781148	2.10403	1.61112	2	2
chr1	12062205	rs2236057	1.22917	0.617647	1.15597	0.758577	1.02649	0.777741	2.11713	1.60409	2	2
chr1	12062361	rs2236058	2.2	0.333333	2.1268	0.474263	1.01972	0.773724	2.10318	1.5958	2	2
chr1	12066723	.	0.944444	0.584416	0.883098	0.740182	1.02243	0.77156	2.10875	1.59134	2	2
chr1	12071680	rs1042842	0.857143	0.590909	0.649841	0.606474	1.01983	0.768651	2.10341	1.58534	2	2
chr1	12088951	exomeSNP 0.018348623	0.5	0.428571	0.453608	0.611579	1.02262	0.78159	2.10915	1.61203	2	2
chr1	12175818	rs77569300	0.897059	0.741935	0.844511	0.910617	1.02299	0.770004	2.10992	1.58813	2	2
chr1	12198635	rs6419481	2.2	1.14286	2.14181	1.30297	1	0.744066	2.0625	1.53464	2	2
chr1	12251237	exomeSNP 0.0091743115	0.818182	0.333333	0.73226	0.459828	1	0.754706	2.0625	1.55658	2	2
chr1	12251808	rs653667	1.08333	0.583333	1.03646	0.770534	1	0.764243	2.0625	1.57625	2	2
chr1	12267270	rs5030792	1.33333	0.75	1.2706	0.903928	1.01243	0.747535	2.08815	1.54179	2	2
chr1	12339619	rs4845898	1.39344	1.17857	1.02547	1.0828	1.01582	0.751151	2.09513	1.54925	2	2
chr1	12395829	.	1.41667	1.41111	1.066	1.32582	1.01965	0.755998	2.10303	1.55925	2	2
chr1	12403034	.	1.33333	1.29268	1.09777	1.28628	1	0.77325	2.0625	1.59483	2	2
chr1	12406664	rs41279460	1.23881	1.20513	0.747154	1.04492	1	0.776855	2.0625	1.60226	2	2
chr1	12418700	rs10864552	1.21212	1.2	1.01874	1.22681	1	0.777932	2.0625	1.60448	2	2
chr1	12438522	.	1.29167	0.881356	1.14848	0.951378	1.00924	0.770449	2.08156	1.58905	2	2
chr1	12439645	.	1.10638	1.09434	0.867935	1.08575	1.00744	0.757706	2.07785	1.56277	2	2
chr1	12476880	.	1.4375	1.17073	1.16826	1.13954	1	0.756481	2.0625	1.56024	2	2
chr1	12515907	rs116038307	1.23077	1.17647	0.940833	1.13077	1	0.791871	2.0625	1.63323	2	2
chr1	12567160	rs78403005	1.20833	0.925926	1.15937	1.10122	1	0.79406	2.0625	1.63775	2	2
chr1	12587673	rs11121919	1.375	0.7	1.28798	0.825295	1	0.788567	2.0625	1.62642	2	2
chr1	12776134	rs3010874	0.4	0.2	0.192439	0.215358	1	0.789015	2.0625	1.62734	2	2
chr1	12776344	rs3000859	1.06818	0.9375	0.860621	0.952858	1	0.784977	2.0625	1.61902	2	2
chr1	12785749	rs11121969	0.931507	0.833333	0.740212	0.861855	1	0.805437	2.0625	1.66121	2	2
chr1	12786070	rs3000930	2	0.833333	1.80871	0.861855	1	0.810405	2.0625	1.67146	2	2
chr1	12835868	rs1812242	1.22472	1.1236	1.10842	1.21888	1	0.823179	2.0625	1.69781	2	2
chr1	12837634	rs848578	1.16216	1	1.01087	1	1.00067	0.812637	2.06388	1.67606	2	2
chr1	12907837	rs1736811	1.35	1.01333	1.11444	1.00693	1.00656	0.813117	2.07604	1.67705	2	2
chr1	13037719	rs77857793	0.833333	0.8	0.637656	0.824936	1	0.801095	2.0625	1.65226	2	2
chr1	13183439	rs28713604	0.967213	0.886598	0.808823	0.94305	1	0.782631	2.0625	1.61418	2	2
chr1	13522119	.	1.2	0.666667	1.11553	0.794752	1	0.780389	2.0625	1.60955	2	2
chr1	13523852	rs61780220	1.47368	0.846154	1.24337	0.843741	1	0.781163	2.0625	1.61115	2	2
chr1	13696330	rs731982	0.666667	0.25	0.484637	0.286203	1	0.787267	2.0625	1.62374	2	2
chr1	13742958	.	1.26923	0.535714	1.19183	0.671752	1	0.781811	2.0625	1.61249	2	2
chr1	13744712	rs61780220	1.14286	0.842105	0.912539	0.839693	1.00325	0.779735	2.0692	1.6082	2	2
chr1	13839382	rs2990682	0.882353	0.411765	0.817321	0.59816	1.01427	0.782417	2.09193	1.61373	2	2
chr1	13910152	rs12031781	0.8	0.75	0.748942	0.921245	1.01233	0.785764	2.08793	1.62064	2	2
chr1	13933855	rs35870640	1.78723	1.5	1.5738	1.5107	1.00333	0.792872	2.06937	1.6353	2	2
chr1	14000873	rs1832803	1.37736	0.975	1.19533	1.0112	1.03274	0.79861	2.13002	1.64713	2	2
chr1	14001018	rs4662010	1.31818	0.986487	1.13615	1.02269	1.03436	0.803005	2.13336	1.6562	2	2
chr1	14042309	rs7411176	0.95	0.705882	0.367982	0.510822	1.03703	0.804855	2.13888	1.66001	2	2
chr1	14059395	rs33969518	3.25	2.125	2.64967	1.92425	1	0.799787	2.0625	1.64956	2	2
chr1	14096821	rs1210110	1.66667	1.24	1.21414	1.09816	1	0.797161	2.0625	1.64414	2	2
chr1	14099763	rs10803426	1.07143	0.892308	0.72352	0.808718	1	0.798318	2.0625	1.64653	2	2
chr1	14099898	rs1203677	1.33333	0.666667	0.985425	0.583077	1	0.804626	2.0625	1.65954	2	2
chr1	14105139	rs2076324	1.12105	1.10732	0.845982	1.07199	1	0.803238	2.0625	1.65668	2	2
chr1	14105298	rs1203678	1.30165	1.29478	1.02658	1.25944	1	0.804894	2.0625	1.66009	2	2
chr1	14107360	rs41269807	1.04478	0.831325	0.92578	0.923988	1	0.812939	2.0625	1.67669	2	2
chr1	14109114	rs1203651	1.18321	0.992481	0.928748	0.97199	1	0.813032	2.0625	1.67688	2	2
chr1	14549415	rs579531	1.75	1.33333	1.5722	1.37309	1	0.820613	2.0625	1.69251	2	2
chr1	14609383	.	1.44578	1.15476	1.29347	1.21658	1	0.829399	2.0625	1.71064	2	2
chr1	16259423	.	1.21429	1.11364	1.0974	1.20835	1	0.831676	2.0625	1.71533	2	2
chr1	16363237	rs11557063	1	0.866667	1	1.05275	1.03148	0.830971	2.12743	1.71388	2	2
chr1	16373201	rs72506933	1.2	0.25	1.1334	0.398961	1.02985	0.825615	2.12407	1.70283	2	2
chr1	16383742	rs1057857	1.07547	1.0411	0.912467	1.09352	1.02895	0.809656	2.1222	1.66992	2	2
chr1	16543036	.	0.909091	0.791667	0.825791	0.921048	1.03074	0.818145	2.1259	1.68742	2	2
chr1	16679751	rs74055528	0.4	0.25	0.177999	0.253998	1.02846	0.808557	2.12119	1.66765	2	2
chr1	16725407	1000g_.	1	0.888889	1	1.02643	1.04712	0.828251	2.15969	1.70827	2	2
chr1	16725413	.	0.9375	0.75	0.861409	0.887546	1	0.80859	2.0625	1.66772	2	2
chr1	16862454	rs71248115	1.15054	1.03341	1.04241	1.13675	1	0.815698	2.0625	1.68238	2	2
chr1	16862461	rs1759228	1.14931	1.08072	1.04118	1.18406	1	0.819389	2.0625	1.68999	2	2
chr1	16862502	rs915326	1.10761	1.08333	0.999486	1.18668	1	0.821011	2.0625	1.69334	2	2
chr1	16862821	rs1755369	1	0.833333	1	0.936679	1	0.808043	2.0625	1.66659	2	2
chr1	16862858	rs71512920	1	0.5	1	0.603345	1	0.793838	2.0625	1.63729	2	2
chr1	16863398	rs71644008	1.09459	1	0.955827	1	1.00995	0.809774	2.08303	1.67016	2	2
chr1	16946336	rs11586784	0.833333	0.333333	0.749106	0.510181	1.01699	0.810649	2.09754	1.67196	2	2
chr1	16946535	rs437905	1	1	1	1	1	0.804151	2.0625	1.65856	2	2
chr1	16946630	rs61052943	2.33333	1	2.24911	1	1	0.806727	2.0625	1.66388	2	2
chr1	16969381	rs74606556	0.869565	0.705882	0.696731	0.749846	1	0.804848	2.0625	1.66	2	2
chr1	16972294	rs11260861	1.6	1	1.54488	1	1	0.808783	2.0625	1.66811	2	2
chr1	16973400	rs55782752	1.3	1.10345	1.25273	1.28287	1	0.821043	2.0625	1.6934	2	2
chr1	16974256	rs114217985	1.11111	0.538462	1.06308	0.715867	1	0.807102	2.0625	1.66465	2	2
chr1	16975202	rs71221164	1.02451	0.982456	0.965218	1.14102	1	0.797114	2.0625	1.64405	2	2
chr1	16976649	rs78855080	0.775862	0.717647	0.667883	0.821138	1	0.79986	2.0625	1.64971	2	2
chr1	16976679	rs78612194	0.835821	0.735849	0.727841	0.83934	1	0.805439	2.0625	1.66122	2	2
chr1	17023182	rs614461	0.785714	0.757576	0.739399	0.942709	1.05175	0.784864	2.16924	1.61878	2	2
chr1	17023209	rs112071224	1.375	0.793103	1.32868	0.978237	1.06687	0.781598	2.20041	1.61205	2	2
chr1	17023511	rs563144	1.23529	1	1.18898	1	1.08202	0.776969	2.23166	1.6025	2	2
chr1	17029549	.	1	0.625	1	0.778294	1.09624	0.770625	2.261	1.58941	2	2
chr1	17033854	rs2476568	1.65	1.56522	1.52892	1.71864	1.10821	0.75994	2.28569	1.56738	2	2
chr1	17046439	rs9728204	1.21053	1	1.15399	1	1.11319	0.764364	2.29595	1.5765	2	2
chr1	17083808	rs78855080	0.7	0.625	0.58142	0.718065	1.11181	0.761192	2.2931	1.56996	2	2
chr1	17084755	rs2761531	1.52174	1.31579	1.40906	1.41461	1.12289	0.777481	2.31596	1.60356	2	2
chr1	17084769	.	1.28571	1.125	1.17303	1.22382	1.12057	0.781582	2.31118	1.61201	2	2
chr1	17084815	rs71221163	0.636364	0.6	0.567542	0.746206	1.07674	0.783766	2.22078	1.61652	2	2
chr1	17085255	rs71221164	1.2	0.642857	1.13118	0.789063	1.13633	0.811999	2.34367	1.67475	2	2
chr1	17085542	rs2261754	1.1	0.59375	1.04846	0.783409	1.14857	0.832414	2.36893	1.71685	2	2
chr1	17085834	rs2005622	1.17391	0.708333	1.12237	0.897992	1.1512	0.840865	2.37435	1.73428	2	2
chr1	17197331	rs61768105	0.333333	0.285714	0.220893	0.384776	1.14852	0.854648	2.36883	1.76271	2	2
chr1	17197563	rs71512905	0.961905	0.955357	0.849464	1.05442	1.15241	0.85541	2.37685	1.76428	2	2
chr1	17197979	rs1755368	3	0.5	2.88317	0.594761	1.15492	0.852655	2.38203	1.7586	2	2
chr1	17198209	rs61768108	1.64286	0.9375	1.52602	1.03226	1.15475	0.847968	2.38167	1.74893	2	2
chr1	17198211	rs71512921	1.64286	0.941176	1.52602	1.03594	1.17005	0.85299	2.41323	1.75929	2	2
chr1	17198215	rs61768117	1.57143	0.888889	1.4546	0.983649	1.16507	0.835819	2.40295	1.72388	2	2
chr1	17198720	rs7367792	1.5	0.5	1.38317	0.594761	1.15197	0.827737	2.37594	1.70721	2	2
chr1	17248500	rs6683035	1.20588	0.55814	1.15921	0.744915	1.15197	0.828092	2.37594	1.70794	2	2
chr1	17249395	rs6586567	0.987342	0.760563	0.911606	0.898522	1.13892	0.791688	2.34901	1.63286	2	2
chr1	17250836	rs57174186	1.15	0.846154	1.10367	1.03143	1.11072	0.770251	2.29085	1.58864	2	2
chr1	17251004	.	0.972222	0.945946	0.925894	1.13122	1.13159	0.791285	2.3339	1.63202	2	2
chr1	17251055	rs9435703	0.892857	0.884615	0.846529	1.06989	1.16597	0.748641	2.40481	1.54407	2	2
chr1	17262942	rs7529769	2.66667	1.5	2.60345	1.65329	1.17106	0.73653	2.4153	1.51909	2	2
chr1	17262944	rs7521985	2	1.5	1.93678	1.65329	1.17758	0.740449	2.42876	1.52718	2	2
chr1	17262953	rs7521989	1.4	1.4	1.33678	1.55329	1.16708	0.745392	2.40711	1.53737	2	2
chr1	17265327	rs4269813	1.025	0.96875	0.977445	1.15691	1.16255	0.753677	2.39775	1.55446	2	2
chr1	17265366	rs4269812	1.13725	0.977273	1.0897	1.16543	1.15872	0.746185	2.38986	1.53901	2	2
chr1	17265560	rs78191062	0.857143	0.571429	0.748129	0.732973	1.19188	0.780953	2.45825	1.61072	2	2
chr1	17266536	rs9435714	0.777778	0.5	0.722312	0.689355	1.20159	0.759783	2.47827	1.56705	2	2
chr1	17267496	rs6586578	1.28571	0.941176	1.22901	1.10342	1.14468	0.777976	2.3609	1.60458	2	2
chr1	17270533	exomeSNP 0.0091743115	1.25	0.25	1.1692	0.428752	1.13197	0.750743	2.33469	1.54841	2	2
chr1	17273396	rs7537468	0.821429	0.551724	0.769914	0.741381	1.16145	0.724608	2.39549	1.4945	2	2
chr1	17273444	rs7545185	1	0.6	1	0.789657	1.13592	0.71359	2.34284	1.47178	2	2
chr1	18712268	.	1.27273	0.5	1.11119	0.5537	1.12021	0.728687	2.31043	1.50292	2	2
chr1	19071187	exomeSNP 0.06422018	0.470588	0.307692	0.251572	0.314014	1.11341	0.736049	2.2964	1.5181	2	2
chr1	19566965	.	1.3913	1.32	1.24936	1.39115	1.11208	0.739645	2.29367	1.52552	2	2
chr1	19635061	.	2.69767	0.0178571	2.50915	0.05	1.11681	0.749332	2.30343	1.5455	2	2
chr1	21325423	.	1.95238	1.04167	1.3359	0.836298	1.1275	0.755375	2.32547	1.55796	2	2
chr1	21751116	rs4291471	1.04167	0.9	0.77634	0.871617	1.13025	0.753191	2.33114	1.55346	2	2
chr1	21751142	rs4466620	1.06061	0.97561	0.79528	0.947227	1.0749	0.715754	2.21699	1.47624	2	2
chr1	21751214	rs72476501	1.16854	1.07692	0.903213	1.04854	1.05966	0.679861	2.18555	1.40221	2	2
chr1	21753468	rs56246814	1	0.6	1	0.658249	1.05442	0.667691	2.17474	1.37711	2	2
chr1	21755102	.	1.33333	1.30769	1.28192	1.49734	1.05885	0.671891	2.18388	1.38578	2	2
chr1	21807405	1000g_rs146754754	1.33333	0.333333	1.16011	0.376965	1.06967	0.658821	2.20619	1.35882	2	2
chr1	21807521	rs56246814	1.23529	1.13333	1.06207	1.17697	1.07814	0.656661	2.22366	1.35436	2	2
chr1	21809850	rs4466620	1.4	0.2	1.1194	0.160778	1.11024	0.683853	2.28986	1.41045	2	2
chr1	22141126	.	2.55172	0.0217391	2.46933	0.199613	1.13038	0.650934	2.33141	1.34255	2	2
chr1	22313371	rs56294219	0.857143	0.625	0.637843	0.6311	1.12195	0.664237	2.31402	1.36999	2	2
chr1	22315662	rs12082371	1.11111	1.08065	0.880276	1.07784	1.12914	0.670995	2.32885	1.38393	2	2
chr1	22315666	rs55665598	1.17241	0.983333	0.941579	0.980526	1.12914	0.672036	2.32885	1.38607	2	2
chr1	22315710	rs76800169	1.1	1.01639	0.869165	1.01359	1.12546	0.689991	2.32125	1.42311	2	2
chr1	22329062	rs79753366	1.37179	1.24658	1.25505	1.34142	1.14148	0.701656	2.3543	1.44717	2	2
chr1	22329063	rs75686290	1.38462	1.22973	1.26787	1.32458	1.12713	0.687466	2.3247	1.4179	2	2
chr1	22329220	rs55638883	1.05128	1	0.934538	1	1.09637	0.717153	2.26126	1.47913	2	2
chr1	22329346	exomeSNP 0.25688073	0.9	0.307692	0.832322	0.45531	1.08587	0.720876	2.23961	1.48681	2	2
chr1	22331875	rs77134266	1.5	0.333333	1.44902	0.504713	1.09576	0.695752	2.26001	1.43499	2	2
chr1	22338850	rs55996090	1.4	1.16667	1.16917	1.16386	1.11195	0.708588	2.29339	1.46146	2	2
chr1	22338898	rs76800169	1.35	1.29412	1.11917	1.29131	1.11278	0.709368	2.29512	1.46307	2	2
chr1	22339139	rs6680530	1.66667	0.75	1.43583	0.747192	1.11278	0.721764	2.29512	1.48864	2	2
chr1	22339145	rs6695517	1.25	0.666667	1.01917	0.663859	1.13786	0.71547	2.34684	1.47566	2	2
chr1	23291686	.	1.84615	1.44444	1.7495	1.55949	1.1303	0.739211	2.33124	1.52462	2	2
chr1	23609327	.	2.34211	0.0410959	1.87359	0.05	1.13721	0.733681	2.3455	1.51322	2	2
chr1	23659877	exomeSNP 0.0091743115	1.20833	0.913044	0.899358	0.854452	1.12156	0.747051	2.31322	1.54079	2	2
chr1	24105035	exomeSNP 0.5045872	1	0.8	1	0.957643	1.0758	0.771281	2.21883	1.59077	2	2
chr1	24826589	rs76043805	1	0.8	1	0.822954	1.10064	0.802309	2.27007	1.65476	2	2
chr1	25124334	.	1.33333	1.2069	0.993391	1.12827	1.10859	0.801156	2.28646	1.65238	2	2
chr1	25701751	.	0.888889	0.6	0.764297	0.687297	1.11077	0.804384	2.29097	1.65904	2	2
chr1	26090207	exomeSNP 0.0091743115	0.866667	0.8	0.79015	0.937054	1.12022	0.802438	2.31046	1.65503	2	2
chr1	26671625	exomeSNP 0.4678899	1.57143	1	1.52488	1	1.11104	0.791768	2.29153	1.63302	2	2
chr1	26795635	rs117027769	1	0.8	1	0.95542	1.1259	0.810716	2.32217	1.6721	2	2
chr1	26799879	1000g_rs192352592	1.4	0.125	1.09288	0.0676471	1.12426	0.804635	2.31878	1.65956	2	2
chr1	27056374	exomeSNP 0.0091743115	1.41667	1.25	1.31316	1.358	1.1392	0.817613	2.34961	1.68633	2	2
chr1	27059333	.	1.2	1.10526	0.929931	1.07348	1.12398	0.833106	2.31821	1.71828	2	2
chr1	27226938	.	1	0.888889	1	1.05492	1.12472	0.827719	2.31974	1.70717	2	2
chr1	27271785	1000g_rs148612186	2.2	1.2	2.08438	1.29595	1.13512	0.818951	2.34119	1.68909	2	2
chr1	27622852	.	1.136	1.1295	0.918065	1.13666	1.12507	0.835651	2.32046	1.72353	2	2
chr1	27624610	.	1.4	1	1.28331	1	1.13339	0.841438	2.33761	1.73547	2	2
chr1	27649094	rs4592273	0.666667	0.4	0.618555	0.588632	1.11226	0.825014	2.29403	1.70159	2	2
chr1	27673968	exomeSNP 0.0091743115	1.06383	0.815789	1.00497	0.974961	1.0826	0.854129	2.23287	1.76164	2	2
chr1	27679692	rs11247639	1.48	1.44444	1.43277	1.62401	1.08083	0.856464	2.22922	1.76646	2	2
chr1	27679797	rs3813795	1.18182	0.861386	1.13459	1.04095	1.08069	0.858242	2.22893	1.77012	2	2
chr1	27680292	rs8533	1.09091	0.95	1.01156	1.08381	1.08496	0.864892	2.23772	1.78384	2	2
chr1	27682481	rs12569127	1.31884	0.885057	1.17147	0.951294	1.10151	0.860884	2.27187	1.77557	2	2
chr1	27687466	rs35659744	1.02381	1	0.961417	1	1.10317	0.869529	2.27528	1.7934	2	2
chr1	27689763	rs4525067	1.85714	1.83333	1.7432	1.93091	1.10202	0.866536	2.27291	1.78723	2	2
chr1	27690359	rs4307592	0.928571	0.619048	0.882032	0.805419	1.08429	0.871587	2.23634	1.79765	2	2
chr1	27690644	rs12727507	1.35714	0.684211	1.3106	0.870582	1.07405	0.86848	2.21522	1.79124	2	2
chr1	27697141	1000g_.	1.04444	0.87037	0.961803	1.00048	1.07302	0.897616	2.2131	1.85133	2	2
chr1	27697322	.	1.31818	0.904762	1.193	0.991494	1.05813	0.886101	2.18238	1.82758	2	2
chr1	27699449	rs10794501	1.5	0.833333	1.45197	1.01074	1.06847	0.890429	2.20371	1.83651	2	2
chr1	27699599	.	1.16216	1.10417	1.11413	1.28157	1.06847	0.886274	2.20371	1.82794	2	2
chr1	27699714	.	1.33333	0.671642	1.2853	0.849047	1.00669	0.85808	2.0763	1.76979	2	2
chr1	27701335	.	1.125	0.863636	1.0734	1.03393	1.0048	0.857574	2.07239	1.76875	2	2
chr1	27721058	.	1.0099	0.854545	0.924565	0.981682	1.0101	0.849337	2.08334	1.75176	2	2
chr1	27736210	.	0.948276	0.823171	0.842791	0.929168	1.02351	0.862456	2.11099	1.77882	2	2
chr1	27744825	1000g_.	1.27778	1.05495	0.99551	1.01456	1.02238	0.864566	2.10866	1.78317	2	2
chr1	27875953	.	1.18462	0.847059	1.13641	1.03576	1.01191	0.848528	2.08706	1.75009	2	2
chr1	27876482	rs2076457	1.57143	1	1.52322	1	1.01372	0.852988	2.0908	1.75929	2	2
chr1	27877388	.	0.877551	0.775862	0.817136	0.963942	1.0217	0.850369	2.10725	1.75389	2	2
chr1	27948132	rs2231870	0.860465	0.736842	0.753417	0.841266	1.01292	0.854941	2.08915	1.76332	2	2
chr1	27987164	.	1.14754	1.13208	0.957516	1.16164	1.02489	0.864361	2.11384	1.78274	2	2
chr1	27995521	rs113409722	0.777778	0.75	0.672293	0.855997	1.00488	0.845272	2.07256	1.74337	2	2
chr1	28223703	.	1.54839	1	1.05993	1	1.00089	0.848432	2.06434	1.74989	2	2
chr1	28337652	.	1.11111	1.02439	0.836663	0.9895	1	0.861964	2.0625	1.7778	2	2
chr1	28422946	rs77495942	1.34959	1.08861	1.2608	1.21198	1	0.874148	2.0625	1.80293	2	2
chr1	28527011	rs1049504	1	0.941176	1	0.921957	1	0.888394	2.0625	1.83231	2	2
chr1	28555426	rs567086	0.8	0.615385	0.107516	0.393751	1	0.90734	2.0625	1.87139	2	2
chr1	28555564	rs496700	1.55	1.34211	0.857516	1.12047	0.990411	0.895776	2.04272	1.84754	2	2
chr1	28559232	rs559509	1.5	0.555556	1.45317	0.73642	0.982359	0.898844	2.02612	1.85386	2	2
chr1	28559574	rs510803	1.09434	0.827586	1.04751	1.00845	0.976085	0.899552	2.01317	1.85533	2	2
chr1	28562676	rs11539746	1.01667	0.864407	0.968898	1.04247	1	0.8942	2.0625	1.84429	2	2
chr1	28564252	rs8559	1.40909	1.17105	1.09763	1.11081	1	0.881545	2.0625	1.81819	2	2
chr1	28564279	rs9508	1.50413	1.2439	1.19267	1.18366	1	0.87741	2.0625	1.80966	2	2
chr1	28567501	rs526050	1.5	1	1.26669	1	1	0.882298	2.0625	1.81974	2	2
chr1	28573226	rs546415	1.2116	1.16406	0.890693	1.09762	1	0.900287	2.0625	1.85684	2	2
chr1	28600446	rs112310818	1.45455	1.2	1.34451	1.30144	1	0.891926	2.0625	1.8396	2	2
chr1	28696392	rs6703793	1.15385	1.13043	1.10268	1.32007	1	0.877487	2.0625	1.80982	2	2
chr1	28733993	rs12091029	1.26087	1.07317	0.754475	0.906543	0.993148	0.865723	2.04837	1.78555	2	2
chr1	28765094	rs61783845	1.15	0.916667	0.827979	0.849497	1	0.839031	2.0625	1.7305	2	2
chr1	28783644	rs74064847	1.31818	1.27273	0.621975	1.05054	1	0.847738	2.0625	1.74846	2	2
chr1	28787028	rs115085451	0.875	0.857143	0.507027	0.761373	1	0.848705	2.0625	1.75045	2	2
chr1	28787029	rs35703169	0.857143	0.75	0.48917	0.654231	1	0.840568	2.0625	1.73367	2	2
chr1	28787112	rs34918302	0.4	0.25	0.05	0.154231	1	0.847224	2.0625	1.7474	2	2
chr1	28793041	rs11539548	1.17557	0.881481	1.02763	0.947209	1	0.833059	2.0625	1.71818	2	2
chr1	28800277	rs36099122	1.07865	1.04	0.872626	1.05658	1	0.826241	2.0625	1.70412	2	2
chr1	28800683	.	2.37037	1.27273	2.18834	1.30893	1	0.847265	2.0625	1.74748	2	2
chr1	28802581	rs76262433	1.33333	0.777778	1.06801	0.749395	1	0.843582	2.0625	1.73989	2	2
chr1	28807191	rs35340518	1.31034	0.955882	1.03029	0.917041	1	0.840028	2.0625	1.73256	2	2
chr1	28816253	.	1.32308	1.1194	0.988293	1.04404	1	0.839531	2.0625	1.73153	2	2
chr1	28817597	rs10915235	1.42424	1.21053	1.07153	1.12398	1	0.845425	2.0625	1.74369	2	2
chr1	28818151	rs61133686	1.34118	0.989899	1.10011	0.979344	0.997815	0.856349	2.05799	1.76622	2	2
chr1	28818418	rs74064862	1	0.636364	1	0.625808	1	0.82824	2.0625	1.70825	2	2
chr1	28819275	rs4323678	0.25	0.2	0.05	0.0969533	1	0.828784	2.0625	1.70937	2	2
chr1	28822854	rs55681210	1.8	0.666667	1.51207	0.622348	1	0.813052	2.0625	1.67692	2	2
chr1	28832586	rs11810945	1.32	1.3125	1.09704	1.31575	1	0.807227	2.0625	1.66491	2	2
chr1	28832687	rs6696931	1.25	1.20755	1.02704	1.2108	1	0.811088	2.0625	1.67287	2	2
chr1	28832697	rs6656720	1.46875	0.933333	1.24579	0.936587	1	0.793512	2.0625	1.63662	2	2
chr1	28833834	rs41270837	1.3617	1.27907	1.1837	1.31865	1	0.792875	2.0625	1.6353	2	2
chr1	28833981	.	1.5	1.11538	1.32199	1.15497	1	0.776301	2.0625	1.60112	2	2
chr1	28834328	rs12239015	0.714286	0.5	0.38049	0.425263	1	0.773543	2.0625	1.59543	2	2
chr1	28834419	rs74804093	1.09091	0.787879	0.757114	0.713142	1	0.767532	2.0625	1.58304	2	2
chr1	28835041	rs58859638	1.57	1.19259	1.37496	1.21805	1.0094	0.772443	2.0819	1.59316	2	2
chr1	28837012	rs41266185	0.894737	0.625	0.657408	0.617257	1	0.793628	2.0625	1.63686	2	2
chr1	28837436	rs2840761	1.11111	0.878788	0.873782	0.871045	1	0.805678	2.0625	1.66171	2	2
chr1	28837575	rs2853734	0.8	0.75	0.562671	0.742257	1	0.810999	2.0625	1.67269	2	2
chr1	28862193	rs41266193	1.2931	1.19298	0.976573	1.1294	1	0.807805	2.0625	1.6661	2	2
chr1	28864435	rs2227977	1.48485	0.510638	1.38869	0.626207	1	0.806153	2.0625	1.66269	2	2
chr1	28879872	.	1.38095	1.13043	1.33247	1.30678	1	0.802429	2.0625	1.65501	2	2
chr1	28887031	rs10915245	1.25	0.7	0.902988	0.616966	1	0.818104	2.0625	1.68734	2	2
chr1	28897738	.	1.22619	0.965909	1.0044	0.970071	1.01224	0.81888	2.08775	1.68894	2	2
chr1	28908313	rs12074935	0.923077	0.826087	0.87068	1.01576	1	0.841394	2.0625	1.73537	2	2
chr1	28920170	.	0.977778	0.621849	0.926375	0.792484	1.00483	0.838499	2.07247	1.7294	2	2
chr1	29016716	rs71741875	1.43243	1.39286	1.06116	1.29513	1.00399	0.834655	2.07073	1.72148	2	2
chr1	29019724	rs4654365	1.72727	1.11538	1.42984	1.06456	1.00672	0.843926	2.07637	1.7406	2	2
chr1	29040674	.	1.03125	0.835165	0.903459	0.91943	1.02401	0.837643	2.11202	1.72764	2	2
chr1	29069735	.	1	0.692308	1	0.727227	1.01549	0.837655	2.09444	1.72766	2	2
chr1	29139140	rs12133192	1.34043	1.1129	1.23954	1.2797	1.03672	0.855354	2.13824	1.76417	2	2
chr1	29189597	rs2234918	0.942149	0.798507	0.888713	0.988132	1.04855	0.865508	2.16264	1.78511	2	2
chr1	29194637	rs204070	1.09859	0.948276	0.922211	0.98923	1.03207	0.860914	2.12865	1.77563	2	2
chr1	29194901	rs1485471	1.29365	1.13333	1.11727	1.17429	1.04545	0.879919	2.15625	1.81483	2	2
chr1	29194913	rs204068	1.24793	0.984127	1.07155	1.02508	1.03529	0.875649	2.13528	1.80603	2	2
chr1	29197719	rs204062	1.5	1.28571	1.34993	1.34953	1.05126	0.882703	2.16823	1.82057	2	2
chr1	29198558	rs175969	1.33333	0.875	1.27534	1.03539	1.05087	0.879102	2.16743	1.81315	2	2
chr1	29203907	rs157198	0.942857	0.84375	0.718579	0.845983	1.0452	0.898677	2.15572	1.85352	2	2
chr1	29213334	rs157224	1.33333	0.75	1.24388	0.923819	1.04476	0.89252	2.15482	1.84082	2	2
chr1	29379889	rs41266195	1.24823	1.24	1.00606	1.22862	1.07886	0.887157	2.22515	1.82976	2	2
chr1	29481445	.	1.63218	1.36634	1.36593	1.33729	1.07371	0.889311	2.21454	1.8342	2	2
chr1	29522658	.	1	0.985075	1	1.08782	1.07742	0.880362	2.22218	1.81575	2	2
chr1	29606465	.	1.38462	1.0625	1.33328	1.23325	1.07928	0.883872	2.22602	1.82299	2	2
chr1	29630273	.	1.78571	0.928571	1.73692	1.1176	1.07442	0.873218	2.21599	1.80101	2	2
chr1	29631782	rs2235935	1.15789	1.05263	1.04914	1.15535	1.05614	0.869436	2.17828	1.79321	2	2
chr1	29631891	.	1.16883	0.888889	1.06008	0.991609	1.06265	0.870583	2.19172	1.79558	2	2
chr1	29676449	rs12733277	1.26374	0.954023	1.13572	1.03807	1.06116	0.881334	2.18864	1.81775	2	2
chr1	29696060	rs56203706	0.894118	0.888889	0.847585	1.07105	1.05178	0.87593	2.1693	1.80661	2	2
chr1	30181838	rs746922	1.20833	1.13636	1.08557	1.22541	1.05113	0.876054	2.16796	1.80686	2	2
chr1	30184426	rs4259710	0.75	0.714286	0.548408	0.734428	1.04662	0.874397	2.15865	1.80344	2	2
chr1	30185053	rs6677829	1.27551	0.947826	1.07392	0.967969	1.04305	0.86895	2.15129	1.79221	2	2
chr1	30497362	.	1.16049	0.989796	0.964133	1.01418	1.04046	0.874378	2.14595	1.8034	2	2
chr1	30728972	rs76665595	1.51351	1.30952	1.20706	1.25261	1.01357	0.849326	2.09049	1.75173	2	2
chr1	30729050	rs11802750	1.625	1.16667	1.31854	1.10976	1.02329	0.864597	2.11053	1.78323	2	2
chr1	30731152	rs59689088	2.2	0.428571	1.99421	0.445342	1.03889	0.880813	2.14271	1.81668	2	2
chr1	30731450	rs6658791	1.04545	1.02222	0.839662	1.03899	1.02055	0.866818	2.10489	1.78781	2	2
chr1	30731688	rs6673391	1.19512	0.712644	0.98933	0.729414	1.02142	0.843514	2.10668	1.73975	2	2
chr1	30731982	rs57405135	1.21	0.902439	0.985895	0.904806	1.04061	0.866963	2.14626	1.78811	2	2
chr1	30731985	rs60401525	1.12963	0.951807	0.905525	0.954175	1.03678	0.855656	2.13835	1.76479	2	2
chr1	30731997	rs58267302	1.06897	0.941176	0.844861	0.943544	1.02636	0.843152	2.11687	1.739	2	2
chr1	30732681	rs10915055	1.28571	0.913044	1.11187	0.956144	1.00333	0.841715	2.06937	1.73604	2	2
chr1	30734036	rs4949565	1.16346	1.05882	0.952203	1.07124	1	0.838468	2.0625	1.72934	2	2
chr1	31215364	rs1050663	1.0084	0.96063	0.939547	1.10679	1	0.844057	2.0625	1.74087	2	2
chr1	31288214	.	1.05	0.955882	0.867971	0.992085	1	0.852533	2.0625	1.75835	2	2
chr1	31288285	rs12133005	0.959677	0.9	0.777648	0.936203	1	0.844523	2.0625	1.74183	2	2
chr1	31349647	rs2491132	1.05	1	1.00309	1	1	0.842147	2.0625	1.73693	2	2
chr1	31349919	.	1.03571	1.01818	0.988803	1.19877	1	0.827598	2.0625	1.70692	2	2
chr1	31351729	rs12134038	0.545455	0.384615	0.489428	0.547858	1	0.809296	2.0625	1.66917	2	2
chr1	31413972	rs3795433	1.97436	1.63158	1.58627	1.52408	1	0.810252	2.0625	1.67114	2	2
chr1	31426815	rs2275741	1.40541	1.33333	1.2178	1.3649	1	0.815441	2.0625	1.68185	2	2
chr1	31440921	rs4317854	0.857143	0.454545	0.657131	0.475964	1	0.81926	2.0625	1.68972	2	2
chr1	31445932	rs2491135	1.58333	0.666667	1.03383	0.482885	1	0.854121	2.0625	1.76162	2	2
chr1	31732390	rs6425725	2.57143	2.28571	1.98006	2.08769	1	0.851045	2.0625	1.75528	2	2
chr1	31733721	rs12121393	1.375	0.888889	0.877206	0.725974	1	0.864893	2.0625	1.78384	2	2
chr1	32045800	rs12067484	1	0.666667	1	0.833109	1	0.868487	2.0625	1.79126	2	2
chr1	32052145	rs45611233	1	0.888889	1	1.07163	1	0.862238	2.0625	1.77837	2	2
chr1	32084904	rs1056526	0.975	0.867347	0.912024	1.02095	1	0.86522	2.0625	1.78452	2	2
chr1	32092525	rs2271933	0.826923	0.723077	0.754183	0.864553	1	0.865781	2.0625	1.78567	2	2
chr1	32092735	rs2176807	0.742857	0.689655	0.517335	0.690927	1	0.846021	2.0625	1.74492	2	2
chr1	32096265	rs1061770	0.933333	0.6875	0.852618	0.819769	1	0.840795	2.0625	1.73414	2	2
chr1	32099041	rs4949454	0.75	0.6	0.600905	0.664693	1	0.826806	2.0625	1.70529	2	2
chr1	32118160	rs1061392	1.38462	0.888889	1.21613	0.936574	1.00481	0.825479	2.07243	1.70255	2	2
chr1	32119431	rs3817398	1.67742	0.771429	1.6055	0.913883	1.00515	0.826895	2.07313	1.70547	2	2
chr1	32123961	.	0.714286	0.578947	0.649209	0.729839	1.0008	0.810885	2.06415	1.67245	2	2
chr1	32125943	rs10914462	0.5	0.5	0.382501	0.594113	1.01658	0.827618	2.09669	1.70696	2	2
chr1	32126135	rs41263967	1.22222	0.924051	1.10472	1.01816	1	0.81422	2.0625	1.67933	2	2
chr1	32126754	.	1.82222	1.17391	1.75315	1.31981	1	0.799085	2.0625	1.64811	2	2
chr1	32127269	.	1.05882	0.946667	0.978751	1.07966	1	0.799993	2.0625	1.64999	2	2
chr1	32127911	rs2271927	0.926829	0.894737	0.859194	1.04241	1	0.820121	2.0625	1.6915	2	2
chr1	32127953	rs2271928	1.22581	1.04444	1.15817	1.19212	1	0.818657	2.0625	1.68848	2	2
chr1	32130822	.	1.28	1	1.15133	1	1	0.820775	2.0625	1.69285	2	2
chr1	32131163	rs1356803	0.903846	0.875	0.853565	1.04767	1	0.831199	2.0625	1.71435	2	2
chr1	32133737	rs2292988	0.913044	0.56	0.845262	0.707489	1	0.833035	2.0625	1.71813	2	2
chr1	32134491	rs2271929	1.6875	0.96	1.61485	1.10158	1	0.832528	2.0625	1.71709	2	2
chr1	32136168	rs2292990	1	1	1	1	1	0.83566	2.0625	1.72355	2	2
chr1	32136398	rs1474182	1.17949	0.64	1.11437	0.790834	1	0.827628	2.0625	1.70698	2	2
chr1	32140733	rs2292993	1.75	1.5	1.62255	1.58459	1	0.834853	2.0625	1.72188	2	2
chr1	32155284	rs2297682	1.1	0.918919	1.01398	1.0453	1	0.829891	2.0625	1.71165	2	2
chr1	32156722	rs10914467	0.9	0.514286	0.849457	0.686468	1	0.84472	2.0625	1.74223	2	2
chr1	32157531	rs2297676	1.0411	0.902439	0.994261	1.0833	1	0.86398	2.0625	1.78196	2	2
chr1	32158374	rs3818788	0.888889	0.71028	0.830238	0.869741	1	0.862315	2.0625	1.77852	2	2
chr1	32159588	rs2275097	1	0.578947	1	0.662783	1.00337	0.84491	2.06945	1.74263	2	2
chr1	32163950	rs2297674	1	0.75	1	0.847897	1	0.835379	2.0625	1.72297	2	2
chr1	32165495	rs2228552	0.887097	0.768293	0.795188	0.888334	1	0.844889	2.0625	1.74258	2	2
chr1	32193647	rs1127100	0.84	0.666667	0.793116	0.853894	1	0.847931	2.0625	1.74886	2	2
chr1	32201844	.	1.14286	1	1.08347	1	1	0.838417	2.0625	1.72923	2	2
chr1	32202900	1000g_rs144058376	0.571429	0.5	0.522447	0.689117	1	0.84363	2.0625	1.73999	2	2
chr1	32207885	exomeSNP 0.0091743115	0.833333	0.73913	0.784659	0.915047	1	0.84982	2.0625	1.75275	2	2
chr1	32266026	rs552124	1.09722	0.977273	1.01382	1.10654	1	0.8438	2.0625	1.74034	2	2
chr1	32279629	rs6669563	0.859649	0.847826	0.808712	1.01929	1	0.851923	2.0625	1.75709	2	2
chr1	32279883	.	1.05	0.744186	0.999063	0.915648	1	0.868881	2.0625	1.79207	2	2
chr1	32280610	rs6664445	0.955882	0.931818	0.904945	1.10328	1	0.876202	2.0625	1.80717	2	2
chr1	32308063	rs12031751	1.37895	1.06977	1.22604	1.13106	1	0.882021	2.0625	1.81917	2	2
chr1	32320956	rs7516503	1.08696	1.05714	0.870556	1.06551	1	0.864643	2.0625	1.78333	2	2
chr1	32503748	.	1.35556	1.0678	1.2216	1.1463	1	0.866002	2.0625	1.78613	2	2
chr1	32682558	rs12129323	1.35938	1.16949	1.18359	1.21095	1	0.878556	2.0625	1.81202	2	2
chr1	32690025	.	1.6087	0.928571	1.38271	0.92949	1	0.882581	2.0625	1.82032	2	2
chr1	32741219	.	1.03125	0.515151	0.984808	0.701143	1	0.885912	2.0625	1.82719	2	2
chr1	32789962	.	1.23077	0.764706	0.729135	0.600122	1	0.903111	2.0625	1.86267	2	2
chr1	32816169	.	0.891892	0.851064	0.619099	0.817346	1	0.912554	2.0625	1.88214	2	2
chr1	33065484	rs704887	1.42857	1	1.12124	1	1	0.909731	2.0625	1.87632	2	2
chr1	33123212	.	1.47778	1.39706	1.08763	1.28838	1	0.907505	2.0625	1.87173	2	2
chr1	33149601	.	1.25397	1.03378	0.899252	0.946008	1	0.902713	2.0625	1.86185	2	2
chr1	33190883	.	1	0.888889	1	1.00147	1	0.901332	2.0625	1.859	2	2
chr1	33231380	rs6694085	1.01818	0.923077	0.957346	1.07953	1	0.898794	2.0625	1.85376	2	2
chr1	33231403	rs6702519	1.13793	0.95	1.07709	1.10645	1	0.899753	2.0625	1.85574	2	2
chr1	33235651	rs12730560	0.75188	0.75	0.704093	0.938376	1	0.880816	2.0625	1.81668	2	2
chr1	33252702	.	2	1.62162	1.72046	1.58314	1	0.889903	2.0625	1.83542	2	2
chr1	33256645	rs881393	2.16667	1.33333	1.89322	1.29915	1	0.864321	2.0625	1.78266	2	2
chr1	33263048	rs34460415	0.25	0.2	0.05	0.124829	1	0.860916	2.0625	1.77564	2	2
chr1	33292008	rs61739743	1.06557	1.0566	0.764786	1.0035	1	0.848424	2.0625	1.74988	2	2
chr1	33364095	rs942242	0.8	0.8	0.740681	0.958529	1	0.845822	2.0625	1.74451	2	2
chr1	33394724	rs72654069	1.13559	1.03846	0.848923	0.995014	1	0.832198	2.0625	1.71641	2	2
chr1	33407693	rs194643	1.25	1.25	1.10743	1.32058	1	0.83868	2.0625	1.72978	2	2
chr1	33409551	rs194644	1.28846	1.2	1.01755	1.16762	1	0.836949	2.0625	1.72621	2	2
chr1	33409693	rs194645	1.22609	0.990385	0.955175	0.958004	1	0.845944	2.0625	1.74476	2	2
chr1	33415623	rs194646	0.75	0.5	0.475552	0.465109	1	0.839476	2.0625	1.73142	2	2
chr1	33476647	.	1	0.789474	1	0.763175	1	0.834279	2.0625	1.7207	2	2
chr1	33547768	rs1871322	0.928571	0.833333	0.868892	0.991364	1	0.830337	2.0625	1.71257	2	2
chr1	33612508	rs3766813	0.666667	0.5	0.601132	0.650308	1	0.830519	2.0625	1.71294	2	2
chr1	33646950	rs622407	1.14286	1.01786	1.08257	1.20598	1	0.823292	2.0625	1.69804	2	2
chr1	33741695	.	1.55	0.924051	1.50371	1.10831	1	0.800141	2.0625	1.65029	2	2
chr1	33957130	rs3795419	1.1625	1.15068	1.10625	1.3136	1	0.803938	2.0625	1.65812	2	2
chr1	33984970	rs2131776	1	0.25	1	0.379738	1	0.796186	2.0625	1.64213	2	2
chr1	33984987	rs4653183	0.666667	0.25	0.583688	0.379738	1	0.797918	2.0625	1.6457	2	2
chr1	33986849	rs3795421	0.666667	0.25	0.573759	0.368982	1	0.775389	2.0625	1.59924	2	2
chr1	33999599	rs1532306	1.25	1	1.1586	1	1.00121	0.757301	2.065	1.56193	2	2
chr1	33999657	rs1532307	1.5	1	1.4086	1	1	0.745958	2.0625	1.53854	2	2
chr1	34006101	.	1.76316	1.30357	1.68804	1.44225	1.00512	0.744082	2.07306	1.53467	2	2
chr1	34008297	rs1000418	1.11111	0.555556	0.940461	0.601384	1.01776	0.754589	2.09913	1.55634	2	2
chr1	34011533	rs10914742	0.625	0.571429	0.539055	0.697898	1.0112	0.737128	2.08559	1.52033	2	2
chr1	34023749	rs915108	1.14286	1	1.00872	1	1	0.723209	2.0625	1.49162	2	2
chr1	34023779	rs1318411	1.16667	0.666667	1.03253	0.744999	1.009	0.736486	2.08106	1.519	2	2
chr1	34038214	rs2641962	0.96	0.818182	0.789782	0.86438	1.022	0.750796	2.10787	1.54852	2	2
chr1	34038413	rs2794602	1.11765	1	0.947429	1	1.01231	0.750727	2.0879	1.54837	2	2
chr1	34038468	rs115973175	1.4	1	1.22978	1	1.0178	0.756928	2.09921	1.56116	2	2
chr1	34052403	rs6425831	1	0.416667	1	0.381353	1.03684	0.774947	2.13848	1.59833	2	2
chr1	34052605	rs7526990	1.2	1.11111	0.924954	1.0758	1.04444	0.768511	2.15415	1.58505	2	2
chr1	34067898	.	1.41935	1.19355	1.32853	1.31474	1.02863	0.767486	2.12155	1.58294	2	2
chr1	34383554	rs12124122	1	0.833333	1	0.918109	1.02245	0.761664	2.1088	1.57093	2	2
chr1	34498482	.	2.6	1.07143	2.45301	1.13801	1.02653	0.789881	2.11722	1.62913	2	2
chr1	34554769	.	1.71739	0.962264	1.58512	1.04233	1.03819	0.813242	2.14126	1.67731	2	2
chr1	34631522	1000g_rs146556427	0.5	0.2	0.34392	0.258484	1.045	0.826473	2.15531	1.7046	2	2
chr1	34663147	rs1382603	1.37079	1.15217	1.28655	1.28052	1.03354	0.827055	2.13168	1.7058	2	2
chr1	34663208	rs1382602	1.33766	1.2029	1.25342	1.33124	1.02199	0.834079	2.10785	1.72029	2	2
chr1	34684463	rs705207	1.17647	0.8	0.897355	0.76182	1.00049	0.815664	2.0635	1.68231	2	2
chr1	35080938	1000g_rs145731215	0.666667	0.5	0.429253	0.492193	1.0292	0.861632	2.12273	1.77712	2	2
chr1	35081247	rs1342475	1.71053	1.62069	1.47311	1.61288	1.04361	0.844868	2.15244	1.74254	2	2
chr1	35082968	rs2147384	1.10465	0.912088	0.89155	0.923052	1.04599	0.845476	2.15734	1.74379	2	2
chr1	35083234	rs11589940	0.903226	0.75	0.690124	0.760965	1.04246	0.845296	2.15006	1.74342	2	2
chr1	35183838	rs683589	1.21875	1.14706	1.04446	1.18978	1.04662	0.849534	2.15866	1.75216	2	2
chr1	35184033	rs693582	1.38462	1.18421	1.21032	1.22694	1.04411	0.846804	2.15349	1.74653	2	2
chr1	35184172	rs67074956	1.5	1	1.32571	1	1.02626	0.833423	2.11665	1.71893	2	2
chr1	35223312	.	1.09091	0.956522	0.998002	1.0755	1.06927	0.823543	2.20536	1.69856	2	2
chr1	35250720	rs41310442	0.965066	0.964912	0.908454	1.12729	1.0844	0.825166	2.23658	1.7019	2	2
chr1	35259961	rs1764390	1.18321	1.11409	1.13061	1.2827	1.07036	0.80457	2.20763	1.65942	2	2
chr1	35321242	rs14103	1.10563	1.0625	0.956627	1.12727	1.07036	0.798032	2.20763	1.64594	2	2
chr1	35333126	rs12727066	0.938776	0.725807	0.791789	0.792392	1.02448	0.797612	2.11299	1.64508	2	2
chr1	35351157	.	0.854167	0.831169	0.791905	1.01862	1.0063	0.798953	2.07549	1.64784	2	2
chr1	35442313	rs12404674	1.10417	1.03846	1.03891	1.22477	1.02797	0.826303	2.12019	1.70425	2	2
chr1	35442633	1000g_rs147890638	1	0.666667	1	0.852971	1.02487	0.824367	2.11379	1.70026	2	2
chr1	35449238	rs59029078	2	2	1.85938	2.07236	1.02116	0.811792	2.10614	1.67432	2	2
chr1	35470436	rs61123624	1	0.25	1	0.161465	1.00978	0.810504	2.08268	1.67166	2	2
chr1	35475943	rs9919282	1.52	1.15254	1.08481	1.01946	1.06303	0.815038	2.19251	1.68102	2	2
chr1	35480162	rs3820462	1.36	0.875	0.919591	0.73924	1.04904	0.795885	2.16365	1.64151	2	2
chr1	35484852	.	1.3125	1	0.923192	1	1.05633	0.800038	2.17868	1.65008	2	2
chr1	35484861	rs11263938	1.25641	1.02083	0.867102	0.912636	1.05794	0.807508	2.18201	1.66549	2	2
chr1	35485300	rs12058423	1.04762	0.68	0.658311	0.571802	1.05692	0.799121	2.1799	1.64819	2	2
chr1	35561404	rs114983963	2.92857	0.25	2.37632	0.0652077	1.05322	0.79745	2.17226	1.64474	2	2
chr1	35561510	rs2101973	1.96154	1.3125	1.40929	1.12771	1.04371	0.800092	2.15265	1.65019	2	2
chr1	35563206	rs6658571	1.2619	0.76	0.879344	0.655674	1.04775	0.792606	2.16098	1.63475	2	2
chr1	35852521	rs615315	1	0.727273	1	0.708915	1.05246	0.792504	2.17069	1.63454	2	2
chr1	35926150	rs1768560	1.3913	1.24242	0.984746	1.12457	1.05564	0.791892	2.17727	1.63328	2	2
chr1	36030771	exomeSNP 0.027522936	1.05102	0.896907	1.00329	1.08524	1.04365	0.781668	2.15254	1.61219	2	2
chr1	36133908	rs12132945	1.23077	1.10687	1.03739	1.13368	1.04805	0.794176	2.16161	1.63799	2	2
chr1	36181455	.	1.25	1.06452	1.18735	1.21856	1.04233	0.787787	2.14981	1.62481	2	2
chr1	36202585	rs35490896	1.42623	0.97561	1.13472	0.928828	1.03418	0.773821	2.13301	1.596	2	2
chr1	36203307	exomeSNP 0.0091743115	0.8	0.75	0.533279	0.720615	1.04416	0.776209	2.15358	1.60093	2	2
chr1	36203714	rs7537328	2.4	0.666667	2.13328	0.637282	1	0.729661	2.0625	1.50492	2	2
chr1	36205166	rs577483	1.33333	1	1.0254	1	1	0.762353	2.0625	1.57235	2	2
chr1	36216835	rs535638	1.42857	1.11111	1.12471	1.05594	1	0.769442	2.0625	1.58697	2	2
chr1	36225948	rs7537203	1.0365	1	0.741799	1	1	0.769485	2.0625	1.58706	2	2
chr1	36291750	rs72659690	1.32075	0.98	1.01178	0.921409	1	0.76292	2.0625	1.57352	2	2
chr1	36292258	rs72659692	1.44444	1.26	1.09174	1.17345	1.00898	0.765532	2.08102	1.57891	2	2
chr1	36316571	rs4652895	1.26471	1.09677	1.02141	1.08454	1.03583	0.780986	2.13639	1.61078	2	2
chr1	36319029	exomeSNP 0.018348623	1.4	0.869565	1.12735	0.835952	1	0.820893	2.0625	1.69309	2	2
chr1	36359943	.	1.2	1.05195	1.05907	1.12402	1	0.834602	2.0625	1.72137	2	2
chr1	36367780	rs595961	1.32877	1.14754	1.23263	1.26313	1	0.847886	2.0625	1.74876	2	2
chr1	36384215	rs654688	0.8	0.8	0.572941	0.800088	1	0.864526	2.0625	1.78308	2	2
chr1	36448130	rs72661641	1.3125	1.29545	0.932596	1.19267	1	0.861059	2.0625	1.77593	2	2
chr1	36505431	.	0.913793	0.87013	0.608735	0.814154	1	0.861426	2.0625	1.77669	2	2
chr1	36553673	rs399393	0.84	0.622641	0.778238	0.777853	1	0.832706	2.0625	1.71746	2	2
chr1	36553836	rs12131875	1.38095	0.774193	1.31919	0.929405	1	0.821298	2.0625	1.69393	2	2
chr1	36554442	rs11263852	0.5	0.375	0.414738	0.551259	1	0.819909	2.0625	1.69106	2	2
chr1	36563158	rs3738360	0.666667	0.652174	0.615346	0.822953	1	0.819107	2.0625	1.68941	2	2
chr1	36563162	.	0.727273	0.666667	0.675952	0.837446	1	0.86711	2.0625	1.78841	2	2
chr1	36565584	rs274753	1.28571	0.866667	1.23519	1.05622	1	0.85386	2.0625	1.76109	2	2
chr1	36565617	rs274754	1.33333	0.96	1.28281	1.14955	1	0.85309	2.0625	1.7595	2	2
chr1	36565687	exomeSNP 0.0091743115	1.35484	0.956522	1.30432	1.14607	1	0.851862	2.0625	1.75697	2	2
chr1	36565999	rs4652900	1.57143	0.9	1.51741	1.06631	1	0.860768	2.0625	1.77533	2	2
chr1	36602943	rs2231318	1.35	1.25	1.21692	1.32931	1	0.850414	2.0625	1.75398	2	2
chr1	36603290	rs2231317	0.571429	0.5	0.338365	0.495492	1	0.854632	2.0625	1.76268	2	2
chr1	36622108	.	0.95	0.891892	0.869314	1.07071	1	0.871163	2.0625	1.79677	2	2
chr1	36644456	exomeSNP 0.0091743115	0.933333	0.923077	0.867923	1.10932	1	0.86212	2.0625	1.77812	2	2
chr1	36752152	rs2242428	1.25962	1.07692	1.14273	1.17164	1	0.858809	2.0625	1.77129	2	2
chr1	36752433	rs6425977	1.19767	1.07778	1.05044	1.14414	1	0.857698	2.0625	1.769	2	2
chr1	36752844	.	1.68	0.642857	1.60809	0.785328	1	0.842899	2.0625	1.73848	2	2
chr1	36758605	rs75021591	1.2	0.6	0.847291	0.513453	1	0.835694	2.0625	1.72362	2	2
chr1	36767400	rs882799	1.6	1.11111	1.32913	1.07876	1	0.837566	2.0625	1.72748	2	2
chr1	36786310	.	1.02899	0.973333	0.96834	1.13004	1	0.853645	2.0625	1.76064	2	2
chr1	36793959	rs55730607	0.6	0.428571	0.496983	0.537068	1	0.848567	2.0625	1.75017	2	2
chr1	36807481	rs3795498	1.53846	0.866667	1.48753	1.03814	1	0.843513	2.0625	1.73975	2	2
chr1	36883946	rs16822888	1.2619	1	1.09342	1	1	0.835552	2.0625	1.72333	2	2
chr1	36884473	rs57413616	0.785714	0.769231	0.525978	0.744888	1	0.83934	2.0625	1.73114	2	2
chr1	36886117	rs2275477	1.125	1.08475	0.867173	1.06179	1	0.849204	2.0625	1.75148	2	2
chr1	36886364	rs2275478	1.83333	1.33333	1.52436	1.27474	1	0.841635	2.0625	1.73587	2	2
chr1	36887702	rs2236565	0.980392	0.951613	0.754411	0.952532	1	0.84768	2.0625	1.74834	2	2
chr1	36887813	rs17442970	1.07059	1.06863	0.796141	1.03374	1	0.83889	2.0625	1.73021	2	2
chr1	36889197	rs11263892	1.23077	0.75	0.904553	0.680116	1	0.83967	2.0625	1.73182	2	2
chr1	36898067	rs34409118	1.22414	0.918033	0.982474	0.907027	1	0.841159	2.0625	1.73489	2	2
chr1	36898332	rs61772386	1.17241	1.13333	0.93075	1.12233	1	0.823594	2.0625	1.69866	2	2
chr1	36904760	rs4652914	1.11111	0.666667	0.868209	0.654733	1	0.821424	2.0625	1.69419	2	2
chr1	36916787	1000g_rs192293365	1.125	0.88	0.933518	0.908368	1	0.821222	2.0625	1.69377	2	2
chr1	36921371	rs1538634	1.23214	1.0566	0.973627	1.03315	1	0.842571	2.0625	1.7378	2	2
chr1	36926445	rs3738839	1.26531	1.16667	1.05547	1.18021	1	0.842313	2.0625	1.73727	2	2
chr1	36929673	rs2275473	1.04878	0.806452	0.984997	0.959007	1	0.853737	2.0625	1.76083	2	2
chr1	36936943	.	1	0.9	1	1.0459	1	0.852445	2.0625	1.75817	2	2
chr1	36937059	rs3917981	1.39394	1.08571	1.32487	1.23161	1	0.847686	2.0625	1.74835	2	2
chr1	37324683	rs3738081	1.17241	0.894737	1.11762	1.05984	1	0.856995	2.0625	1.76755	2	2
chr1	37324935	rs12067006	0.9375	0.9	0.882704	1.0651	1	0.859036	2.0625	1.77176	2	2
chr1	37325477	rs6691840	1.30435	0.692308	1.20453	0.804082	1	0.858297	2.0625	1.77024	2	2
chr1	37948925	.	1.27869	0.797101	1.22942	0.971766	1	0.855668	2.0625	1.76482	2	2
chr1	37961636	.	1.33333	0.83871	0.852105	0.683212	1	0.83732	2.0625	1.72697	2	2
chr1	37978999	rs72657778	1.1358	1.07317	0.844298	1.02639	1	0.837271	2.0625	1.72687	2	2
chr1	37980444	1000g_rs140274410	0.928571	0.916667	0.844668	1.0937	1	0.816044	2.0625	1.68309	2	2
chr1	38003244	.	1.36364	0.795918	1.06483	0.744159	1	0.810992	2.0625	1.67267	2	2
chr1	38018150	rs72657793	1.47619	1.19608	1.20174	1.16119	1	0.818834	2.0625	1.68884	2	2
chr1	38023148	rs72657795	0.875	0.75	0.744037	0.831285	1	0.803659	2.0625	1.65755	2	2
chr1	38023155	.	1.05556	0.703704	0.924592	0.784989	1	0.814821	2.0625	1.68057	2	2
chr1	38023316	rs11749	1.5873	1.03297	1.45634	1.11425	1	0.817617	2.0625	1.68633	2	2
chr1	38025103	rs41267309	0.730769	0.631579	0.65885	0.774033	1	0.812309	2.0625	1.67539	2	2
chr1	38030609	rs41267315	1.42045	1.26744	1.04957	1.16994	1	0.809604	2.0625	1.66981	2	2
chr1	38033217	rs41307894	1.4	1.04412	1.11187	0.99966	1	0.807897	2.0625	1.66629	2	2
chr1	38047062	rs112076625	1.46429	1.09091	1.26193	1.11044	1	0.808624	2.0625	1.66779	2	2
chr1	38047226	rs72659408	1.125	0.875	0.922642	0.894526	1	0.810257	2.0625	1.67115	2	2
chr1	38048673	rs6671265	0.714286	0.625	0.317035	0.512313	1	0.793692	2.0625	1.63699	2	2
chr1	38052710	rs11577315	0.5	0.333333	0.120021	0.230504	1	0.781536	2.0625	1.61192	2	2
chr1	38058597	rs36068512	1.5	0.4	1.15493	0.318171	1	0.788263	2.0625	1.62579	2	2
chr1	38078630	rs55852308	0.733333	0.714286	0.666872	0.863423	1	0.803076	2.0625	1.65634	2	2
chr1	38082122	rs12039431	1.21429	0.555556	1.15281	0.711156	1	0.808354	2.0625	1.66723	2	2
chr1	38082123	rs12046650	1.21429	0.611111	1.15281	0.766711	1	0.806911	2.0625	1.66425	2	2
chr1	38082381	rs45577433	1.01493	0.973333	0.953454	1.12893	1	0.801854	2.0625	1.65382	2	2
chr1	38148765	rs684260	1.17949	0.636364	0.874347	0.580333	1	0.810842	2.0625	1.67236	2	2
chr1	38149076	rs34250208	1.13043	1.03077	0.84331	0.987007	1	0.810704	2.0625	1.67208	2	2
chr1	38149193	rs686083	1.35294	1.17391	1.06582	1.13015	1	0.809587	2.0625	1.66977	2	2
chr1	38155265	rs586252	1.36364	1.03448	1.30665	1.19632	1	0.81634	2.0625	1.6837	2	2
chr1	38156190	rs679742	0.888889	0.714286	0.806637	0.844833	1	0.806204	2.0625	1.6628	2	2
chr1	38161694	rs615530	1.37705	1	1.08064	1	1	0.804391	2.0625	1.65906	2	2
chr1	38164724	rs557290	1.26316	1.08824	0.973632	1.04282	1	0.799022	2.0625	1.64798	2	2
chr1	38166022	rs513826	1.66667	1.23684	1.0819	1.0409	1	0.803792	2.0625	1.65782	2	2
chr1	38166327	rs661460	1.73333	0.875	1.36968	0.781813	1	0.80703	2.0625	1.6645	2	2
chr1	38168804	rs12119598	1	0.75	1	0.793401	1	0.811839	2.0625	1.67442	2	2
chr1	38174185	rs557897	1.06667	0.648649	0.816441	0.631271	1	0.784265	2.0625	1.61755	2	2
chr1	38184316	rs609437	0.632653	0.612245	0.584541	0.800877	1	0.761724	2.0625	1.57106	2	2
chr1	38185337	rs518583	1	1	1	1	1	0.777568	2.0625	1.60373	2	2
chr1	38186189	rs6671088	1.20833	1.12245	1.15661	1.29253	1	0.764678	2.0625	1.57715	2	2
chr1	38186294	rs1008879	1.08696	0.952381	1.03524	1.12246	1	0.784793	2.0625	1.61864	2	2
chr1	38187447	rs579908	0.86	0.595745	0.813701	0.780625	1	0.805097	2.0625	1.66051	2	2
chr1	38187989	rs12123842	1.33333	1.06522	1.12468	1.07971	1	0.800541	2.0625	1.65112	2	2
chr1	38188195	rs6426030	0.5	0.333333	0.441537	0.493057	1	0.808962	2.0625	1.66848	2	2
chr1	38188841	rs12121777	1.19048	1.04878	1.13201	1.2085	1	0.799274	2.0625	1.6485	2	2
chr1	38189142	rs1010805	1.5	0.615385	1.44154	0.775109	1	0.800991	2.0625	1.65204	2	2
chr1	38192604	rs6699887	1.55556	1.4	1.47237	1.52951	1	0.809028	2.0625	1.66862	2	2
chr1	38220055	rs34307995	1.25714	0.973684	1.21076	1.15935	1	0.812298	2.0625	1.67536	2	2
chr1	38322803	.	0.838235	0.643836	0.580583	0.621009	1	0.774727	2.0625	1.59787	2	2
chr1	38397341	rs34655914	0.983871	0.694915	0.93246	0.884566	1.01534	0.754375	2.09414	1.5559	2	2
chr1	38397369	rs35267671	1.01235	0.897059	0.960934	1.08671	1.02398	0.761721	2.11195	1.57105	2	2
chr1	38423853	rs56583675	1.41667	0.482759	1.11849	0.431424	1.00462	0.762067	2.07204	1.57176	2	2
chr1	38425724	rs17531342	1.44444	0.615385	1.26242	0.651588	1.00863	0.771659	2.08029	1.59155	2	2
chr1	38425895	rs28675056	1.57143	1	1.32976	1	1.01523	0.785577	2.0939	1.62025	2	2
chr1	38434086	rs28605027	0.727273	0.272727	0.456077	0.240144	1.0427	0.800104	2.15057	1.65021	2	2
chr1	38442547	rs10890216	1.18966	1.13514	0.862817	1.06485	1.04597	0.800104	2.15731	1.65021	2	2
chr1	38444333	rs6660034	1.22222	1.22222	0.876155	1.13977	1.05147	0.804567	2.16865	1.65942	2	2
chr1	38444749	rs7555461	1.24138	0.97561	0.820111	0.849807	1.05118	0.79954	2.16806	1.64905	2	2
chr1	38447615	rs111640788	1.15385	0.75	0.583298	0.55875	1.06368	0.814152	2.19384	1.67919	2	2
chr1	38450367	rs6680796	1.59596	1.1828	1.29778	1.13146	1.06253	0.820805	2.19146	1.69291	2	2
chr1	38455389	rs3935867	1.4	1.30769	1.29964	1.4189	1.07093	0.832693	2.20878	1.71743	2	2
chr1	38463504	rs7366048	0.926829	0.857143	0.863745	1.01061	1.06751	0.820854	2.20174	1.69301	2	2
chr1	38483498	rs12067225	1.39189	1.28571	1.08706	1.22989	1.03226	0.808078	2.12904	1.66666	2	2
chr1	38485114	.	2.3125	0.769231	1.97513	0.692231	1.01851	0.800866	2.10068	1.65179	2	2
chr1	38485115	rs116279506	2.06667	0.733333	1.7293	0.656334	1.01912	0.790401	2.10194	1.6302	2	2
chr1	38485120	.	1.69565	1.35294	1.35829	1.27594	1.03725	0.810894	2.13933	1.67247	2	2
chr1	38489248	.	1.21053	0.938462	0.750364	0.792894	1.03511	0.806177	2.13492	1.66274	2	2
chr1	38489295	.	1.58824	1.2459	1.12807	1.10033	1.0379	0.805087	2.14067	1.66049	2	2
chr1	38489341	rs114380459	1.4878	1.22222	1.02764	1.07665	1.04266	0.834751	2.15049	1.72167	2	2
chr1	38555083	rs531013	1.7	1.27273	1.46369	1.26576	1.0399	0.823351	2.14479	1.69816	2	2
chr1	38627671	rs79808782	1.4	1	1.10465	1	1.02812	0.82843	2.12049	1.70864	2	2
chr1	38658717	rs4300184	1.54545	1.42424	1.33252	1.43534	1.04511	0.839569	2.15555	1.73161	2	2
chr1	38674870	rs11208800	1.16529	0.888	1.02603	0.961606	1.0494	0.818579	2.16439	1.68832	2	2
chr1	38675954	rs41270769	1.35294	1.1746	1.21368	1.24821	1.05017	0.814211	2.16597	1.67931	2	2
chr1	38677205	rs76592942	1.26519	1.25243	1.08787	1.29259	1.05579	0.811275	2.17757	1.67325	2	2
chr1	38677649	.	0.887574	0.833333	0.710254	0.873493	1.07423	0.826668	2.2156	1.705	2	2
chr1	38678342	rs61783264	1.2	0.789474	1.02268	0.829634	1.04478	0.805054	2.15485	1.66042	2	2
chr1	38765783	rs1023098	0.75	0.5	0.313614	0.366297	1.03541	0.778731	2.13554	1.60613	2	2
chr1	38765868	rs1778050	1.46875	1.43243	1.03236	1.29873	1.02993	0.77464	2.12423	1.5977	2	2
chr1	39305403	rs17499125	1.5	0.855932	1.23035	0.824449	1.03628	0.782049	2.13733	1.61298	2	2
chr1	39330399	rs3828041	1.65591	1.4386	1.16067	1.2768	1.00812	0.790688	2.07925	1.63079	2	2
chr1	39339256	rs2296456	1.06667	0.714286	0.864057	0.733609	1	0.813428	2.0625	1.6777	2	2
chr1	39340282	rs880303	1.39286	1.13223	1.05008	1.05183	1	0.820568	2.0625	1.69242	2	2
chr1	39340862	rs874243	1.61364	1.46108	1.27086	1.38068	1	0.813257	2.0625	1.67734	2	2
chr1	39352083	rs4491033	1.54545	0.384615	1.174	0.286781	1	0.820005	2.0625	1.69126	2	2
chr1	39352271	rs2147914	1.32418	1.26035	0.952721	1.16252	1	0.81902	2.0625	1.68923	2	2
chr1	39352492	rs3790441	1	0.694444	1	0.59661	1	0.820492	2.0625	1.69227	2	2
chr1	39353386	rs9438976	1	0.5	1	0.393175	1	0.825747	2.0625	1.7031	2	2
chr1	39361569	rs12085567	1.18182	1	0.900668	1	1	0.825387	2.0625	1.70236	2	2
chr1	39361615	rs9438984	1.28125	0.795455	1.0001	0.755848	1	0.829997	2.0625	1.71187	2	2
chr1	39361850	.	1.45455	1.09091	1.1734	1.0513	1	0.835282	2.0625	1.72277	2	2
chr1	39377299	exomeSNP 0.04587156	0.666667	0.5	0.355292	0.439816	1	0.813592	2.0625	1.67803	2	2
chr1	39457293	rs111311750	1	0.5	1	0.576584	1	0.808593	2.0625	1.66772	2	2
chr1	39466626	rs11205525	1.03333	0.961538	0.688262	0.879709	1	0.793496	2.0625	1.63658	2	2
chr1	39466786	rs10888613	1.63542	1.54878	1.29035	1.46695	1	0.792377	2.0625	1.63428	2	2
chr1	39494772	.	1.4	1.03846	1.07397	0.968697	1	0.784053	2.0625	1.61711	2	2
chr1	39513714	.	1.21875	0.902439	0.976005	0.890624	1	0.80127	2.0625	1.65262	2	2
chr1	39550261	rs76104968	0.571429	0.5	0.511385	0.657532	1	0.794546	2.0625	1.63875	2	2
chr1	39568383	.	1.63934	1.20225	1.34483	1.15341	1	0.799073	2.0625	1.64809	2	2
chr1	39571497	.	0.821429	0.742857	0.723052	0.911242	1	0.7941	2.0625	1.63783	2	2
chr1	39757786	.	1.28261	1.07273	1.05461	1.07209	1	0.78684	2.0625	1.62286	2	2
chr1	39765775	.	1.29412	0.9	1.00718	0.856367	1	0.819926	2.0625	1.6911	2	2
chr1	39798727	.	1.3913	1.20225	1.07589	1.1394	1	0.813369	2.0625	1.67757	2	2
chr1	39916778	.	1.25439	1.13139	1.1008	1.19207	1	0.829498	2.0625	1.71084	2	2
chr1	39981522	.	1.08081	0.950355	1.00429	1.08741	1	0.834293	2.0625	1.72073	2	2
chr1	39981740	rs41267043	0.949367	0.938272	0.879181	1.08281	1	0.827906	2.0625	1.70756	2	2
chr1	39987922	rs61779338	1	0.333333	1	0.51063	1	0.834908	2.0625	1.722	2	2
chr1	40027907	.	1.18868	0.966102	0.967358	0.970628	1	0.833951	2.0625	1.72002	2	2
chr1	40092933	rs78875161	1.57143	0.666667	1.52488	0.84872	1	0.829205	2.0625	1.71023	2	2
chr1	40096053	rs1148945	0.947368	0.75	0.793965	0.810851	1	0.850379	2.0625	1.75391	2	2
chr1	40098577	rs1148944	1	1	1	1	1	0.849381	2.0625	1.75185	2	2
chr1	40131089	rs734497	1.4	1.33333	1.30381	1.44887	1	0.84114	2.0625	1.73485	2	2
chr1	40137754	rs2871601	1.26667	0.941176	1.21927	1.12023	0.995004	0.838377	2.05219	1.72915	2	2
chr1	40149642	rs784634	0.985294	0.774648	0.936976	0.951368	0.992504	0.843493	2.04704	1.73971	2	2
chr1	40150156	rs9662128	1	0.703704	1	0.842647	1	0.845563	2.0625	1.74397	2	2
chr1	40150370	rs2746058	0.7	0.363636	0.625109	0.502579	0.996207	0.852867	2.05468	1.75904	2	2
chr1	40209408	rs491164	1.375	1.3	1.07777	1.24931	1	0.846304	2.0625	1.7455	2	2
chr1	40211052	.	1	1	1	1	1	0.851612	2.0625	1.75645	2	2
chr1	40219280	rs14528	0.5	0.4	0.417207	0.529944	1	0.860986	2.0625	1.77578	2	2
chr1	40235277	rs230320	1	0.4	1	0.546598	0.992545	0.840196	2.04712	1.7329	2	2
chr1	40235448	rs783834	1.0381	0.717949	0.969592	0.864546	0.976129	0.827226	2.01327	1.70615	2	2
chr1	40235796	rs41267043	1.1791	0.94382	1.1106	1.09042	0.975508	0.823035	2.01198	1.69751	2	2
chr1	40290868	rs11590650	0.979167	0.611111	0.816838	0.66412	0.974383	0.817404	2.00967	1.6859	2	2
chr1	40303501	rs230276	0.857143	0.574074	0.691953	0.6246	0.965993	0.817172	1.99236	1.68542	2	2
chr1	40307719	rs230310	0.933333	0.928571	0.599897	0.854063	0.959953	0.803333	1.9799	1.65687	2	2
chr1	40366557	exomeSNP 0.0091743115	0.722222	0.625	0.647395	0.8069	0.928069	0.791867	1.91414	1.63322	2	2
chr1	40433771	rs3103778	0.8	0.5	0.718602	0.631501	0.930977	0.793758	1.92014	1.63713	2	2
chr1	40524945	rs3122418	1.06667	0.785714	0.767559	0.733748	0.925379	0.795775	1.90859	1.64129	2	2
chr1	40558145	.	1.23377	1.13158	0.896031	1.05435	0.911789	0.773088	1.88057	1.59449	2	2
chr1	40734290	rs75470795	1.46154	1.11111	0.9855	0.958009	0.905451	0.76598	1.86749	1.57983	2	2
chr1	40879808	rs209605	1.30833	1.21818	0.989197	1.15289	0.905329	0.758797	1.86724	1.56502	2	2
chr1	40881041	rs209606	1.4	1.0119	1.10803	0.964803	0.903439	0.767296	1.86334	1.58255	2	2
chr1	40980668	rs35672330	1.36957	1.33333	1.15871	1.34607	0.916536	0.781306	1.89036	1.61144	2	2
chr1	41204569	rs1057925	1.25	1.14	0.915955	1.0651	0.933126	0.766406	1.92457	1.58071	2	2
chr1	41212962	rs2274957	1.16667	0.4	0.560849	0.197634	0.941544	0.771667	1.94193	1.59156	2	2
chr1	41215572	rs28515731	0.833333	0.8	0.575506	0.777046	0.964353	0.780776	1.98898	1.61035	2	2
chr1	41224008	rs16827552	1.04762	0.8	0.984403	0.953294	0.971568	0.794277	2.00386	1.6382	2	2
chr1	41234855	1000g_rs191110994	1.11765	0.9375	0.843199	0.902609	0.953213	0.780202	1.966	1.60917	2	2
chr1	41282919	rs13374844	0.893617	0.45	0.731525	0.503215	0.954558	0.776858	1.96878	1.60227	2	2
chr1	41282921	rs13374845	0.93617	0.474576	0.774078	0.527791	0.963806	0.787558	1.98785	1.62434	2	2
chr1	41283147	rs2281965	0.666667	0.428571	0.504574	0.481786	0.955028	0.780166	1.96975	1.60909	2	2
chr1	41284366	rs2361660	0.941176	0.681818	0.887035	0.871371	0.967531	0.785706	1.99553	1.62052	2	2
chr1	41284380	.	0.875	0.875	0.820858	1.06455	0.979117	0.798765	2.01943	1.64745	2	2
chr1	41284406	rs2361659	0.923077	0.533333	0.868935	0.722886	0.978697	0.80654	2.01856	1.66349	2	2
chr1	41285087	rs4660468	1.06667	0.72	1.01643	0.892745	0.996837	0.804301	2.05598	1.65887	2	2
chr1	41285171	rs33932028	0.983333	0.548781	0.933092	0.721525	0.978017	0.776082	2.01716	1.60067	2	2
chr1	41285553	rs55737429	1.0283	0.991228	0.939508	1.1146	0.975498	0.764545	2.01197	1.57688	2	2
chr1	41292377	rs2025897	1.13846	0.833333	1.04422	0.95091	0.963523	0.738912	1.98727	1.52401	2	2
chr1	41298510	rs874847	1.71429	0.666667	1.60865	0.772514	0.970379	0.747393	2.00141	1.5415	2	2
chr1	41298910	rs55916242	1.375	1.0625	1.26937	1.16835	0.95867	0.732657	1.97726	1.51111	2	2
chr1	41300501	rs117454397	1.25714	0.72	1.1471	0.821437	0.939866	0.716785	1.93847	1.47837	2	2
chr1	41300536	rs34480358	1.34091	0.877193	1.23087	0.97863	0.953589	0.74528	1.96678	1.53714	2	2
chr1	41303904	rs12740352	0.428571	0.230769	0.382224	0.414154	0.973184	0.747329	2.00719	1.54137	2	2
chr1	41304306	rs55862109	1.2	0.8	1.15365	0.983384	0.960441	0.726181	1.98091	1.49775	2	2
chr1	41327873	rs12081504	1.33333	0.928571	1.11276	1.00653	0.965212	0.725344	1.99075	1.49602	2	2
chr1	41430939	rs7541356	0.571429	0.333333	0.411068	0.388059	0.964339	0.73473	1.98895	1.51538	2	2
chr1	41431355	rs12030473	1	0.969231	1	1.03135	0.956341	0.737096	1.97245	1.52026	2	2
chr1	41432203	rs10889764	1.1701	1.16265	1.01813	1.22477	0.975209	0.758345	2.01137	1.56409	2	2
chr1	41432404	rs34224688	0.857143	0.818182	0.705169	0.880304	0.972761	0.76267	2.00632	1.57301	2	2
chr1	41432467	rs36126618	1.5	0.6	1.34803	0.662122	1	0.763649	2.0625	1.57503	2	2
chr1	41448812	exomeSNP 0.0091743115	0.666667	0.25	0.2938	0.151332	1	0.766626	2.0625	1.58117	2	2
chr1	41449302	rs72663731	1.27778	0.6875	0.904911	0.588832	1	0.77683	2.0625	1.60221	2	2
chr1	41474717	rs72663737	0.875	0.363636	0.605992	0.332614	1	0.763345	2.0625	1.5744	2	2
chr1	41475085	rs12144160	1.50943	1.2	1.3274	1.2362	1	0.751571	2.0625	1.55011	2	2
chr1	41481596	rs41308248	0.842105	0.714286	0.784012	0.874532	1	0.760338	2.0625	1.5682	2	2
chr1	41499982	rs12072990	0.6	0.6	0.314228	0.557175	1	0.783529	2.0625	1.61603	2	2
chr1	41848296	rs4359027	1	0.92	1	1.10948	1	0.778911	2.0625	1.6065	2	2
chr1	41898975	rs1892422	1.29412	0.722222	1.20255	0.842622	1	0.79217	2.0625	1.63385	2	2
chr1	41950473	rs6674101	0.625	0.1	0.57661	0.276554	1	0.79903	2.0625	1.648	2	2
chr1	41976379	.	1.05556	0.6875	0.995888	0.875814	1	0.798764	2.0625	1.64745	2	2
chr1	41979156	rs615177	0.75	0.62069	0.703593	0.803592	1	0.805633	2.0625	1.66162	2	2
chr1	42041479	rs1815257	0.714286	0.578947	0.518144	0.603505	1	0.796378	2.0625	1.64253	2	2
chr1	42046613	rs12132697	1.22642	1.06818	1.10835	1.16175	1	0.795202	2.0625	1.6401	2	2
chr1	42619152	rs2297567	0.857143	0.833333	0.808691	1.00975	1	0.800516	2.0625	1.65106	2	2
chr1	42620154	rs885846	2	1.16667	1.95189	1.3553	1	0.790527	2.0625	1.63046	2	2
chr1	42654364	rs554500	1.2449	0.928571	0.893814	0.843022	1.00395	0.791737	2.07064	1.63296	2	2
chr1	42656868	rs1085252	1.0625	1.05263	0.925251	1.12808	1	0.810276	2.0625	1.67119	2	2
chr1	42693597	rs343376	2.29487	1.38525	1.9412	1.29811	1.01039	0.816355	2.08394	1.68373	2	2
chr1	42864868	rs4660630	1.66667	1.25	1.50695	1.30529	1.01554	0.837232	2.09455	1.72679	2	2
chr1	42865468	rs56751964	1.11111	1.08333	0.951397	1.13862	1.02357	0.859934	2.11112	1.77361	2	2
chr1	42870338	rs1105670	1.55556	1.25	1.44193	1.3479	1.01995	0.856105	2.10364	1.76572	2	2
chr1	43055243	rs10789417	2.41176	1.84211	1.93962	1.69082	1.02825	0.851177	2.12077	1.75555	2	2
chr1	43102844	rs16829822	1.4	1	0.901363	1	1.02911	0.839288	2.12254	1.73103	2	2
chr1	43108172	1000g_.	1.4661	1.19643	1.20078	1.16805	1.01323	0.816389	2.08978	1.6838	2	2
chr1	43119661	rs16829829	1.64474	1.40196	1.29192	1.31535	1.00729	0.825502	2.07753	1.7026	2	2
chr1	43200526	rs912075	0.833333	0.666667	0.664632	0.714165	1.01568	0.84811	2.09484	1.74923	2	2
chr1	43201614	rs9660973	1.27273	0.617647	1.20556	0.803152	1.01269	0.848345	2.08867	1.74971	2	2
chr1	43212291	rs13871	0.692308	0.416667	0.623486	0.562872	1.01479	0.853728	2.09301	1.76081	2	2
chr1	43212869	rs3738496	1.03636	1.02273	0.967542	1.16893	1.02886	0.860373	2.12202	1.77452	2	2
chr1	43212926	rs67014447	1.06061	0.732558	0.991784	0.878764	1.02323	0.846495	2.11041	1.7459	2	2
chr1	43213285	rs72661349	1.68421	1.54545	1.46089	1.54843	1.02538	0.847834	2.11484	1.74866	2	2
chr1	43213499	rs3738499	1.07143	0.878788	0.848107	0.881762	1	0.84747	2.0625	1.74791	2	2
chr1	43213797	rs3738500	1	0.59375	1	0.719488	1	0.846027	2.0625	1.74493	2	2
chr1	43223489	rs6700677	1.37255	1.31148	1.06957	1.25689	1.00594	0.837496	2.07475	1.72733	2	2
chr1	43232504	rs55716016	0.911111	0.870504	0.863095	1.05907	1	0.839894	2.0625	1.73228	2	2
chr1	43233072	.	1.27273	0.925926	1.21137	1.11369	1	0.847968	2.0625	1.74893	2	2
chr1	43255327	1000g_rs186793797	1.17647	0.631579	1.04973	0.716839	1	0.841317	2.0625	1.73522	2	2
chr1	43282430	rs74070053	0.6	0.2	0.341715	0.176712	1	0.827452	2.0625	1.70662	2	2
chr1	43282455	rs66967207	0.75	0.4	0.491715	0.376712	1	0.825874	2.0625	1.70336	2	2
chr1	43300663	rs112744081	1.15385	1.0625	1.01255	1.13424	1	0.822626	2.0625	1.69667	2	2
chr1	43315135	.	1.22222	1	0.845063	1	1	0.823488	2.0625	1.69844	2	2
chr1	43408966	rs1385129	0.983333	0.753846	0.900147	0.883354	1	0.811254	2.0625	1.67321	2	2
chr1	43418026	rs2297972	0.867924	0.861111	0.770949	0.975824	1	0.778508	2.0625	1.60567	2	2
chr1	43424519	rs11537640	1.0625	0.645161	0.968335	0.816151	1	0.793805	2.0625	1.63722	2	2
chr1	43634636	.	1.22	0.764706	0.928128	0.717672	1.03132	0.818055	2.1271	1.68724	2	2
chr1	43697835	.	1.13889	1.07812	0.877487	1.05257	1.02768	0.813721	2.11958	1.6783	2	2
chr1	43771090	rs3120044	0.875	0.842105	0.826888	1.03074	1.01867	0.808792	2.101	1.66813	2	2
chr1	43772822	.	1.03846	0.71831	0.988438	0.891469	1	0.792152	2.0625	1.63381	2	2
chr1	43773033	rs2275180	1.38889	0.909091	1.33356	1.07338	1	0.797031	2.0625	1.64388	2	2
chr1	43774437	rs1467809	1.09091	0.5	1.02007	0.643748	1	0.806432	2.0625	1.66327	2	2
chr1	43774495	rs2282225	1.47368	1.31579	1.40284	1.45954	1	0.804487	2.0625	1.65925	2	2
chr1	43774878	rs2282226	1.41667	1.17647	1.34583	1.32022	1	0.799252	2.0625	1.64846	2	2
chr1	43779564	rs3120276	1.42308	0.670886	1.26783	0.730107	1.00346	0.782962	2.06964	1.61486	2	2
chr1	43779869	rs2991990	1.45455	1	1.2993	1	1.00595	0.799071	2.07477	1.64808	2	2
chr1	43784956	rs1199039	1.30769	1.09091	1.20463	1.19936	1.01217	0.809909	2.0876	1.67044	2	2
chr1	43805714	exomeSNP 0.0091743115	1.05333	0.835821	0.966718	0.961559	1.01885	0.82377	2.10138	1.69902	2	2
chr1	43805768	exomeSNP 0.0091743115	1.30645	0.726027	1.21984	0.851765	1.01385	0.820823	2.09107	1.69295	2	2
chr1	43812026	.	2	0.785714	1.83312	0.834782	1.01798	0.816923	2.09958	1.6849	2	2
chr1	43812075	rs1760670	1.25926	1.13043	1.09238	1.1795	1.02187	0.819241	2.1076	1.68968	2	2
chr1	43814864	rs839995	1.88235	1.375	1.82854	1.54162	1.01809	0.812629	2.09981	1.67605	2	2
chr1	43815149	.	0.904762	0.863636	0.850944	1.03026	1.021	0.813062	2.10582	1.67694	2	2
chr1	43825644	rs839763	0.857143	0.660377	0.703522	0.721036	1.01563	0.803817	2.09473	1.65787	2	2
chr1	43826312	rs710251	0.823529	0.76	0.656247	0.80872	1.01945	0.802358	2.10262	1.65486	2	2
chr1	43855490	rs116004196	0.825397	0.787611	0.778514	0.968298	1.0002	0.780748	2.06291	1.61029	2	2
chr1	43855546	rs839752	0.863158	0.655914	0.816275	0.836602	1.00181	0.785085	2.06623	1.61924	2	2
chr1	43855578	rs839753	0.797619	0.695122	0.750736	0.87581	1	0.792479	2.0625	1.63449	2	2
chr1	43869235	rs710249	1.16	0.967742	0.963859	0.9923	1	0.805359	2.0625	1.66105	2	2
chr1	43886321	rs2782642	2.14286	1.2	2.00079	1.27103	1	0.80672	2.0625	1.66386	2	2
chr1	43886494	rs2782643	1.27143	1.16129	1.12936	1.23233	1	0.8087	2.0625	1.66794	2	2
chr1	43887146	rs2782644	0.666667	0.4375	0.54073	0.52352	1	0.831503	2.0625	1.71497	2	2
chr1	43888602	rs2782645	0.785714	0.6875	0.705443	0.820269	1	0.83694	2.0625	1.72619	2	2
chr1	43892189	rs2782646	0.899329	0.858209	0.852712	1.03996	1	0.838667	2.0625	1.72975	2	2
chr1	43895300	rs41302042	1.1017	0.787879	0.977103	0.875176	1	0.837598	2.0625	1.72755	2	2
chr1	43898053	rs12129487	1.08824	0.804878	1.02453	0.957536	1	0.847286	2.0625	1.74753	2	2
chr1	43901011	rs2039531	0.774193	0.676471	0.650093	0.764235	0.964974	0.848976	1.99026	1.75101	2	2
chr1	43903589	rs2782648	1.13889	0.693878	1.06156	0.830001	0.949952	0.834627	1.95927	1.72142	2	2
chr1	43903695	rs2842182	0.833333	0.285714	0.756009	0.421838	0.91706	0.799432	1.89144	1.64883	2	2
chr1	43905819	rs2782649	1	0.916667	1	1.00589	0.90919	0.792746	1.8752	1.63504	2	2
chr1	43906482	rs1572272	0.333333	0.25	0.210757	0.33922	0.909809	0.795139	1.87648	1.63997	2	2
chr1	43906896	rs2027130	1.14706	0.925926	1.03991	1.03025	0.920551	0.78997	1.89864	1.62931	2	2
chr1	43909265	rs2255632	0.815217	0.634615	0.74578	0.780068	0.931498	0.79115	1.92121	1.63175	2	2
chr1	43912590	rs2782650	1.03226	1	0.964152	1	0.936467	0.801429	1.93146	1.65295	2	2
chr1	43916642	rs6954	0.868132	0.755814	0.783641	0.88388	0.937477	0.802641	1.93355	1.65545	2	2
chr1	43916727	.	0.710145	0.535354	0.625655	0.66342	0.938921	0.799453	1.93652	1.64887	2	2
chr1	43917409	rs2251804	0.870588	0.85	0.786098	0.978066	0.907646	0.787825	1.87202	1.62489	2	2
chr1	43917637	rs2251802	1.28125	0.943396	1.19676	1.07146	0.90631	0.780864	1.86926	1.61053	2	2
chr1	43917892	.	0.909091	0.747475	0.809742	0.859728	0.901242	0.780331	1.85881	1.60943	2	2
chr1	43919413	rs6692611	1.125	1	1.03937	1	0.914781	0.785633	1.88674	1.62037	2	2
chr1	44035352	rs1065771	0.975	0.702128	0.905153	0.84708	0.919384	0.76766	1.89623	1.5833	2	2
chr1	44044468	rs11210874	0.73913	0.702703	0.658682	0.835271	0.920099	0.769989	1.8977	1.5881	2	2
chr1	44056462	rs2117315	0.666667	0.555556	0.611673	0.720352	0.921997	0.77083	1.90162	1.58984	2	2
chr1	44057257	rs2304353	0.84	0.228571	0.776	0.415374	0.934378	0.78002	1.92715	1.60879	2	2
chr1	44057668	rs7540068	0.650794	0.646154	0.599117	0.816312	0.934385	0.786584	1.92717	1.62233	2	2
chr1	44057696	rs7553297	0.775	0.627451	0.723324	0.797609	0.946123	0.802284	1.95138	1.65471	2	2
chr1	44057882	rs3748797	1	0.5	1	0.643311	0.95657	0.799219	1.97292	1.64839	2	2
chr1	44058034	rs2117316	1.2	0.862745	1.1288	1.00606	0.981978	0.815063	2.02533	1.68107	2	2
chr1	44058265	rs3828151	1.04651	1.02222	0.975308	1.16553	0.971342	0.800544	2.00339	1.65112	2	2
chr1	44064319	rs17849103	0.833333	0.741935	0.783053	0.914606	0.972609	0.800629	2.00601	1.6513	2	2
chr1	44067859	rs12023161	1.08772	0.754545	1.01005	0.890269	0.976698	0.799161	2.01444	1.64827	2	2
chr1	44068795	rs6672061	1	0.75	1	0.898924	0.988135	0.802191	2.03803	1.65452	2	2
chr1	44069717	.	1.13665	0.836449	1.08661	1.00959	1	0.813378	2.0625	1.67759	2	2
chr1	44070032	rs530373	0.428571	0.333333	0.378539	0.506475	1	0.808401	2.0625	1.66733	2	2
chr1	44071221	rs631248	1.1875	0.814286	1.1387	0.989925	1	0.810037	2.0625	1.6707	2	2
chr1	44071796	rs618369	1	0.333333	1	0.464835	1	0.813127	2.0625	1.67708	2	2
chr1	44071853	rs512579	1	0.818182	1	0.949683	1	0.813847	2.0625	1.67856	2	2
chr1	44072018	rs1065772	1.16667	0.852941	1.08527	0.984442	1	0.818054	2.0625	1.68724	2	2
chr1	44072066	rs10890266	1.12766	0.926829	1.04626	1.05833	1	0.801321	2.0625	1.65272	2	2
chr1	44072420	rs539096	1.12903	0.891892	1.06179	1.04005	1	0.758585	2.0625	1.56458	2	2
chr1	44075227	rs517622	1.21429	0.794118	1.13164	0.924231	1	0.773056	2.0625	1.59443	2	2
chr1	44078384	rs499257	1.64103	0.964912	1.33429	0.907812	1	0.763863	2.0625	1.57547	2	2
chr1	44079411	rs603542	1.125	0.735849	1.02382	0.846221	1	0.761957	2.0625	1.57154	2	2
chr1	44083015	rs653953	0.8	0.454545	0.699549	0.565664	1	0.775424	2.0625	1.59931	2	2
chr1	44083110	rs571862	0.886792	0.671642	0.786341	0.782761	1	0.78627	2.0625	1.62168	2	2
chr1	44083507	rs641365	1.16279	0.805556	1.09501	0.953045	1	0.781228	2.0625	1.61128	2	2
chr1	44083519	rs641351	1.21739	0.833333	1.14961	0.980823	1	0.782916	2.0625	1.61476	2	2
chr1	44084739	rs1143701	1.23529	1.02941	1.18378	1.19986	1	0.783878	2.0625	1.61675	2	2
chr1	44084742	.	1.14815	0.958904	1.09664	1.12935	1	0.784212	2.0625	1.61744	2	2
chr1	44086080	rs568639	1.23188	0.947368	1.11627	1.04331	1	0.784585	2.0625	1.61821	2	2
chr1	44086094	1000g_rs183005206	1.04706	0.984375	0.931443	1.08032	1	0.765799	2.0625	1.57946	2	2
chr1	44086831	rs1143702	1.07143	1	1.01634	1	1	0.774191	2.0625	1.59677	2	2
chr1	44087496	rs673485	0.681818	0.538462	0.627022	0.703561	1	0.792319	2.0625	1.63416	2	2
chr1	44133016	rs607062	1.2	0.6	0.920212	0.561348	1	0.797456	2.0625	1.64475	2	2
chr1	44133028	rs2296757	2	0.5	1.72021	0.461348	1	0.791047	2.0625	1.63153	2	2
chr1	44134910	.	0.974138	0.858333	0.792109	0.894536	1	0.76176	2.0625	1.57113	2	2
chr1	44137257	rs586339	1.25225	0.952941	1.04748	0.970532	1	0.763245	2.0625	1.57419	2	2
chr1	44258040	rs1502907	0.545455	0.3	0.212578	0.225848	1	0.774439	2.0625	1.59728	2	2
chr1	44280381	rs37468	1.27273	1.1087	1.00266	1.07692	1	0.771618	2.0625	1.59146	2	2
chr1	44280425	rs3791064	1.47945	1.46552	1.20938	1.43374	1	0.768356	2.0625	1.58473	2	2
chr1	44323736	rs2906465	1.38235	1.1875	1.17087	1.19975	1.00951	0.778243	2.08211	1.60513	2	2
chr1	44363710	rs61770289	1.02174	1	0.814437	1	1.01558	0.786872	2.09463	1.62292	2	2
chr1	44365457	rs783304	1	0.806452	1	0.911017	1.02364	0.797126	2.11126	1.64407	2	2
chr1	44395786	rs2108202	1.4186	1.11111	1.24371	1.15333	1.03033	0.803321	2.12505	1.65685	2	2
chr1	44402256	.	0.884615	0.545455	0.764953	0.699845	1.03065	0.806754	2.12572	1.66393	2	2
chr1	44406113	rs3120805	1.56	0.861111	1.33938	0.866184	1.0438	0.822492	2.15284	1.69639	2	2
chr1	44415415	rs2240447	0.9625	0.868421	0.887571	1.00732	1.03896	0.823885	2.14286	1.69926	2	2
chr1	44416090	rs7556565	0.833333	0.666667	0.734667	0.779625	1.03843	0.819445	2.14176	1.6901	2	2
chr1	44426025	rs2301993	1.18519	1.08696	1.05371	1.16776	1.04026	0.813489	2.14554	1.67782	2	2
chr1	44432500	rs4660759	1.28846	0.763889	1.23112	0.925203	1.05496	0.81904	2.17585	1.68927	2	2
chr1	44442521	rs12410334	1.73077	0.585366	1.53694	0.611806	1.05145	0.83056	2.16862	1.71303	2	2
chr1	44442930	rs2428954	1.14085	0.953488	0.998336	1.02413	1.01154	0.828169	2.08631	1.7081	2	2
chr1	44443459	rs2428953	0.653061	0.567164	0.388593	0.539398	1.00092	0.811832	2.0644	1.6744	2	2
chr1	44450737	rs2231283	1.875	1.14286	1.80769	1.29094	1.02197	0.809364	2.10781	1.66931	2	2
chr1	44451124	rs75761202	1.33333	0.833333	1.27448	0.992505	1.0503	0.83643	2.16624	1.72514	2	2
chr1	44457305	rs12403036	1.44828	1.07143	1.37652	1.25484	1.05755	0.834026	2.1812	1.72018	2	2
chr1	44467116	rs76354303	1.03371	0.891089	0.980608	1.05886	1.06299	0.832923	2.19241	1.7179	2	2
chr1	44475987	rs2486001	1.42857	1.14286	1.35315	1.28119	1.05181	0.821777	2.16936	1.69491	2	2
chr1	44499099	exomeSNP 0.0091743115	1.54545	1.14286	1.36343	1.17906	1.04833	0.818085	2.16218	1.6873	2	2
chr1	44499242	rs1978195	1.37624	1.2735	1.19421	1.30971	1.04816	0.807799	2.16184	1.66609	2	2
chr1	44584524	.	1.57143	1.46667	1.51741	1.63297	1.03478	0.800514	2.13423	1.65106	2	2
chr1	44595047	rs11210969	1.07362	0.988571	0.961452	1.0879	1.02999	0.804408	2.12435	1.65909	2	2
chr1	44595113	rs2429051	1.02649	0.838889	0.914322	0.93822	1.02832	0.798838	2.12091	1.6476	2	2
chr1	44679675	rs74615948	1.15385	0.675	1.07503	0.809423	1.03188	0.785603	2.12825	1.62031	2	2
chr1	44686140	rs41264674	1.19565	0.767857	1.09735	0.881187	1.04138	0.79249	2.14785	1.63451	2	2
chr1	44686322	rs12419	0.90625	0.816667	0.807943	0.929997	1.02943	0.771917	2.1232	1.59208	2	2
chr1	44710057	rs2799477	0.555556	0.285714	0.443182	0.384842	1.02221	0.765515	2.1083	1.57887	2	2
chr1	44749881	rs16831828	0.611111	0.315789	0.452153	0.371743	1	0.773607	2.0625	1.59556	2	2
chr1	44750731	.	1.95	0.892857	1.7211	0.891533	1.00303	0.749595	2.06874	1.54604	2	2
chr1	44785571	rs75262528	1.41667	1.14286	1.11915	1.09197	1.01824	0.753586	2.10012	1.55427	2	2
chr1	44818337	rs1291178	1.5	1	1.23467	1	1	0.756618	2.0625	1.56052	2	2
chr1	44818635	rs80152700	1.64865	1.42683	1.38332	1.39845	1	0.767747	2.0625	1.58348	2	2
chr1	44877741	rs59262792	0.943662	0.761194	0.813316	0.843058	1	0.774598	2.0625	1.59761	2	2
chr1	44878509	rs11210991	0.833333	0.8	0.702987	0.881864	1	0.773852	2.0625	1.59607	2	2
chr1	44878549	rs11210992	1.125	0.5	0.994654	0.581863	1	0.775567	2.0625	1.59961	2	2
chr1	45088629	rs28453885	1.03333	0.913044	0.815399	0.920211	1	0.777534	2.0625	1.60366	2	2
chr1	45091755	rs3850852	0.75	0.75	0.611684	0.824469	1	0.775704	2.0625	1.59989	2	2
chr1	45097639	rs115428399	1.33333	0.5	1.28598	0.687929	1	0.7777	2.0625	1.60401	2	2
chr1	45102355	rs34296911	1.25	0.6	1.00139	0.583816	1	0.770853	2.0625	1.58988	2	2
chr1	45111294	rs78770003	1.11765	1	1.03884	1	1	0.767455	2.0625	1.58288	2	2
chr1	45111360	rs12728857	0.75	0.375	0.671189	0.509423	1	0.781573	2.0625	1.61199	2	2
chr1	45120068	rs75614327	1	0.555556	1	0.72033	1	0.796938	2.0625	1.64368	2	2
chr1	45121045	rs11211020	0.6	0.428571	0.534419	0.57882	1	0.795204	2.0625	1.64011	2	2
chr1	45170012	rs12088087	1.55556	0.5	1.38707	0.547685	1	0.794198	2.0625	1.63803	2	2
chr1	45206495	rs3795712	1.22222	0.75	0.875428	0.667101	1	0.799256	2.0625	1.64846	2	2
chr1	45224757	rs16832228	0.714286	0.666667	0.600339	0.764247	1	0.822062	2.0625	1.6955	2	2
chr1	45241113	rs11211031	0.818182	0.68	0.731567	0.805738	1	0.823188	2.0625	1.69782	2	2
chr1	45241374	rs3806398	1.14815	1.03333	1.06153	1.15907	0.992864	0.828066	2.04778	1.70789	2	2
chr1	45250007	rs59895800	1.04762	0.818182	0.893587	0.947961	0.966714	0.802851	1.99385	1.65588	2	2
chr1	45252015	rs41269079	1.3	1.07143	1.18996	1.17287	0.973204	0.811894	2.00723	1.67453	2	2
chr1	45267676	.	1.26667	0.933333	1.14148	1.02007	0.96793	0.798337	1.99636	1.64657	2	2
chr1	45269333	rs17886354	1.06195	0.902985	0.996675	1.05363	0.969428	0.814281	1.99945	1.67945	2	2
chr1	45271828	rs17885815	0.86755	0.794702	0.801085	0.980507	0.98949	0.831016	2.04082	1.71397	2	2
chr1	45276006	.	1	0.757576	1	0.907355	0.991127	0.836502	2.0442	1.72528	2	2
chr1	45278094	rs4073112	1.06667	0.769231	0.930585	0.845759	0.989242	0.842446	2.04031	1.73754	2	2
chr1	45278651	.	0.87037	0.807692	0.809452	0.995607	1	0.843744	2.0625	1.74022	2	2
chr1	45283557	rs6657078	1.53333	1.5	1.08445	1.35998	1	0.85112	2.0625	1.75544	2	2
chr1	45291708	rs12408763	0.857143	0.7	0.807653	0.874206	1	0.849618	2.0625	1.75234	2	2
chr1	45292866	rs2295996	1.14	1	1.09051	1	1	0.855524	2.0625	1.76452	2	2
chr1	45293318	rs11573587	0.734375	0.592105	0.684885	0.766311	1	0.856827	2.0625	1.76721	2	2
chr1	45293518	rs7525308	1.14925	1	1.09976	1	1	0.882687	2.0625	1.82054	2	2
chr1	45294156	rs2273940	1.16667	0.952381	1.11658	1.12542	1	0.871729	2.0625	1.79794	2	2
chr1	45307506	rs3795720	0.761905	0.7	0.64175	0.791545	1	0.852992	2.0625	1.7593	2	2
chr1	45307804	exomeSNP 0.0091743115	0.666667	0.5	0.546512	0.591545	1	0.859775	2.0625	1.77328	2	2
chr1	45308409	rs6696675	1.08065	0.974359	1.021	1.13243	1	0.847079	2.0625	1.7471	2	2
chr1	45316904	rs263985	0.833333	0.5	0.534226	0.448034	1	0.851292	2.0625	1.75579	2	2
chr1	45340282	rs9988451	1.28571	1.10417	1.0426	1.09208	1	0.859954	2.0625	1.77365	2	2
chr1	45362992	rs263978	1.86	1.57143	1.45738	1.45575	1	0.864296	2.0625	1.78261	2	2
chr1	45363300	rs263979	1.06667	1	0.664052	1	1	0.854666	2.0625	1.76275	2	2
chr1	45500112	.	1.36	0.8	1.22566	0.878138	1	0.84321	2.0625	1.73912	2	2
chr1	45812293	.	1.57143	0.625	1.34887	0.628562	1	0.829182	2.0625	1.71019	2	2
chr1	45887293	.	1.71429	1.66667	1.42241	1.61963	1	0.832894	2.0625	1.71784	2	2
chr1	46027355	rs512083	1.22917	0.803279	1.0615	0.851669	1	0.827708	2.0625	1.70715	2	2
chr1	46035760	rs3014216	1.27273	1	1.0907	1	1	0.825344	2.0625	1.70227	2	2
chr1	46054486	rs2991978	1.5	1.33333	1.18393	1.27005	1	0.818949	2.0625	1.68908	2	2
chr1	46073489	rs2230657	1.13158	0.906977	0.994194	0.982302	1	0.809235	2.0625	1.66905	2	2
chr1	46078630	rs2050376	2	1	1.55898	1	1	0.808065	2.0625	1.66663	2	2
chr1	46080530	rs2991985	1.5	0.8	1.15209	0.716411	1	0.779195	2.0625	1.60709	2	2
chr1	46080947	rs1972410	1.26961	1.26368	0.844767	1.13599	1	0.760233	2.0625	1.56798	2	2
chr1	46081282	rs2991986	1.05556	0.5	0.757379	0.448665	1.00028	0.750968	2.06308	1.54887	2	2
chr1	46081960	rs2253862	1.56164	1.51389	1.29632	1.48551	1.01445	0.752659	2.0923	1.55236	2	2
chr1	46082431	rs2991988	1.37209	1.36893	1.02702	1.2871	1.01407	0.746145	2.09151	1.53892	2	2
chr1	46085852	rs2275085	1.27778	1.08333	1.18638	1.20391	1.04572	0.753749	2.1568	1.55461	2	2
chr1	46085879	rs2275086	1.27273	0.809524	1.18133	0.930104	1.07488	0.773424	2.21695	1.59519	2	2
chr1	46086077	rs3014246	1.04918	0.635135	0.8232	0.636054	1.08099	0.768241	2.22954	1.5845	2	2
chr1	46086913	rs3014245	1.46154	0.705882	1.38819	0.846639	1.06404	0.740057	2.19458	1.52637	2	2
chr1	46087577	rs3014242	1.05	0.866071	0.990765	1.02472	1.0523	0.745145	2.17037	1.53686	2	2
chr1	46087879	rs3014241	0.896552	0.703297	0.819359	0.839571	1.05469	0.769583	2.17529	1.58726	2	2
chr1	46089225	rs3014240	1.03509	1.01852	0.97165	1.17152	1.0718	0.750219	2.21058	1.54733	2	2
chr1	46094027	rs1250	1	0.910112	1	0.861925	1.10945	0.789826	2.28823	1.62902	2	2
chr1	46095143	rs10159068	0.857143	0.214286	0.576213	0.174834	1.13223	0.80924	2.33522	1.66906	2	2
chr1	46095272	rs1135812	0.949152	0.751678	0.668223	0.712226	1.14377	0.816332	2.35903	1.68368	2	2
chr1	46124527	rs10890337	1.55556	0.272727	1.22137	0.197742	1.14353	0.820228	2.35854	1.69172	2	2
chr1	46124558	rs10789468	1.35714	0.5	1.02296	0.425015	1.11721	0.818741	2.30424	1.68865	2	2
chr1	46124663	rs6671802	1.4898	1	1.15561	1	1.11216	0.834505	2.29384	1.72117	2	2
chr1	46157087	rs10890342	1	0.75	1	0.645674	1.11242	0.822371	2.29438	1.69614	2	2
chr1	46160260	rs6658700	1.42593	1.04762	1.00871	0.923983	1.12639	0.831798	2.32318	1.71558	2	2
chr1	46166709	rs11211169	2	0.833333	1.5472	0.691364	1.11646	0.822838	2.3027	1.6971	2	2
chr1	46166861	rs4564187	2.42857	1.86364	1.97577	1.72167	1.09925	0.798708	2.2672	1.64733	2	2
chr1	46195375	rs28375469	2.03529	1.39423	1.65273	1.28991	1.10548	0.801883	2.28005	1.65388	2	2
chr1	46206399	rs28647556	0.5	0.2	0.12161	0.098095	1.08876	0.790795	2.24557	1.63101	2	2
chr1	46206540	rs28507722	1.22857	1.14286	0.850181	1.04095	1.07784	0.791832	2.22304	1.63315	2	2
chr1	46290086	.	1.78261	1.5	1.42519	1.41058	1.06319	0.796749	2.19283	1.6433	2	2
chr1	46347875	rs66905518	2.33333	1	1.96994	1	1.06643	0.791026	2.19951	1.63149	2	2
chr1	46347910	rs6665193	2.62963	2.21212	2.26624	2.11909	1.06502	0.795473	2.1966	1.64066	2	2
chr1	46348013	.	2.1831	1.71429	1.81971	1.62126	1.05479	0.785153	2.1755	1.61938	2	2
chr1	46348035	.	1.91667	1.59	1.55328	1.49697	1.05479	0.782945	2.1755	1.61482	2	2
chr1	46348108	.	1.35	1.2	0.986611	1.10697	1.06209	0.79872	2.19057	1.64736	2	2
chr1	46348163	.	1.08	1.04545	0.716611	0.952426	1.10149	0.818144	2.27182	1.68742	2	2
chr1	46379518	rs4256763	1.23894	1.23684	0.990614	1.22087	1.11373	0.85811	2.29706	1.76985	2	2
chr1	46424864	rs34102169	1.08333	0.75	0.853124	0.747671	1.10697	0.874591	2.28312	1.80384	2	2
chr1	46466391	rs11579634	1.5	0.8	1.20432	0.750359	1.10428	0.872022	2.27758	1.79855	2	2
chr1	46466721	rs11589562	1.27429	1.24841	0.978601	1.19877	1.09824	0.883122	2.26512	1.82144	2	2
chr1	46472153	rs6429592	0.684211	0.5	0.476116	0.514933	1.08974	0.87243	2.24759	1.79939	2	2
chr1	46476587	rs11211247	1.62963	1.31818	1.38576	1.30553	1.06496	0.879883	2.19647	1.81476	2	2
chr1	46485548	rs946529	0.857143	0.5625	0.646344	0.575285	1.02403	0.852568	2.11206	1.75842	2	2
chr1	46487552	rs2275426	0.678571	0.651786	0.473636	0.669243	1.00604	0.837384	2.07497	1.7271	2	2
chr1	46493460	rs1707336	1.20988	1.05	0.919499	1.00399	1.0347	0.86227	2.13408	1.77843	2	2
chr1	46495024	rs3795318	1.25	0.782609	1.09447	0.841579	1.03912	0.860831	2.14319	1.77546	2	2
chr1	46500613	rs17855317	0.827869	0.815126	0.774113	0.981848	1.02709	0.851595	2.11837	1.75641	2	2
chr1	46509283	.	0.764706	0.75	0.644287	0.841291	1	0.858596	2.0625	1.77085	2	2
chr1	46509294	.	1	0.7	1	0.791291	1	0.850372	2.0625	1.75389	2	2
chr1	46546208	rs1768803	1.17143	0.771429	0.810075	0.679625	1	0.859905	2.0625	1.77355	2	2
chr1	46641827	rs12030928	2	1.19048	1.9288	1.33379	1	0.864658	2.0625	1.78336	2	2
chr1	46641837	rs12752892	1.68421	1.33333	1.61301	1.47664	1	0.858416	2.0625	1.77048	2	2
chr1	46655100	rs113174528	0.914286	0.848485	0.806732	0.952402	1	0.843626	2.0625	1.73998	2	2
chr1	46655495	rs78405727	1.20833	0.84375	1.06957	0.917804	1	0.829707	2.0625	1.71127	2	2
chr1	46655656	.	0.945455	0.926829	0.806687	1.00088	1	0.833361	2.0625	1.71881	2	2
chr1	46657651	rs7521880	0.833333	0.466667	0.736786	0.581825	1	0.839952	2.0625	1.7324	2	2
chr1	46658328	rs2292484	0.857143	0.821429	0.75408	0.929878	1	0.829717	2.0625	1.71129	2	2
chr1	46658343	rs2292485	0.769231	0.73913	0.666168	0.84758	1	0.831215	2.0625	1.71438	2	2
chr1	46659104	rs7527668	1.17241	0.6875	1.07715	0.804002	1	0.840132	2.0625	1.73277	2	2
chr1	46659363	rs7527935	1.17308	0.816327	1.03874	0.894465	1	0.842353	2.0625	1.73735	2	2
chr1	46660295	rs2292487	1.10588	0.897727	0.991503	0.994883	1	0.813914	2.0625	1.6787	2	2
chr1	46662609	rs41309197	1.12821	0.990826	1.04018	1.11503	1	0.812522	2.0625	1.67583	2	2
chr1	46669276	rs62620991	1.06667	0.955224	1.02023	1.14119	1	0.823055	2.0625	1.69755	2	2
chr1	46740500	rs75959881	1.27273	0.647059	1.11032	0.7	1	0.824503	2.0625	1.70054	2	2
chr1	46782192	rs17102133	1.68182	1.56522	1.47288	1.57948	1	0.81729	2.0625	1.68566	2	2
chr1	46870946	.	0.833333	0.7	0.786895	0.882693	1.00333	0.827635	2.06936	1.707	2	2
chr1	46972605	rs12127101	1.09677	0.795455	1.04521	0.965808	1	0.82888	2.0625	1.70956	2	2
chr1	46972724	.	1.30841	0.849057	1.25685	1.01941	1	0.849122	2.0625	1.75131	2	2
chr1	46976530	rs12045200	1.3	0.857143	1.25316	1.03799	1	0.850534	2.0625	1.75423	2	2
chr1	46976717	rs12045245	1.09375	0.877551	1.04691	1.05839	1	0.850914	2.0625	1.75501	2	2
chr1	46976837	rs1886116	1.32558	0.854839	1.27874	1.03568	1	0.861014	2.0625	1.77584	2	2
chr1	46977812	rs61751016	1.11111	0.77451	1.0647	0.957372	1	0.8449	2.0625	1.74261	2	2
chr1	47013180	rs10890404	0.863014	0.733333	0.799498	0.886236	1	0.856403	2.0625	1.76633	2	2
chr1	47024609	rs116284859	0.733333	0.71875	0.678157	0.883269	1	0.855403	2.0625	1.76427	2	2
chr1	47033849	rs2181414	1	1	1	1	1	0.855878	2.0625	1.76525	2	2
chr1	47099235	rs4660950	1.4	0.428571	1.0719	0.357475	1	0.866947	2.0625	1.78808	2	2
chr1	47109089	rs1745377	1.23529	1.02041	0.913365	0.953299	1	0.871093	2.0625	1.79663	2	2
chr1	47118067	rs620913	1.2	1.02703	0.871519	0.955685	1	0.872228	2.0625	1.79897	2	2
chr1	47118096	rs2289446	1.23256	1.22951	0.904077	1.15817	1	0.861023	2.0625	1.77586	2	2
chr1	47118168	rs2289447	1.53788	1.24691	1.2094	1.17557	1	0.859779	2.0625	1.77329	2	2
chr1	47118189	rs620431	1.5375	1.2963	1.20902	1.22495	1	0.874561	2.0625	1.80378	2	2
chr1	47124479	rs611468	1.18605	0.868852	0.691635	0.707424	1	0.865755	2.0625	1.78562	2	2
chr1	47130873	rs594118	0.894737	0.71875	0.660976	0.713712	1	0.864098	2.0625	1.7822	2	2
chr1	47137325	.	1.52174	1.21875	1.42716	1.33597	1	0.874452	2.0625	1.80356	2	2
chr1	47138819	rs614486	0.941379	0.887755	0.832999	0.990845	1	0.865256	2.0625	1.78459	2	2
chr1	47139103	rs1025806	0.935644	0.895604	0.827263	0.998695	1	0.875209	2.0625	1.80512	2	2
chr1	47153855	rs11211340	1	0.733333	1	0.678537	1	0.873319	2.0625	1.80122	2	2
chr1	47154272	rs2304745	1.09091	1.05556	0.787608	1.00076	1	0.880708	2.0625	1.81646	2	2
chr1	47155462	rs2241862	1.07692	0.972222	0.77368	0.917465	1	0.886198	2.0625	1.82778	2	2
chr1	47157261	rs3766219	0.5	0.444444	0.185744	0.382356	1	0.87903	2.0625	1.813	2	2
chr1	47182206	rs3737731	1.07143	0.93617	0.901923	0.982979	1	0.876106	2.0625	1.80697	2	2
chr1	47365907	.	1.28571	1.0625	1.16713	1.15557	1	0.881574	2.0625	1.81825	2	2
chr1	47366096	1000g_rs142753310	1.19048	1.01852	1.0719	1.11158	1	0.90025	2.0625	1.85677	2	2
chr1	47402777	1000g_rs186314325	1	0.75	1	0.716282	1	0.905055	2.0625	1.86668	2	2
chr1	47611598	rs2405599	1.08491	0.950495	0.920806	1.00197	1	0.911278	2.0625	1.87951	2	2
chr1	47685103	.	0.958333	0.803922	0.896951	0.959641	1.0035	0.899187	2.06972	1.85457	2	2
chr1	47691572	rs5773940	0.833333	0.375	0.681845	0.506666	1.00047	0.897592	2.06347	1.85128	2	2
chr1	47768071	.	1.5	1.26923	1.12873	1.1715	1.00415	0.896122	2.07105	1.84825	2	2
chr1	47838756	.	1.70732	1.65517	1.2681	1.52002	1.00667	0.902405	2.07626	1.86121	2	2
chr1	48241318	exomeSNP 0.0091743115	3.75	3	3.69181	3.16011	1.02918	0.926084	2.12268	1.91005	2	2
chr1	48260116	rs3738314	1.05263	0.944444	0.949744	1.05307	1.03122	0.922442	2.12689	1.90254	2	2
chr1	48283809	rs12077849	0.888889	0.615385	0.840141	0.79114	1.03803	0.920781	2.14093	1.89911	2	2
chr1	48284983	rs12133158	1.20455	0.981132	1.03169	1.02508	1.03026	0.91466	2.12491	1.88649	2	2
chr1	48727052	rs169877	1.42222	1.13043	0.881676	0.950013	1.03045	0.920393	2.1253	1.89831	2	2
chr1	48902301	rs74687903	1.45161	1	1.14264	1	1.03186	0.912797	2.1282	1.88264	2	2
chr1	48917318	.	1.26271	1.08759	0.860705	0.972253	1.04493	0.924722	2.15517	1.90724	2	2
chr1	49224584	rs3820445	1.0625	1.02	1.00219	1.17717	1.07038	0.931097	2.20766	1.92039	2	2
chr1	49511424	rs3934240	1.42537	1.07407	1.16889	1.0521	1.07352	0.921908	2.21413	1.90143	2	2
chr1	49711449	.	1.24444	1.18182	0.918228	1.11193	1.0576	0.9092	2.18131	1.87523	2	2
chr1	49840364	rs78662558	0.6	0.6	0.205651	0.488944	1.06188	0.89586	2.19012	1.84771	2	2
chr1	49935542	.	2.36842	1.85185	2.00171	1.75684	1.05456	0.895401	2.17502	1.84676	2	2
chr1	50572096	rs12138061	1.36	1.14	1.11233	1.12451	1.06129	0.905828	2.18892	1.86827	2	2
chr1	50719507	.	1.58333	1.2	1.32669	1.17791	1.06049	0.906912	2.18725	1.87051	2	2
chr1	50787262	.	1.05263	0.947368	0.77251	0.908483	1.05073	0.910829	2.16713	1.87858	2	2
chr1	50957509	rs1149790	1.76923	1.57895	1.38114	1.47145	1.0378	0.896767	2.14047	1.84958	2	2
chr1	51121198	rs11205753	1.86	1.31496	1.49243	1.21943	1.03794	0.888564	2.14075	1.83266	2	2
chr1	51171496	.	1.31707	0.966667	1.05092	0.937686	1	0.833932	2.0625	1.71998	2	2
chr1	51443601	.	0.625	0.619048	0.578688	0.802842	1	0.836537	2.0625	1.72536	2	2
chr1	51753791	.	1.19231	0.829268	1.00608	0.861976	1	0.842559	2.0625	1.73778	2	2
chr1	51753904	rs17392930	1.01887	0.725	0.832643	0.757708	1	0.849272	2.0625	1.75162	2	2
chr1	51787183	.	1.27273	1.16667	1.19211	1.29905	1	0.837293	2.0625	1.72692	2	2
chr1	51796776	.	1	0.583333	1	0.586351	1	0.843433	2.0625	1.73958	2	2
chr1	52135631	.	1.33333	0.761905	1.00232	0.688941	1	0.832905	2.0625	1.71787	2	2
chr1	52253301	.	1.05172	0.859649	0.657953	0.748919	1	0.832757	2.0625	1.71756	2	2
chr1	52266242	rs8375	1.52778	0.75	1.20864	0.68471	1	0.839209	2.0625	1.73087	2	2
chr1	52279650	rs2982846	1.19444	0.831325	0.765695	0.701578	1	0.82605	2.0625	1.70373	2	2
chr1	52293570	rs2077725	1.53846	1.45098	1.13645	1.33564	1.00678	0.828745	2.07647	1.70929	2	2
chr1	52299824	.	1.23077	1.08511	0.871111	0.994326	1	0.829534	2.0625	1.71091	2	2
chr1	52303005	rs12944	0.736842	0.727273	0.369688	0.631991	1	0.833516	2.0625	1.71913	2	2
chr1	52344414	rs736756	0.769231	0.555556	0.714996	0.721524	1	0.828306	2.0625	1.70838	2	2
chr1	52490378	.	1.54286	1.28947	1.27255	1.25752	1	0.819694	2.0625	1.69062	2	2
chr1	52507455	exomeSNP 0.0091743115	1.71429	0.375	1.34311	0.277329	1	0.813272	2.0625	1.67737	2	2
chr1	52703288	rs41313248	1.21429	1.15546	0.92031	1.10699	1	0.820328	2.0625	1.69193	2	2
chr1	52740017	rs41294492	0.857143	0.714286	0.45537	0.599077	1	0.827103	2.0625	1.7059	2	2
chr1	52761522	.	1.66667	1.5	1.10287	1.31108	1	0.814377	2.0625	1.67965	2	2
chr1	52821568	.	1.61905	1.09259	1.50961	1.19463	1	0.825211	2.0625	1.702	2	2
chr1	52847431	exomeSNP 0.0091743115	1.32	1.15789	1.15326	1.20708	1	0.817147	2.0625	1.68537	2	2
chr1	52874260	.	1.31405	0.850299	1.04355	0.81821	1	0.819111	2.0625	1.68942	2	2
chr1	52878300	rs4319263	1.34722	1.2439	0.97595	1.14618	1	0.816897	2.0625	1.68485	2	2
chr1	52882406	rs6677047	1.44828	1.30159	1.18496	1.27465	1	0.817017	2.0625	1.6851	2	2
chr1	52900823	rs2274147	1	0.833333	1	0.772606	1	0.81776	2.0625	1.68663	2	2
chr1	52947711	rs17107242	1.42857	1.28571	1.00707	1.15979	1	0.820455	2.0625	1.69219	2	2
chr1	52961339	rs56251001	0.846154	0.5	0.33355	0.330751	1	0.828722	2.0625	1.70924	2	2
chr1	53072454	rs1970951	0.935185	0.863248	0.834038	0.973653	1	0.825737	2.0625	1.70308	2	2
chr1	53072741	rs1970950	1.41667	1	1.31552	1	1	0.80752	2.0625	1.66551	2	2
chr1	53072796	rs1970949	1	0.75	1	0.860405	1	0.80193	2.0625	1.65398	2	2
chr1	53153432	rs443751	1.18182	0.852459	1.02932	0.914111	1	0.797968	2.0625	1.64581	2	2
chr1	53262151	rs56078509	1.12	0.8125	0.7829	0.735669	1	0.793723	2.0625	1.63705	2	2
chr1	53358571	.	1.26136	1.11494	0.953509	1.0571	1	0.830704	2.0625	1.71333	2	2
chr1	53416721	rs35364355	1	0.909091	1	0.816928	1	0.827207	2.0625	1.70612	2	2
chr1	53513437	rs1288362	0.894737	0.857143	0.618224	0.820793	1	0.816426	2.0625	1.68388	2	2
chr1	53535478	rs1288386	0.9375	0.363636	0.886262	0.553274	1	0.80259	2.0625	1.65534	2	2
chr1	53537266	rs1769316	1.24026	1.19375	1.17634	1.34613	1	0.815052	2.0625	1.68105	2	2
chr1	53600051	.	1.42308	0.717949	1.22732	0.742823	1	0.815083	2.0625	1.68111	2	2
chr1	53600078	rs3737989	1.375	0.844828	1.17925	0.869702	1	0.826866	2.0625	1.70541	2	2
chr1	53656676	rs35316080	1.04255	1	0.885236	1	1	0.825042	2.0625	1.70165	2	2
chr1	53657086	rs7523531	1.17241	0.52	1.0151	0.577394	0.99393	0.812358	2.04998	1.67549	2	2
chr1	53662823	rs72673121	1.40323	1.33333	1.29488	1.49532	0.972769	0.798716	2.00634	1.64735	2	2
chr1	53663128	rs3766760	0.666667	0.5	0.558324	0.661986	0.980677	0.80817	2.02265	1.66685	2	2
chr1	53679229	rs1799822	1.63636	0.964286	1.50404	1.0443	1	0.830215	2.0625	1.71232	2	2
chr1	53681699	rs1134688	1.34694	1.2	1.10639	1.18983	1	0.832713	2.0625	1.71747	2	2
chr1	53682106	rs17369394	0.6	0.25	0.362016	0.241763	0.994884	0.834196	2.05195	1.72053	2	2
chr1	53683921	rs12140585	0.974359	0.578947	0.683471	0.53259	0.991418	0.830833	2.0448	1.71359	2	2
chr1	53684324	rs3736118	1.23077	1.125	1.02093	1.13855	1	0.816085	2.0625	1.68317	2	2
chr1	53712727	rs5174	1.11765	0.935714	0.790329	0.86512	1	0.808434	2.0625	1.66739	2	2
chr1	53716416	rs3737983	1.59211	1.15301	1.32377	1.12246	1	0.797873	2.0625	1.64561	2	2
chr1	53723190	rs869987	1.30769	0.861111	1.18014	0.945601	1	0.807344	2.0625	1.66515	2	2
chr1	53732315	rs2297660	0.928571	0.8	0.795493	0.879311	1	0.801879	2.0625	1.65387	2	2
chr1	53736613	rs7542607	0.857143	0.7	0.765255	0.820064	1	0.793564	2.0625	1.63673	2	2
chr1	53738100	rs10788952	0.75	0.6875	0.677155	0.828851	1	0.78818	2.0625	1.62562	2	2
chr1	53738183	rs7546246	0.761905	0.659574	0.68906	0.800926	1	0.809785	2.0625	1.67018	2	2
chr1	53746134	rs1288518	0.888889	0.545455	0.836753	0.714827	1	0.780137	2.0625	1.60903	2	2
chr1	53746595	rs2297657	0.375	0.166667	0.322864	0.336039	1	0.769009	2.0625	1.58608	2	2
chr1	53755117	rs13306535	1.33333	1.32143	1.26011	1.46234	1	0.791945	2.0625	1.63339	2	2
chr1	53755151	rs12035577	1	0.943396	1	1.0843	1	0.781404	2.0625	1.61165	2	2
chr1	53792546	.	0.921739	0.919463	0.870018	1.08954	1	0.784861	2.0625	1.61878	2	2
chr1	53980389	rs41313369	1.125	0.80198	1.06771	0.963378	1	0.807197	2.0625	1.66484	2	2
chr1	53990321	rs541224	0.941176	0.583333	0.889102	0.752809	1	0.806875	2.0625	1.66418	2	2
chr1	53990715	rs492600	1.75	0.666667	1.69793	0.836143	1	0.814214	2.0625	1.67932	2	2
chr1	53995415	exomeSNP 0.66972476	0.714286	0.2	0.663114	0.371042	1	0.819853	2.0625	1.69095	2	2
chr1	54060016	rs35227000	1.12963	0.661539	1.08287	0.848522	1	0.817985	2.0625	1.68709	2	2
chr1	54060248	rs4307514	0.8	0.677419	0.747088	0.867078	1	0.818036	2.0625	1.6872	2	2
chr1	54233511	rs71637818	1.6	1.31915	1.15176	1.17944	1	0.820794	2.0625	1.69289	2	2
chr1	54252710	rs34088131	1.42857	0.590909	1.15738	0.558326	1	0.832806	2.0625	1.71766	2	2
chr1	54272063	rs1181146	1.7619	1.45	1.31193	1.30943	1	0.827467	2.0625	1.70665	2	2
chr1	54272330	rs1181145	0.769231	0.666667	0.319256	0.526098	1	0.829912	2.0625	1.71169	2	2
chr1	54273279	rs35265457	2.25	0.75	1.96829	0.710006	1	0.831819	2.0625	1.71563	2	2
chr1	54284814	rs12089209	1.68627	1.08333	1.14333	0.902002	1	0.826424	2.0625	1.7045	2	2
chr1	54298315	rs12744846	1.32558	1.28333	0.821384	1.11765	1	0.835834	2.0625	1.72391	2	2
chr1	54325688	rs11206230	1.26316	0.870968	0.93979	0.802925	1.01445	0.856204	2.0923	1.76592	2	2
chr1	54331763	rs1883453	1.13333	1.11111	0.869546	1.08384	1.00883	0.846162	2.08071	1.74521	2	2
chr1	54344282	rs2272928	1.5	1.48438	1.13596	1.39096	1.00414	0.839505	2.07105	1.73148	2	2
chr1	54348716	rs3737835	1.33333	1.16667	1.05804	1.13118	1.02603	0.843769	2.11619	1.74027	2	2
chr1	54354658	rs2294508	1.37778	1.22034	1.0102	1.12481	1.02392	0.84029	2.11183	1.7331	2	2
chr1	54356002	rs6702862	1.14286	0.935484	0.877531	0.907101	1.02301	0.849168	2.10996	1.75141	2	2
chr1	54356106	rs6656722	1.54545	1.36634	1.28013	1.33795	1.00584	0.857738	2.07455	1.76908	2	2
chr1	54356113	rs61774833	1.54369	1.38318	1.27836	1.35479	1.00996	0.871991	2.08304	1.79848	2	2
chr1	54359922	rs2294510	1.2875	0.962963	1.18303	1.06998	1.01097	0.881643	2.08513	1.81839	2	2
chr1	54370264	rs2294511	1.54167	1.42105	1.17801	1.32787	1.02781	0.885147	2.11986	1.82562	2	2
chr1	54375701	rs11206244	1.59524	1.275	1.34368	1.25664	1.01511	0.872208	2.09367	1.79893	2	2
chr1	54451787	.	1.27083	1.05714	0.752469	0.885507	1.01258	0.889774	2.08845	1.83516	2	2
chr1	54476323	rs12036530	0.75	0.75	0.667207	0.879944	1.0119	0.876966	2.08705	1.80874	2	2
chr1	54477726	rs55766128	0.888889	0.615385	0.805955	0.745172	1.05277	0.881793	2.17134	1.8187	2	2
chr1	54483694	rs34764952	1.3913	1.34615	1.34243	1.52165	1.02804	0.897661	2.12033	1.85143	2	2
chr1	54513132	rs41296145	1.21277	1.13043	0.814685	1.01728	1.01737	0.892255	2.09833	1.84027	2	2
chr1	54561916	rs7555099	1.3125	1.14493	1.08016	1.14097	1.023	0.88956	2.10994	1.83472	2	2
chr1	54606804	rs3766465	0.904762	0.705882	0.850158	0.871277	1.02367	0.889329	2.11133	1.83424	2	2
chr1	54607157	rs671539	1.625	1.06061	1.5704	1.226	1.05048	0.902662	2.16662	1.86174	2	2
chr1	54636689	rs7552121	1	0.733333	1	0.852043	1.04824	0.897151	2.16199	1.85037	2	2
chr1	54686590	.	0.982456	0.947368	0.860229	1.03692	1.03366	0.884374	2.13193	1.82402	2	2
chr1	54747198	exomeSNP 0.0091743115	1.23276	0.982143	1.14841	1.11036	1.04716	0.881174	2.15977	1.81742	2	2
chr1	54982427	1000g_rs147694542	0.984127	0.796875	0.794946	0.827137	1.06115	0.885074	2.18862	1.82546	2	2
chr1	54983010	1000g_rs148157240	1.30435	1.12712	1.11517	1.15738	1.03389	0.854815	2.13239	1.76306	2	2
chr1	55050632	rs7519073	1.33333	0.8	1.28599	0.979226	1.0362	0.841144	2.13715	1.73486	2	2
chr1	55066759	rs1655534	0.8	0.6	0.745396	0.765395	1.02243	0.83632	2.10877	1.72491	2	2
chr1	55074840	rs1617287	1.12698	0.948276	1.07643	1.12043	1.00747	0.821028	2.07791	1.69337	2	2
chr1	55075452	rs1368883	1.35135	0.74359	1.29018	0.899585	1.01327	0.824271	2.08988	1.70006	2	2
chr1	55080635	rs1655525	1.71429	0.555556	1.62699	0.680548	1.02345	0.838218	2.11088	1.72883	2	2
chr1	55085703	rs11583256	1.22857	1.04762	1.1769	1.21778	1.03385	0.83105	2.13232	1.71404	2	2
chr1	55100328	rs6588520	0.9	0.615385	0.801972	0.729004	1.03434	0.839701	2.13332	1.73188	2	2
chr1	55119289	rs9332417	1.16901	0.982857	1.00155	1.03142	1.02781	0.82363	2.11986	1.69874	2	2
chr1	55119534	rs17399810	1.12879	0.746988	0.961321	0.795549	1.03348	0.816278	2.13156	1.68357	2	2
chr1	55130972	rs471724	1.875	1.44444	1.72741	1.51049	1.01683	0.799131	2.09721	1.64821	2	2
chr1	55134379	rs627095	1.22222	1.15789	1.0641	1.21459	1.03101	0.805059	2.12646	1.66043	2	2
chr1	55139618	rs571199	0.833333	0.733333	0.591669	0.722328	1.03009	0.79254	2.12456	1.63461	2	2
chr1	55247086	.	1.54545	0.857143	1.44213	1.02239	1.04037	0.792444	2.14577	1.63442	2	2
chr1	55247097	rs2286203	1.42857	0.866667	1.32524	1.03191	1.04758	0.799776	2.16062	1.64954	2	2
chr1	55247852	rs12143541	0.5	0.25	0.407756	0.369685	1.05373	0.795607	2.17332	1.64094	2	2
chr1	55248074	rs12144325	1.44444	0.797619	1.3522	0.917304	1.06994	0.806411	2.20675	1.66322	2	2
chr1	55250479	rs78948067	0.863014	0.824324	0.742595	0.915615	1.07533	0.806466	2.21787	1.66334	2	2
chr1	55252514	rs11581256	0.75	0.666667	0.69928	0.838523	1.05744	0.797785	2.18097	1.64543	2	2
chr1	55253346	rs2269999	1.6	1.17647	1.52935	1.36041	1.05196	0.793563	2.16966	1.63672	2	2
chr1	55266191	rs74656880	1.14706	1.14706	1.07825	1.33184	1.03812	0.781935	2.14112	1.61274	2	2
chr1	55272521	rs55723940	1	0.533333	1	0.650556	1.05042	0.808738	2.16648	1.66802	2	2
chr1	55272643	rs6666034	0.915966	0.904762	0.821391	1.02198	1.05261	0.818721	2.171	1.68861	2	2
chr1	55273386	rs12404626	1.21429	0.875	1.13367	1.00738	1.04041	0.792986	2.14585	1.63553	2	2
chr1	55273431	.	1.11538	0.689655	0.996103	0.782042	1.0494	0.806372	2.16438	1.66314	2	2
chr1	55281006	rs12079542	0.666667	0.5	0.547256	0.592263	1.04499	0.807196	2.1553	1.66484	2	2
chr1	55282556	rs733168	1.38462	0.928571	1.304	1.06095	1.03659	0.810563	2.13796	1.67179	2	2
chr1	55318108	rs667222	1.625	0.69697	1.54083	0.825393	1.01453	0.788405	2.09246	1.62609	2	2
chr1	55319008	rs631749	1.42857	0.736842	1.32911	0.848979	1.01922	0.778347	2.10213	1.60534	2	2
chr1	55319902	rs718265	1.21875	1.1875	1.09073	1.27155	1.02652	0.775093	2.11719	1.59863	2	2
chr1	55337446	rs12119804	1.4375	0.857143	1.34538	0.976959	1.02609	0.774393	2.11631	1.59719	2	2
chr1	55474262	rs33938617	1.42373	1.07143	1.31369	1.17287	1.01593	0.771223	2.09535	1.59065	2	2
chr1	55474325	rs6682884	1.39759	1.05769	1.28755	1.15913	1.04581	0.804554	2.15699	1.65939	2	2
chr1	55474476	rs4339899	0.823529	0.6	0.713489	0.701437	1.025	0.801292	2.11406	1.65266	2	2
chr1	55505447	rs45448095	0.636364	0.444444	0.569998	0.630291	1.0356	0.811441	2.13593	1.6736	2	2
chr1	55505668	rs11583680	0.7	0.5625	0.633635	0.748347	1.04059	0.798245	2.14622	1.64638	2	2
chr1	55505732	rs2495482	1.75	1.57143	1.68363	1.75727	1.02405	0.76661	2.1121	1.58113	2	2
chr1	55509355	rs2495480	1.75	1	1.69713	1	1.03372	0.750261	2.13206	1.54741	2	2
chr1	55511995	rs644000	0.857143	0.25	0.786716	0.394249	1.02476	0.739126	2.11357	1.52445	2	2
chr1	55517940	rs11800231	1.21538	1.07143	1.08937	1.15737	1.05573	0.732474	2.17745	1.51073	2	2
chr1	55518093	rs11800243	0.986667	0.971831	0.860648	1.05777	1.07021	0.736788	2.20731	1.51963	2	2
chr1	55518160	rs11806638	0.755556	0.75	0.69234	0.903294	1.0734	0.731359	2.21389	1.50843	2	2
chr1	55518287	rs11800265	1.08475	0.648148	1.02153	0.801442	1.09181	0.733855	2.25186	1.51358	2	2
chr1	55518528	rs494198	1.26087	0.705882	1.21416	0.892738	1.08323	0.73605	2.23416	1.5181	2	2
chr1	55523984	rs584626	0.875	0.444444	0.825279	0.618192	1.0617	0.742207	2.18975	1.5308	2	2
chr1	55525399	rs45439391	1.5	1	1.42849	1	1.03159	0.734926	2.12766	1.51579	2	2
chr1	55527479	rs78896059	1	0.75	1	0.930458	1.01527	0.711784	2.09398	1.46805	2	2
chr1	55537966	rs17410238	1.71429	1.52128	1.36411	1.43629	1	0.704697	2.0625	1.45344	2	2
chr1	55538385	rs654674	1.03125	0.894737	0.686178	0.812908	1	0.706861	2.0625	1.4579	2	2
chr1	55538462	rs17410294	1.42697	1.32222	1.08189	1.24039	1	0.717463	2.0625	1.47977	2	2
chr1	55541174	rs487230	1.23913	0.519231	0.85889	0.416249	1	0.723673	2.0625	1.49258	2	2
chr1	55545515	rs550336	1	0.4	1	0.348086	1	0.72627	2.0625	1.49793	2	2
chr1	55546895	rs683880	1.7037	0.871795	1.38786	0.808661	1.01072	0.740806	2.08461	1.52791	2	2
chr1	55555285	rs548852	1.13636	0.421053	0.713163	0.294225	1	0.724957	2.0625	1.49522	2	2
chr1	55557864	rs3736992	2.23077	0.933333	1.81252	0.80914	1	0.740703	2.0625	1.5277	2	2
chr1	55560796	rs503495	1.9	1.2	1.59702	1.14542	1	0.754052	2.0625	1.55523	2	2
chr1	55562963	.	1.34375	0.622222	1.09821	0.608321	1	0.758734	2.0625	1.56489	2	2
chr1	55567143	rs1165282	1.42105	0.714286	1.13625	0.672132	1	0.757046	2.0625	1.56141	2	2
chr1	55567410	rs615652	1.31429	1.17333	1.02948	1.13118	1	0.7573	2.0625	1.56193	2	2
chr1	55572867	rs594226	1.11864	1.05195	0.85172	1.02242	1	0.764115	2.0625	1.57599	2	2
chr1	55587394	rs641995	0.714286	0.7	0.365734	0.616013	1.01252	0.77003	2.08832	1.58819	2	2
chr1	55590828	rs502793	0.933333	0.625	0.568311	0.530992	1.02135	0.791488	2.10653	1.63244	2	2
chr1	55594968	rs11582881	1.125	0.75	0.766906	0.660168	1.00945	0.778357	2.082	1.60536	2	2
chr1	55638075	rs1165222	1.6	1.25472	1.22828	1.15673	1.00958	0.773486	2.08225	1.59531	2	2
chr1	55643658	1000g_rs186427081	1.07527	1.03226	0.756133	0.966968	1	0.766511	2.0625	1.58093	2	2
chr1	55681945	rs10788995	1.04	1.00408	0.834093	1.02076	1.00395	0.770079	2.07065	1.58829	2	2
chr1	55682082	rs12401534	1.24812	1.16892	1.04221	1.1856	1	0.76381	2.0625	1.57536	2	2
chr1	55682350	rs67075622	1.55556	1.47531	1.09075	1.3275	1	0.757371	2.0625	1.56208	2	2
chr1	56312992	rs12123610	1.33058	1	1.09042	1	1	0.781436	2.0625	1.61171	2	2
chr1	56333935	rs10888941	1.57143	1.13043	1.27045	1.07721	1	0.805698	2.0625	1.66175	2	2
chr1	56345476	rs114559354	1.24348	1.0411	0.97765	1.01235	1	0.821268	2.0625	1.69386	2	2
chr1	56345824	rs4130692	1.32911	1.30986	1.06329	1.28112	1	0.822194	2.0625	1.69578	2	2
chr1	56345876	rs59959484	1.32653	1.23256	1.0607	1.20381	1	0.840981	2.0625	1.73452	2	2
chr1	56410616	rs41285922	0.95	0.892857	0.572271	0.791337	1	0.860299	2.0625	1.77437	2	2
chr1	56427773	rs7532348	1.42	1.17391	1.13047	1.12849	1	0.883414	2.0625	1.82204	2	2
chr1	56620253	.	2.30435	1.5	1.93769	1.40501	1	0.876525	2.0625	1.80783	2	2
chr1	56621448	.	1.41481	1.36207	1.10786	1.30482	1	0.873748	2.0625	1.8021	2	2
chr1	56841029	rs12732326	1.36364	0.642857	1.04792	0.579808	1	0.858943	2.0625	1.77157	2	2
chr1	56989722	rs74594184	1.2	0.75	1.00391	0.774597	1.00049	0.86912	2.06351	1.79256	2	2
chr1	57109923	rs115156773	1.27907	1.20213	1.03068	1.18611	1	0.874779	2.0625	1.80423	2	2
chr1	57204410	.	1.21622	1.05495	0.839582	0.954065	1	0.851687	2.0625	1.7566	2	2
chr1	57289939	rs41285930	0.925926	0.766667	0.638134	0.722443	1	0.850458	2.0625	1.75407	2	2
chr1	57411454	.	1.375	0.5	1.15154	0.502865	1	0.84208	2.0625	1.73679	2	2
chr1	57528772	rs1261611	0.925	0.794118	0.620043	0.73821	1	0.839298	2.0625	1.73105	2	2
chr1	57535198	rs3738556	1.10769	1.03774	0.752453	0.949641	1	0.831469	2.0625	1.7149	2	2
chr1	58939502	rs12118488	1.06667	0.897436	0.763366	0.84264	1	0.824667	2.0625	1.70088	2	2
chr1	58939934	rs17117574	1.66667	0.444444	1.36337	0.389648	1	0.835291	2.0625	1.72279	2	2
chr1	58946861	rs12144759	2	1.83333	1.53668	1.68624	1	0.815745	2.0625	1.68247	2	2
chr1	58996427	rs2271005	1.37662	1.24242	1.03357	1.16186	1.04253	0.828222	2.15021	1.70821	2	2
chr1	58999651	rs17117678	1.36842	1.31481	0.880868	1.15644	1.05706	0.837675	2.18019	1.72771	2	2
chr1	59002221	rs7537470	1.75758	1.32895	1.30665	1.18791	1.074	0.844196	2.21513	1.74115	2	2
chr1	59002460	rs7548097	1.39474	1.16667	0.943811	1.02563	1.0872	0.855364	2.24235	1.76419	2	2
chr1	59002525	rs6587829	1.73333	1.2	1.28241	1.05896	1.07211	0.846108	2.21123	1.7451	2	2
chr1	59004438	rs41296155	1.5098	1.5	1.11739	1.39004	1.06783	0.839942	2.2024	1.73238	2	2
chr1	59005187	rs12139475	0.333333	0.25	0.05	0.140039	1.07356	0.864065	2.21421	1.78213	2	2
chr1	59041655	rs41313363	1.25	0.2	1.19998	0.389452	1.07971	0.881522	2.22691	1.81814	2	2
chr1	59041809	rs41311174	1.21429	1.14634	1.16426	1.33579	1.07645	0.878029	2.22018	1.81093	2	2
chr1	59042311	rs35075952	1.03623	0.715328	0.986209	0.904781	1.08094	0.888214	2.22943	1.83194	2	2
chr1	59125683	rs232777	1.24	0.935484	0.70148	0.755837	1.08691	0.897158	2.24175	1.85039	2	2
chr1	59126616	rs232778	1.2	0.909091	0.820096	0.806305	1.15809	0.89109	2.38855	1.83787	2	2
chr1	59126676	rs232779	1.37931	0.794118	0.999406	0.691332	1.18032	0.912005	2.43442	1.88101	2	2
chr1	59127207	rs232780	0.791667	0.62069	0.325492	0.472231	1.17488	0.908813	2.42319	1.87443	2	2
chr1	59131088	rs60607614	3.05556	2.14286	2.58144	1.99065	1.17185	0.904187	2.41694	1.86489	2	2
chr1	59131089	rs516957	3.11111	2.04545	2.637	1.89325	1.13304	0.898634	2.3369	1.85343	2	2
chr1	59131311	rs232790	2	1.65854	1.52588	1.50633	1.11846	0.884755	2.30682	1.82481	2	2
chr1	59133024	rs232794	1.42857	1	1.11431	1	1.13423	0.876667	2.33935	1.80813	2	2
chr1	59137783	rs539141	2	1.625	1.55288	1.48585	1.14518	0.868918	2.36193	1.79214	2	2
chr1	59139223	rs2064370	1.81731	1.20134	1.45479	1.10884	1.13738	0.871437	2.34585	1.79734	2	2
chr1	59139537	rs11207287	1.33333	1.2	0.970819	1.1075	1.14009	0.877021	2.35144	1.80886	2	2
chr1	59142713	rs579110	1.69697	1.5	1.23122	1.35174	1.12314	0.866484	2.31648	1.78712	2	2
chr1	59142742	.	1.66667	1.48148	1.20091	1.33322	1.12101	0.856572	2.31209	1.76668	2	2
chr1	59147926	rs12139511	1.37662	1.21505	0.926353	1.07434	1.17036	0.897077	2.41388	1.85022	2	2
chr1	59148118	rs17118103	1.43333	1.42069	0.983062	1.27997	1.14708	0.904727	2.36585	1.866	2	2
chr1	59150941	rs2206764	1.4	1.2	0.829221	1.00867	1.1422	0.902713	2.35578	1.86185	2	2
chr1	59150973	exomeSNP 0.33027524	4	0.5	3.42922	0.308671	1.14233	0.913599	2.35606	1.8843	2	2
chr1	59156155	rs12076049	2	1.625	1.33164	1.40751	1.1512	0.920058	2.37435	1.89762	2	2
chr1	59160735	rs68027966	1.17647	1.04762	0.578208	0.847483	1.16266	0.920944	2.39799	1.89945	2	2
chr1	59160885	rs2064374	1.26471	0.894737	0.666443	0.694601	1.1832	0.940886	2.44035	1.94058	2	2
chr1	59180394	rs17264915	0.333333	0.2	0.121504	0.211969	1.23181	0.962416	2.54061	1.98498	2	2
chr1	59184332	.	1.34286	1.27586	1.07003	1.24212	1.19616	0.950924	2.46707	1.96128	2	2
chr1	59364615	rs11207326	1.68182	0.833333	1.53828	0.903031	1.14338	0.909287	2.35822	1.8754	2	2
chr1	59364918	rs6658104	1.32258	0.787879	1.23118	0.908459	1.09726	0.863777	2.2631	1.78154	2	2
chr1	59522358	rs12751628	1.29747	1.27848	1.05719	1.26851	1.09428	0.865003	2.25695	1.78407	2	2
chr1	59522470	rs41287684	1.27083	1.21429	1.03055	1.20432	1.09285	0.862112	2.25401	1.77811	2	2
chr1	59525195	.	0.96	0.716216	0.740021	0.721787	1.06061	0.848576	2.1875	1.75019	2	2
chr1	59543794	rs3861827	1.23944	1.04348	1.04917	1.07285	1.0589	0.83561	2.18399	1.72345	2	2
chr1	59548314	rs17466219	1.81132	1.4	1.62929	1.4362	1.06348	0.829768	2.19343	1.7114	2	2
chr1	59597553	rs2989870	0.818182	0.727273	0.454826	0.634264	1.06393	0.821188	2.19435	1.6937	2	2
chr1	59598232	rs3010332	1.37143	1.36434	1.00807	1.27133	1.04213	0.797013	2.14939	1.64384	2	2
chr1	59598234	rs79533696	1.35385	1.34615	0.990491	1.25315	1.03996	0.785426	2.14492	1.61994	2	2
chr1	59598985	rs3124643	1.23841	0.982036	0.985286	0.962523	1.04476	0.791525	2.15482	1.63252	2	2
chr1	59664234	rs3850544	1.45882	0.867769	1.18688	0.834656	1	0.850588	2.0625	1.75434	2	2
chr1	59760520	rs61788309	2	1.41026	1.65662	1.32948	1	0.849856	2.0625	1.75283	2	2
chr1	59760540	rs61788310	2.22449	1.24194	1.88111	1.16116	1	0.843315	2.0625	1.73934	2	2
chr1	59760597	rs61788311	1.78378	1.7037	1.44041	1.62293	1	0.850211	2.0625	1.75356	2	2
chr1	59844258	rs28636046	1.33333	0.666667	0.948199	0.560858	1.00826	0.850533	2.07953	1.75422	2	2
chr1	60239317	rs9436603	0.25	0.2	0.05	0.05	1	0.837371	2.0625	1.72708	2	2
chr1	60239597	rs9436604	1.49242	1.19118	1.01891	1.03925	1	0.852455	2.0625	1.75819	2	2
chr1	60254444	rs9436609	2.05455	1.57627	1.50729	1.39332	1	0.827186	2.0625	1.70607	2	2
chr1	60299322	.	0.826087	0.791667	0.422907	0.675678	1	0.825966	2.0625	1.70355	2	2
chr1	60314648	rs2294947	1.38462	0.842105	0.916272	0.692616	1	0.818039	2.0625	1.68721	2	2
chr1	60314703	rs2294946	1.84615	1.31429	1.37781	1.1648	1	0.82516	2.0625	1.70189	2	2
chr1	60328613	rs2235798	1.59259	1.16	1.21513	1.05864	1	0.81961	2.0625	1.69045	2	2
chr1	60359156	rs4388726	0.5	0.333333	0.228804	0.30075	1	0.826637	2.0625	1.70494	2	2
chr1	60373305	rs2271798	1.16667	0.928571	0.91373	0.909197	1	0.824189	2.0625	1.69989	2	2
chr1	60373573	.	1.23577	1.22321	0.982836	1.20384	1	0.817987	2.0625	1.6871	2	2
chr1	60373666	rs2271800	1.38462	1.35294	1.13168	1.33357	1	0.810849	2.0625	1.67238	2	2
chr1	60381584	rs3738474	1.5082	1.3	1.17005	1.22251	1.00814	0.817312	2.07928	1.68571	2	2
chr1	60429950	rs12070251	1.15075	0.9625	0.848361	0.908315	1.00499	0.824643	2.07279	1.70083	2	2
chr1	60430104	rs12070297	1.05357	1	0.751179	1	1	0.838273	2.0625	1.72894	2	2
chr1	60430348	rs10493273	1.36	0.948276	1.05761	0.894091	1	0.867597	2.0625	1.78942	2	2
chr1	60433270	rs752220	0.5	0.25	0.149753	0.164966	1	0.867015	2.0625	1.78822	2	2
chr1	60505578	rs680390	1.26316	0.857143	0.945136	0.792582	1	0.874093	2.0625	1.80282	2	2
chr1	60542714	rs659372	2.45455	1.07692	2.15813	1.02679	1.00687	0.888966	2.07667	1.83349	2	2
chr1	60612912	rs684328	1.29143	1.2033	0.953953	1.12623	1.00628	0.875015	2.07545	1.80472	2	2
chr1	60613082	rs17120264	1.27778	0.9375	0.940302	0.860432	1	0.875525	2.0625	1.80577	2	2
chr1	60615397	rs618570	0.875	0.863636	0.677289	0.886919	1.03592	0.87676	2.13659	1.80832	2	2
chr1	61198000	rs10458565	1.0625	0.636364	0.694527	0.540594	1.04133	0.879266	2.14774	1.81349	2	2
chr1	61290992	1000g_rs139114302	1.42857	1.22222	1.1591	1.19087	1.03852	0.882422	2.14195	1.81999	2	2
chr1	61330942	.	0.962963	0.842105	0.760095	0.861221	1.03431	0.885375	2.13327	1.82609	2	2
chr1	61553801	rs3767302	1.42593	1.23438	1.09971	1.16449	1.06743	0.922585	2.20158	1.90283	2	2
chr1	61743160	rs332827	1.9	1.68675	1.59981	1.63405	1.07652	0.927091	2.22031	1.91213	2	2
chr1	61743161	.	1.94286	1.61905	1.64267	1.56635	1.07663	0.921121	2.22055	1.89981	2	2
chr1	61872541	rs10889221	1.15385	0.921569	1.08621	1.06924	1.07156	0.917101	2.21009	1.89152	2	2
chr1	62103005	rs12567173	1.44304	1.43353	1.06048	1.3292	1.06783	0.916595	2.2024	1.89048	2	2
chr1	62103029	rs10889245	1.34965	1.28986	0.967089	1.18553	1.08828	0.919911	2.24457	1.89732	2	2
chr1	62174971	rs6678289	1.71429	1.57143	1.26967	1.43354	1.0986	0.921583	2.26586	1.90077	2	2
chr1	62189541	rs17312971	2.3	1.7	1.64634	1.48551	1.0968	0.917639	2.26215	1.89263	2	2
chr1	62232130	rs11207827	1.44118	1.43284	1.09287	1.349	1.12367	0.953442	2.31756	1.96647	2	2
chr1	62257223	rs3790577	1	0.75	1	0.592806	1.13444	0.965669	2.33978	1.99169	2	2
chr1	62261168	rs7516332	1.36667	1.20667	1.0216	1.12484	1.11062	0.974195	2.29066	2.00928	2	2
chr1	62340726	rs12096192	2.33333	1	1.85729	1	1.12388	0.985978	2.31801	2.03358	2	2
chr1	62340855	rs12753462	1.56522	0.925926	1.08918	0.772823	1.12739	0.991037	2.32524	2.04401	2	2
chr1	62380270	rs1134766	1.66055	1.36429	1.28795	1.26577	1.12776	0.99137	2.326	2.0447	2	2
chr1	62380298	rs1056513	1.45312	1.25166	1.08052	1.15314	1.12137	0.993455	2.31283	2.049	2	2
chr1	62393394	rs2251182	1.61828	1.56354	1.28868	1.49148	1.10802	0.980618	2.28529	2.02252	2	2
chr1	62456014	rs1134767	1.52041	1.11667	1.20433	1.05338	1.11529	0.979198	2.30029	2.0196	2	2
chr1	62456048	rs12730210	1.30263	1.07609	0.986557	1.0128	1.10483	0.964051	2.27872	1.98836	2	2
chr1	62516683	rs2498982	1.32381	1.29255	0.969332	1.20492	1.08609	0.94514	2.24006	1.94935	2	2
chr1	62545404	rs11207899	1.35714	1.26316	1.05081	1.20633	1.0733	0.934249	2.21369	1.92689	2	2
chr1	62579907	rs7418709	1.58	0.878378	1.5026	1.01442	1.08842	0.944607	2.24486	1.94825	2	2
chr1	62582847	rs41289430	1.375	1.1017	1.08144	1.05351	1.09314	0.942728	2.2546	1.94438	2	2
chr1	62593836	1000g_rs139681220	1	0.815789	1	0.767861	1.06954	0.916788	2.20592	1.89088	2	2
chr1	62673037	rs7542665	1.51634	1.47748	1.00956	1.31068	1.05161	0.893396	2.16895	1.84263	2	2
chr1	62673225	rs7533274	1.79661	1.35065	1.28983	1.18386	1.02735	0.873249	2.1189	1.80108	2	2
chr1	62675610	.	1.47619	1.16667	1.39606	1.29959	1.02321	0.860266	2.11037	1.7743	2	2
chr1	62675619	rs4625314	1.45833	1.37037	1.3782	1.5033	1.04118	0.889687	2.14743	1.83498	2	2
chr1	62675892	rs2481694	1.36923	1.08594	1.05263	1.0223	1.04793	0.889783	2.16136	1.83518	2	2
chr1	62676284	rs2886644	1.17073	1.05333	0.688986	0.897599	1.02274	0.896452	2.10939	1.84893	2	2
chr1	62677048	rs1056517	0.944444	0.75	0.490176	0.607309	1.02002	0.910171	2.10379	1.87723	2	2
chr1	62703977	rs34591898	0.846154	0.682927	0.731774	0.780083	1.02864	0.911089	2.12156	1.87912	2	2
chr1	62718954	rs115139040	1.2	0.8	0.992951	0.815767	1.04169	0.915606	2.14848	1.88844	2	2
chr1	62728784	rs2666472	0.857143	0.56	0.765007	0.6798	1.02748	0.871699	2.11918	1.79788	2	2
chr1	62728838	rs2258470	1	0.909091	1	1.02889	1.01511	0.863143	2.09366	1.78023	2	2
chr1	62728861	rs2260581	1.32558	1.09804	1.23345	1.21784	1.02229	0.869022	2.10847	1.79236	2	2
chr1	62728918	rs2262110	1.66197	1.2809	1.56984	1.4007	1.03702	0.866119	2.13885	1.78637	2	2
chr1	62729015	rs2262106	1.3038	1.14925	1.21166	1.26905	1.01187	0.83711	2.08699	1.72654	2	2
chr1	62732170	rs1555833	0.5	0.4	0.211755	0.355463	1.00914	0.849729	2.08136	1.75257	2	2
chr1	62733939	rs11207950	0.785714	0.5625	0.696104	0.684998	1.01455	0.863946	2.0925	1.78189	2	2
chr1	62734089	rs17123306	0.95946	0.71831	0.869849	0.840808	1.01249	0.850662	2.08827	1.75449	2	2
chr1	62737372	rs4609464	1.2	0.942857	0.960567	0.933527	1.03909	0.854537	2.14313	1.76248	2	2
chr1	62738961	rs61623093	1.65385	1.4	1.57492	1.5343	1.05221	0.869349	2.17018	1.79303	2	2
chr1	62740065	rs12127930	1.30864	0.984252	1.23772	1.1279	1.04039	0.867228	2.14581	1.78866	2	2
chr1	62740446	rs2666506	1.12195	1.06977	1.05103	1.21342	1.03474	0.8529	2.13416	1.75911	2	2
chr1	62740449	rs2666507	1.07317	1.06818	1.00225	1.21183	1.02878	0.857238	2.12186	1.76805	2	2
chr1	62740564	.	1.63462	1.15152	1.56369	1.29516	1.03386	0.863138	2.13234	1.78022	2	2
chr1	62740752	rs17123318	1.66667	1.25	1.49818	1.29769	1.02655	0.84822	2.11725	1.74945	2	2
chr1	62911341	rs598253	1.33333	0.25	0.834046	0.0864338	1.03831	0.850317	2.14151	1.75378	2	2
chr1	62912919	rs10158897	1.16667	0.869565	0.808357	0.779602	1.04029	0.863916	2.1456	1.78183	2	2
chr1	62960101	rs10889335	1.44231	1.2	1.21633	1.20092	1.05972	0.871209	2.18567	1.79687	2	2
chr1	62960250	rs1168041	1.66667	1.11111	1.44069	1.11203	1.04298	0.85501	2.15115	1.76346	2	2
chr1	62973795	rs1184865	0.692308	0.416667	0.246223	0.27804	1.05134	0.865641	2.16839	1.78539	2	2
chr1	62979240	.	1.82609	1.53846	1.4152	1.41824	1.03927	0.829484	2.1435	1.71081	2	2
chr1	63010871	rs12074528	1.61538	1.6	1.25441	1.50842	1.09048	0.837024	2.24911	1.72636	2	2
chr1	63042738	rs10789116	1.28571	0.428571	0.934273	0.342803	1.11318	0.856397	2.29594	1.76632	2	2
chr1	63044464	rs11207993	2.42857	1.625	1.86071	1.43467	1.12501	0.860331	2.32034	1.77443	2	2
chr1	63050598	rs3850634	2.07143	1.75	1.70948	1.65784	1.12555	0.864049	2.32144	1.7821	2	2
chr1	63090858	rs6587980	1.37931	1.32353	1.01796	1.23173	1.12234	0.863993	2.31484	1.78198	2	2
chr1	63099023	rs10889352	1.625	1.17391	1.19747	1.04481	1.12378	0.854871	2.3178	1.76317	2	2
chr1	63113511	rs746735	1.41935	1.34783	0.861787	1.16111	1.12273	0.836433	2.31564	1.72514	2	2
chr1	63113719	rs1168089	1.32692	1.23913	0.85166	1.08639	1.12203	0.833918	2.31418	1.71995	2	2
chr1	63129082	rs10889354	0.666667	0.25	0.256066	0.129938	1.12253	0.830152	2.31522	1.71219	2	2
chr1	63153953	rs4344355	1.20833	0.68	1.10809	0.847209	1.10917	0.812435	2.28767	1.67565	2	2
chr1	63176083	rs11208007	1.5098	1.39316	1.05648	1.25094	1.09661	0.800162	2.26176	1.65033	2	2
chr1	63269580	rs12125325	2	1.11765	1.38673	0.913164	1.0946	0.821124	2.2576	1.69357	2	2
chr1	63284603	1000g_rs138219207	0.88	0.633333	0.464329	0.510526	1.09552	0.827511	2.2595	1.70674	2	2
chr1	63285033	rs3737891	1.91667	1.68085	1.501	1.55804	1.09887	0.831302	2.26641	1.71456	2	2
chr1	63306960	rs12743698	1.66667	0.4	1.18359	0.243658	1.0633	0.804235	2.19307	1.65873	2	2
chr1	63307303	rs3737892	3.33333	1.66667	2.85026	1.51032	1.08848	0.8209	2.24499	1.69311	2	2
chr1	63466422	rs11208084	1.09877	0.920792	0.93828	0.975409	1.0785	0.80909	2.2244	1.66875	2	2
chr1	63476444	rs7512074	1.29412	0.804878	1.07471	0.810891	1.07641	0.78912	2.2201	1.62756	2	2
chr1	63476787	rs4915865	1.10638	0.953757	0.886971	0.959771	1.10481	0.838324	2.27868	1.72904	2	2
chr1	63476796	rs7546983	1.07746	0.925714	0.858053	0.931728	1.08994	0.839959	2.24801	1.73242	2	2
chr1	63477938	rs944187	1.88889	1.27273	1.62088	1.24242	1.08303	0.823987	2.23374	1.69947	2	2
chr1	63478069	rs61766127	1.47222	0.568182	1.20421	0.537874	1.08551	0.832801	2.23887	1.71765	2	2
chr1	63491240	rs1411391	1.59524	1.32292	1.02835	1.13292	1.06715	0.823258	2.201	1.69797	2	2
chr1	63717251	rs618701	1.488	1.24138	1.0185	1.09134	1.07147	0.804872	2.2099	1.66005	2	2
chr1	63836513	rs34542411	1.54286	0.846154	1.13612	0.728206	1.08512	0.802172	2.23805	1.65448	2	2
chr1	63872871	rs6588028	1.63158	1.08333	1.0963	0.904937	1.14148	0.850385	2.35431	1.75392	2	2
chr1	63877864	.	1.08696	0.821429	0.769486	0.757228	1.1441	0.861929	2.35971	1.77773	2	2
chr1	63881552	rs4630153	1.42857	1.18182	0.837798	0.983975	1.1306	0.84572	2.33185	1.7443	2	2
chr1	63912546	rs111866553	1.85714	1.5	1.32353	1.32226	1.12142	0.850061	2.31292	1.75325	2	2
chr1	63988904	rs17125090	0.5	0.222222	0.302737	0.245868	1.13922	0.85426	2.34965	1.76191	2	2
chr1	63997633	rs9804078	1.56818	0.982143	1.05184	0.811339	1.12357	0.829567	2.31736	1.71098	2	2
chr1	63999826	rs6693255	1.5	1.15686	1.0958	1.04031	1.11269	0.844264	2.29493	1.74129	2	2
chr1	63999868	rs6657480	1.59184	0.985915	1.18764	0.869366	1.03793	0.803762	2.14072	1.65776	2	2
chr1	64015217	rs75561984	2.44186	2.11765	1.84307	1.91735	1.04302	0.80538	2.15123	1.6611	2	2
chr1	64021096	rs2273367	1.82258	1.62136	1.3849	1.48699	1.03912	0.813778	2.14317	1.67842	2	2
chr1	64022923	rs41311162	2.04545	1.33333	1.48814	1.14671	1.04345	0.819361	2.15211	1.68993	2	2
chr1	64038107	rs6588050	1.8	1.73684	1.09756	1.51379	1.03481	0.797835	2.1343	1.64553	2	2
chr1	64113889	rs855330	0.75	0.666667	0.609817	0.739425	1.02617	0.801986	2.11647	1.6541	2	2
chr1	64113956	rs10889435	1	0.5	1	0.572758	1.03223	0.834896	2.12897	1.72197	2	2
chr1	64114301	rs11208257	1.42857	1	1.28839	1	1.03503	0.818534	2.13476	1.68823	2	2
chr1	64114429	rs11576729	2.2	1.6	2.05982	1.67276	1.02713	0.808679	2.11846	1.6679	2	2
chr1	64117537	rs2269238	1.44262	1.23438	1.19188	1.21662	1.00996	0.811724	2.08304	1.67418	2	2
chr1	64117668	.	0.875	0.75	0.624258	0.732242	1.01948	0.824743	2.10267	1.70103	2	2
chr1	64125368	rs8294	1.275	1.01587	1.09297	1.05208	1.02668	0.830416	2.11752	1.71273	2	2
chr1	64125439	rs4643	1.21622	0.608696	1.03419	0.644899	1.00672	0.811897	2.07637	1.67454	2	2
[truncated: 61,624 more rows]
